# Supplementary material for: Single-cell analysis of murine fibroblasts identifies neonatal to adult switching that regulates cardiomyocyte maturation
Source: Nat Commun. 2020 May 22;11:2585. doi: 10.1038/s41467-020-16204-w (PMC7244751; doi:10.1038/s41467-020-16204-w)
Supplement: Supplementary file 4 — Supplementary Data 1 [file 41467_2020_16204_MOESM4_ESM.xlsx]

## Sheet: S1_CM_S1_GOBP
Supplementary Data Table 1 Enriched pathways in State 1 in CM pseudotime
ID	Description	GeneRatio	BgRatio	pvalue	p.adjust	qvalue	geneID	Count
GO:0022613	ribonucleoprotein complex biogenesis	97/1375	427/23174	3.10368e-31	1.66419e-27	1.18267e-27	Rps19/Gm10269/Rpl35/Rpl3/Rps14/Rps16/Gm8444/Rpl13a/Rplp0/Rps7/Rps5/Rps28/Rpl14/Rps27/Gm9493/Rpl38/Npm1/Rpl26/Rps8/Snrpd3/Snrpd1/Rpl11/Rpl7/Snrpb/Lsm2/Rpl6/Rps23/Eif6/Rpl12/Ran/Eif2s2/Rpl35a/Snrpe/Nudt21/Nop58/Rps15/Eif5/Rpl7a/Psip1/Rpsa/Polr2d/Fcf1/Srsf6/Rps27l/Rpl10/Hsp90aa1/Snrpd2/Rps24/Cnot6/Rps6/Gtf2h5/Ddx39b/Lsm6/Rpl10a/Rps10/Gm10263/Rpl27/Srsf10/Rpl5/Exosc8/Lsm3/Ncl/Ddx17/Gemin7/Ipo9/Emg1/N…	97
GO:0008380	RNA splicing	84/1375	361/23174	5.99645e-28	1.60765e-24	1.14248e-24	Rps26/Malat1/Son/Rbm3/Hnrnpa2b1/Npm1/Rbm39/Pabpc1/Snrpd3/Srsf3/Snrpd1/Hnrnpk/Sfpq/Snrpb/Lsm2/Hnrnpu/Eif4a3/Hnrnpa3/Lsm7/Snrpa1/Snrpe/Psip1/Srsf6/Srsf7/Sf3b5/Ppie/Puf60/Snrpd2/Nono/Srsf5/Hnrnpc/Ddx39b/Lsm6/Snrpb2/Hnrnpf/Tra2b/Srrm2/Thrap3/Hnrnpa1/Rnps1/Snw1/Srsf10/Snrnp70/Lsm3/Fmr1/Rbm8a/Ddx17/Gemin7/Hnrnpm/Ptbp3/Srrm1/Thoc2/Prpf40a/Dhx9/Phf5a/Magoh/Rbfox2/Sf3b1/Rps13/Tardbp/Zfp326/Sf3a3/Zranb2/Hs…	84
GO:0071826	ribonucleoprotein complex subunit organization	60/1375	235/23174	1.7106e-22	1.31032e-19	9.31183e-20	Rps19/Rpl3/Rps14/Rpl13a/Rplp0/Rps5/Rps28/Rps27/Rpl38/Snrpd3/Snrpd1/Rpl11/Snrpb/Lsm2/Rpl6/Rps23/Eif6/Rpl12/Eif2s2/Snrpe/Nudt21/Rps15/Eif5/Psip1/Rpsa/Polr2d/Srsf6/Rps27l/Rpl10/Hsp90aa1/Snrpd2/Cnot6/Ddx39b/Rps10/Gm10263/Srsf10/Rpl5/Lsm3/Gemin7/Eif2s1/Dhx9/Gm5093/Brix1/Sf3b1/Sf3a3/Kif5b/Hsp90ab1/Rps25/Mrps11/Klc1/Celf1/Ddx6/Lsm4/Srsf1/Scaf11/Ago2/Ddx3x/Mrpl20/Ptges3/Eif3a	60
GO:0022618	ribonucleoprotein complex assembly	58/1375	222/23174	2.5185e-22	1.68803e-19	1.1996e-19	Rps19/Rpl3/Rps14/Rpl13a/Rplp0/Rps5/Rps28/Rps27/Rpl38/Snrpd3/Snrpd1/Rpl11/Snrpb/Lsm2/Rpl6/Rps23/Eif6/Rpl12/Eif2s2/Snrpe/Nudt21/Rps15/Eif5/Psip1/Rpsa/Polr2d/Srsf6/Rps27l/Rpl10/Hsp90aa1/Snrpd2/Cnot6/Ddx39b/Rps10/Gm10263/Srsf10/Rpl5/Lsm3/Gemin7/Eif2s1/Dhx9/Gm5093/Brix1/Sf3b1/Sf3a3/Hsp90ab1/Rps25/Mrps11/Celf1/Ddx6/Lsm4/Srsf1/Scaf11/Ago2/Ddx3x/Mrpl20/Ptges3/Eif3a	58
GO:0002181	cytoplasmic translation	37/1375	92/23174	7.59441e-22	4.52458e-19	3.21541e-19	Rps26/Rpl18a/Rpl13a/Rplp0/Rps28/Eif4ebp1/Rpl38/Rpl26/Rplp1/Rpl31/Rpl11/Rpl8/Rpl9/Rpl29/Rpl18/Gm10073/Rpl6/Rpl19/Rps23/Rpl15/Tma7/Eif2s2/Rpl39/Rpl35a/Eif5/Rpsa/Rpl17/Rps29/Rpl30/Rpl10a/Eef2/Fmr1/Dhx9/Rpl9-ps6/Cnbp/Rps21/Eif3a	37
GO:0006417	regulation of translation	67/1375	329/23174	3.47356e-19	1.6932e-16	1.20328e-16	Vim/Cdk4/Rps3/Rpl13a/Tyms/Rbm3/Eif4ebp1/Ppp1ca/Rpl38/Npm1/Rpl26/Rplp1/Rps3a1/S100a9/Rps9/Eif4a3/Igfbp5/Eif6/Eif5/Rbms3/Pcif1/Polr2d/Rps27l/Rpl10/Eif5a/Cnot6/App/Ddx39b/Igf1/Dhfr/Eif3k/Rpl5/Eef2/Fmr1/Elavl1/Ncl/Coa3/Serp1/Eif2s1/Dhx9/Magoh/Eif3c/Abcf1/Cnot3/Eif2ak2/Cnbp/Eif4e2/Eif3e/Polr2g/Akt1/Rpl22/Hnrnpr/Eif4g3/Ago2/Ddx3x/Zfp706/Caprin1/Tnrc6b/Calr/Tnrc6a/Paip2/Mapk1/Rps6kb1/Qk/Rock2/Tpr/Ppp1r1…	67
GO:0007015	actin filament organization	73/1375	400/23174	5.59272e-18	2.49901e-15	1.77593e-15	Tmsb10/Tmsb4x/Cfl1/Pfn1/Stmn1/Flna/S100a10/Dpysl3/Cald1/Marcks/Tpm4/Myh10/Arpc5/Rhoc/Fscn1/Tpm3-rs7/Tpm3/Arpc1b/Tmod3/Cdc42/Myo1b/Pdlim3/Arhgap18/Zyx/Myadm/Tnfaip1/Phldb2/Tpm2/Arpc4/Wasf2/Vasp/Arpc2/Sptan1/Sorbs3/Lpar1/Sh3pxd2b/Rhoj/Cgnl1/Fat1/Coro1c/Capza1/Arpc3/Hsp90b1/Ctnna1/Mtss1/Mtpn/Add1/Fer/Mical2/Cd2ap/Wdr1/Arf6/Pls3/Arhgef2/Nckap1/Twf1/Arf1/Capzb/Add3/Nrp1/Arhgef15/Dstn/Pecam1/Rdx/Plekhh…	73
GO:0007346	regulation of mitotic cell cycle	82/1375	492/23174	1.43401e-17	5.91473e-15	4.20332e-15	Igf2/Birc5/Cks1b/Mki67/Top2a/Ranbp1/Cdk4/Ube2c/Sept7/Tpx2/Cdk1/Eif4ebp1/Lmnb1/Nusap1/Ywhah/Cenpe/Kif11/Cenpf/Tipin/Tmod3/Rpl26/Ccnd1/Tacc3/Cdc42/Anxa1/Ccnd2/Cdkn1c/Iqgap1/Anp32b/Hnrnpu/Smc1a/Plk2/Rpa3/Bub3/Kif20b/Ccnb1/Sdcbp/Rpl17/Rps27l/Chmp2a/App/Rps6/H2afy/Igf1/Ezh2/Anapc5/Topbp1/Atrx/Larp7/Ddb1/Rad21/Incenp/Btg1/Rad50/Cltc/Rab11a/Psme2/Nsfl1c/Top2b/Stag1/Pbx1/Stag2/Vps4b/Timp2/Ctnnb1/Ttc28/Rd…	82
GO:0034248	regulation of cellular amide metabolic process	69/1375	375/23174	2.96006e-17	1.1337e-14	8.05671e-15	Vim/Cdk4/Rps3/Rpl13a/Tyms/Rbm3/Eif4ebp1/Ppp1ca/Rpl38/Npm1/Rpl26/Rplp1/Rps3a1/S100a9/Rps9/Eif4a3/Igfbp5/Eif6/Eif5/Rbms3/Pcif1/Polr2d/Rps27l/Rpl10/Eif5a/Cnot6/App/Efna1/Ddx39b/Tmed10/Igf1/Dhfr/Eif3k/Rpl5/Eef2/Fmr1/Elavl1/Ncl/Coa3/Serp1/Eif2s1/Dhx9/Magoh/Eif3c/Abcf1/Cnot3/Eif2ak2/Cnbp/Eif4e2/Eif3e/Polr2g/Akt1/Rpl22/Hnrnpr/Eif4g3/Ago2/Ddx3x/Zfp706/Caprin1/Tnrc6b/Calr/Tnrc6a/Paip2/Mapk1/Rps6kb1/Qk/Roc…	69
GO:0032970	regulation of actin filament-based process	68/1375	390/23174	8.68256e-16	2.73858e-13	1.94618e-13	Tmsb10/Mdk/Tmsb4x/Cfl1/Pfn1/Stmn1/Flna/Acta2/S100a10/Arpc5/Arhgdia/Rhoc/Fscn1/Cav1/Cnn2/Sri/Arpc1b/Tmod3/Cdc42/Myh9/Arhgap18/Myadm/Sumo1/Ccdc88a/Phldb2/Arpc4/Wasf2/Bst2/Arhgdib/Vasp/Arpc2/Sptan1/Sorbs3/Lpar1/Sh3pxd2b/Abracl/Rhoj/Tek/Capza1/Arpc3/Mtss1/Mtpn/Add1/Fer/Cd2ap/Wdr1/Arf6/Nckap1/Twf1/Arf1/Capzb/Add3/Nrp1/Arhgef15/Dstn/Pecam1/Rdx/Plekhh2/Mef2c/Rac1/Dlc1/Ppp1r9a/Pdgfrb/Capza2/Phpt1/Rock2/S…	68
GO:0010639	negative regulation of organelle organization	66/1375	399/23174	3.18178e-14	8.04478e-12	5.71706e-12	Tmsb10/Birc5/Tmsb4x/Cfl1/Pfn1/Stmn1/Top2a/H3f3b/H1f0/Map1b/Slc25a5/Cenpe/Npm1/Tmod3/Hist1h1e/Atad2/Mapre1/Myadm/Dnmt1/Prelid1/Hnrnpu/Phldb2/Trim37/Wasf2/Bub3/Gpx1/Arpc2/Ccnb1/Sptan1/Chmp2a/H2afy/Hnrnpc/Igf1/Smarcb1/Tspo/Cib1/Capza1/Atrx/Mtpn/Psmd10/Rad21/Add1/Sec22b/Rad50/Arhgef2/Twf1/Mtf2/Capzb/Add3/Taf7/Pecam1/Rdx/Plekhh2/Akt1/Map4/Dnm1l/Scfd1/Tnks2/Dlc1/Ppp1r9a/Capza2/Kdm1a/Sar1a/Kdm5a/Zfp451/…	66
GO:0032956	regulation of actin cytoskeleton organization	60/1375	342/23174	3.30073e-14	8.04478e-12	5.71706e-12	Tmsb10/Mdk/Tmsb4x/Cfl1/Pfn1/Stmn1/Flna/S100a10/Arpc5/Arhgdia/Rhoc/Fscn1/Arpc1b/Tmod3/Cdc42/Arhgap18/Myadm/Ccdc88a/Phldb2/Arpc4/Wasf2/Bst2/Arhgdib/Vasp/Arpc2/Sptan1/Sorbs3/Lpar1/Sh3pxd2b/Rhoj/Tek/Capza1/Arpc3/Mtss1/Mtpn/Add1/Fer/Cd2ap/Wdr1/Arf6/Nckap1/Twf1/Arf1/Capzb/Add3/Nrp1/Arhgef15/Dstn/Pecam1/Rdx/Plekhh2/Mef2c/Rac1/Dlc1/Ppp1r9a/Pdgfrb/Capza2/Phpt1/Rock2/Synpo2l	60
GO:0140014	mitotic nuclear division	49/1375	256/23174	2.60737e-13	4.99312e-11	3.54838e-11	Igf2/Birc5/Mki67/Flna/Ranbp1/Cdca8/Ube2c/Smc4/Tpx2/Nusap1/Ywhah/Racgap1/Cenpe/Kif11/Cdc20/Tacc3/Cdc42/Cdkn1c/Hnrnpu/Smc1a/Ran/Bub3/Kif23/Kif20b/Cenpk/Ccnb1/Chmp2a/H2afy/Igf1/Anapc5/Smc2/Atrx/Rad21/Incenp/Cltc/Rab11a/Ncapd3/Nsfl1c/Stag1/Stag2/Vps4b/Smc3/Naa50/Ncaph2/Pdgfrb/Phip/Tpr/Cdk11b/Hspa1a	49
GO:0044770	cell cycle phase transition	63/1375	393/23174	5.24299e-13	9.06868e-11	6.44469e-11	Birc5/Calm1/Cks1b/Cdk4/Calm2/Ube2c/Sept7/Itgb1/Cdk1/Eif4ebp1/Ccnb2/Lmnb1/Cenpe/Npm1/Cenpf/Tipin/Tmod3/Rpl26/Ccnd1/Tacc3/Anxa1/Ccna2/Ccnd2/Cdkn1c/Anp32b/Plk2/Bub3/Ccnb1/Rpl17/Rps27l/Chmp2a/App/Rps6/H2afy/Ezh2/Anapc5/Topbp1/Larp7/Calm3/Atp2b4/Ddb1/Rad21/Rab11a/Psme2/Babam1/Rbbp8/Pbx1/Nasp/Ccne2/Vps4b/Cdk14/Lats2/Rdx/Cdkn2d/Akt1/Fhl1/Ddx3x/Arpp19/Rps6kb1/Ccni/Adamts1/Crebbp/Tpr	63
GO:1902903	regulation of supramolecular fiber organization	58/1375	345/23174	5.77409e-13	9.6752e-11	6.87572e-11	Tmsb10/Tmsb4x/Cfl1/Pfn1/Stmn1/Flna/S100a10/Rps3/Arpc5/Rhoc/Cav1/Map1b/Arpc1b/Tmod3/Emilin1/Mapre1/Arhgap18/Myadm/Phldb2/Arpc4/Wasf2/Vasp/Arpc2/Sptan1/Sorbs3/App/Lpar1/Sh3pxd2b/Cib1/Capza1/Arpc3/Nin/Mtss1/Mtpn/Add1/Fer/Wdr1/Arf6/Arhgef2/Nckap1/Twf1/Arf1/Capzb/Add3/Nrp1/Arhgef15/Dstn/Pecam1/Hspa8/Rdx/Plekhh2/Mef2c/Rac1/Dlc1/Ppp1r9a/Capza2/Rock2/Synpo2l	58
GO:0001667	ameboidal-type cell migration	63/1375	406/23174	2.29175e-12	3.32118e-10	2.36021e-10	Igf2/Sparc/Fn1/Cfl1/Pfn1/Akap12/Acta2/Itgb1/Glipr2/Plxnd1/Cd63/Rtn4/Loxl2/Myh9/Anxa1/Anln/Wasf2/Plk2/Arhgdib/Ets1/Gpx1/Hdac7/Dcn/Gipc1/Efna1/Sox9/Clec14a/Anxa3/Anxa6/Kitl/Nrp2/Rhoj/Igf1/Tek/Coro1c/Cib1/Pdcd10/Kdr/Ptk2/Fer/Rab11a/Amotl1/Prcp/Dock1/Arf6/Nckap1/Macf1/Srgap2/Nrp1/Pecam1/Pmp22/Ednrb/Mef2c/Akt1/Ago2/Rac1/Hif1a/Slc8a1/Calr/Syne2/Map4k4/Sema3c/Rock2	63
GO:0031589	cell-substrate adhesion	56/1375	337/23174	2.35884e-12	3.32845e-10	2.36538e-10	Postn/Lgals1/Col3a1/Fn1/Mdk/Cfl1/Col1a1/Flna/Ptn/Lamb1/S100a10/Mmp14/Itgb1/Cd63/Lamc1/Emilin1/Rpl29/Zyx/Iqgap1/Myadm/Phldb2/Nid1/Arpc2/Hspg2/Rsu1/Parva/Lims1/Sfrp1/Fbln2/Fermt2/Sorbs3/Efna1/Itga6/Tek/Coro1c/Cib1/Kdr/Ptk2/Fer/Hsd17b12/Jag1/Dock1/Ctnnb1/Itga1/Macf1/Srgap2/Nrp1/Pecam1/Rac1/Dusp3/Dlc1/Calr/Map4k4/Actn4/Utrn/Slk	56
GO:0110053	regulation of actin filament organization	47/1375	254/23174	2.84095e-12	3.90595e-10	2.77578e-10	Tmsb10/Tmsb4x/Cfl1/Pfn1/Stmn1/Flna/S100a10/Arpc5/Rhoc/Arpc1b/Tmod3/Arhgap18/Myadm/Phldb2/Arpc4/Wasf2/Vasp/Arpc2/Sptan1/Sorbs3/Lpar1/Sh3pxd2b/Capza1/Arpc3/Mtss1/Mtpn/Add1/Fer/Wdr1/Arf6/Nckap1/Twf1/Arf1/Capzb/Add3/Nrp1/Arhgef15/Dstn/Pecam1/Rdx/Plekhh2/Rac1/Dlc1/Ppp1r9a/Capza2/Rock2/Synpo2l	47
GO:0007264	small GTPase mediated signal transduction	70/1375	485/23174	4.59809e-12	6.16374e-10	4.38029e-10	Col3a1/Col1a2/Stmn1/Itgb1/Arhgdia/Rhoc/Ywhaq/Lpar4/Rtn4/Cdc42/Nisch/Arhgap18/Ralb/Tnfaip1/Dnmt1/Wasf2/Plk2/Arhgdib/Cyth3/Sdcbp/Rsu1/Lpar1/F2r/Rala/Kitl/Rhoj/Igf1/Cgnl1/Arhgap31/Rasgrp3/Rasgrp2/Nras/Rap2a/Rasip1/Cd2ap/Rab11a/Ralgps2/Dock1/Arf6/Shoc2/Heg1/Arhgef2/Nckap1/Srgap1/Timp2/Dock7/Nrp1/Fgd5/Cdc42se2/Arl3/Gdi2/Arhgef15/Rab11b/Rheb/Pecam1/Kras/Rras/Rab14/Rac1/Bnip2/Rab2a/Dlc1/Arpp19/Arap3/Pdg…	70
GO:0065004	protein-DNA complex assembly	37/1375	172/23174	5.97909e-12	7.81948e-10	5.55694e-10	H3f3b/H1f0/Cenpw/Mcm6/Cenpe/Npm1/Mcm3/Hist1h1e/Hells/Cenpa/Asf1b/Mcm5/Tcf4/Cenpk/H2afy/Gtf2h5/Sox9/Hp1bp3/Hjurp/Psmc4/Swi5/Atrx/Rnf4/Nasp/Nap1l1/Ubn1/Cenpp/Hey2/Gtf2a2/Taf7/Thra/Cand1/Spty2d1/Atf7ip/Smarca2/Nap1l4/Bdp1	37
GO:1903829	positive regulation of cellular protein localization	51/1375	297/23174	6.42349e-12	8.20066e-10	5.82783e-10	Cfl1/Flna/Ptn/Cd81/Itgb1/Cdk1/Npm1/Rtn4/Oaz1/Cdc42/Msn/Hnrnpk/Iqgap1/Ccdc88a/Ran/Kif20b/Arpc2/Cct5/Fis1/Tcp1/Cct7/Tek/Bcap31/Cib1/Pdcd10/Vps28/Ctdspl2/Hnrnpm/Cd2ap/Rab11a/Cav2/Tsg101/Arf6/Tardbp/Abhd17a/Dkc1/Uaca/Kif5b/Hsp90ab1/Rdx/Fyn/Akt1/Park7/Cct4/Acsl3/Mapk1/Cct6a/Sar1a/Pdcd5/Rock2/Tpr	51
GO:0045185	maintenance of protein location	28/1375	106/23174	1.27169e-11	1.53192e-09	1.08866e-09	Tmsb10/Tmsb4x/Pfn1/Flna/Lgals9/Cav1/Fbn1/Sri/Ywhab/Fbn2/Tacc3/Tln1/Hnrnpu/Kdelr3/Tspo/Kdelr2/Psmd10/Mprip/Twf1/Rangap1/Thra/Akt1/Hspa5/Park7/Tln2/Tnrc6a/Skp1a/Syne2	28
GO:0043254	regulation of protein complex assembly	65/1375	445/23174	1.58652e-11	1.80998e-09	1.28627e-09	Tmsb10/Tmsb4x/Cfl1/Pfn1/Stmn1/Sub1/H3f3b/Rps3/Rpl13a/Arpc5/Eif4ebp1/Rhoc/Fscn1/Cav1/Map1b/Arpc1b/Ctnnbip1/Tmod3/Msn/Mapre1/Arhgap18/Myadm/Sumo1/Ralb/Arpc4/Vasp/Arpc2/Hsp90aa1/Sptan1/Cnot6/Tbx20/Sept8/Hjurp/Psmc4/Capza1/Arpc3/Nin/Mtpn/Add1/Rnf4/Fer/Rasip1/Arf6/Arhgef2/Nckap1/Twf1/Ctnnb1/Eif2ak2/Bclaf1/Arf1/Capzb/Add3/Hey2/Pecam1/Rdx/Thra/Cand1/Dnm1l/Ddx3x/Rac1/Ppp1r9a/Capza2/Sar1a/Zfp451/Atf7ip	65
GO:1902850	microtubule cytoskeleton organization involved in mitosis	31/1375	130/23174	1.87168e-11	2.04815e-09	1.45552e-09	Birc5/Stmn1/Flna/Spc25/Tpx2/Nusap1/Racgap1/Cenpe/Kif11/Cdc20/Dynlt1b/Tacc3/Cenpa/Hnrnpu/Smc1a/Plk2/Kif23/Ccnb1/Chmp2a/Cltc/Rab11a/Nsfl1c/Stag1/Arhgef2/Stag2/Vps4b/Map4/Smc3/Setd2/Tpr/Hspa1a	31
GO:0006888	ER to Golgi vesicle-mediated transport	30/1375	123/23174	2.14587e-11	2.30123e-09	1.63538e-09	Cope/Tmed3/Tmed9/Ergic1/Kdelr3/Sec13/Yipf5/Ergic3/Erp29/Trappc4/Tmed10/Copa/Trappc6a/Copb1/Lman2/Bcap31/Kdelr2/Creb3l2/Sec22b/Copg1/Sec24d/Arf1/Arcn1/Ier3ip1/Trappc1/Copb2/Scfd1/Vapa/Sar1a/Cnih4	30
GO:0034330	cell junction organization	45/1375	251/23174	2.51249e-11	2.64157e-09	1.87724e-09	Fn1/Cfl1/Flna/S100a10/Mmp14/Itgb1/Rhoc/Fscn1/Cav1/Cdc42/Lamc1/Cdh5/Tln1/Iqgap1/Phldb2/Hdac7/Ramp2/Lims1/Fermt2/F2r/Tek/Coro1c/Capza1/Kdr/Ctnna1/Mtss1/Ptk2/Add1/Wdr1/Arf6/Heg1/Ctnnb1/Macf1/Nrp1/Pmp22/Rdx/Gjc1/Rac1/Dusp3/Dlc1/Gja1/Map4k4/Actn4/Slk/Rock2	45
GO:0006457	protein folding	33/1375	152/23174	6.34972e-11	6.1904e-09	4.39923e-09	Prdx4/Fkbp1a/Ppic/Pdia3/Ppie/Fkbp9/Dnaja1/Hsp90aa1/Cct5/Tcp1/Cct7/Dnajc10/Hsp90b1/Nudcd2/Tbca/Pdia4/Nudc/Pfdn5/P4hb/Hsp90ab1/Nktr/Canx/Hspa8/Dnajb11/Hspa5/Cdc37/Cct4/Calr/Cct6a/Ptges3/Pdcd5/Dnajc5/Hspa1a	33
GO:0016032	viral process	47/1375	279/23174	8.47718e-11	7.9745e-09	5.66711e-09	Lgals1/Anxa2/Cfl1/Pfn1/Top2a/Banf1/Ifitm3/Ifitm2/Cav1/Pabpc1/Bst2/Vamp8/Snx3/Ppie/Chmp2a/Ssb/Smarcb1/Snw1/Fmr1/Fam111a/Lamtor5/Eif3f/Ddb1/Dhx9/Rad50/Nucks1/Cav2/Tsg101/Top2b/Tardbp/Vps4b/P4hb/Eif2ak2/Hsp90ab1/Hspa8/Eif3l/Ddx6/Eif3g/Smc3/Ddx3x/Vapa/Ddx5/Trim35/Eif3a/Ccnt2/Crebbp/Rock2	47
GO:0034446	substrate adhesion-dependent cell spreading	26/1375	100/23174	1.00182e-10	9.26164e-09	6.58182e-09	Postn/Fn1/Mdk/Flna/Lamb1/S100a10/Lamc1/Myadm/Arpc2/Hspg2/Parva/Lims1/Sfrp1/Fermt2/Efna1/Tek/Coro1c/Cib1/Ptk2/Fer/Dock1/Srgap2/Nrp1/Rac1/Calr/Actn4	26
GO:0048524	positive regulation of viral process	23/1375	81/23174	1.74663e-10	1.5609e-08	1.10926e-08	Lgals1/Anxa2/Cfl1/Pfn1/Top2a/Pabpc1/Ppie/Chmp2a/Smarcb1/Snw1/Fmr1/Ddb1/Dhx9/Nucks1/Cav2/Tsg101/Top2b/Vps4b/P4hb/Hspa8/Smc3/Ddx3x/Vapa	23
GO:0010810	regulation of cell-substrate adhesion	39/1375	210/23174	1.79842e-10	1.58084e-08	1.12343e-08	Postn/Lgals1/Fn1/Mdk/Cfl1/Col1a1/Flna/Ptn/S100a10/Mmp14/Itgb1/Emilin1/Iqgap1/Myadm/Phldb2/Nid1/Arpc2/Rsu1/Lims1/Fbln2/Itga6/Tek/Coro1c/Cib1/Kdr/Ptk2/Hsd17b12/Jag1/Dock1/Macf1/Nrp1/Rac1/Dusp3/Dlc1/Calr/Map4k4/Actn4/Utrn/Slk	39
GO:0050821	protein stabilization	34/1375	169/23174	2.88986e-10	2.43843e-08	1.73288e-08	Pfn1/Flna/Rps7/Npm1/Rtn4/Rpl11/Sumo1/Tbrg1/Gpihbp1/Tmem88/Crtap/Pin1/Hsp90aa1/Cct5/Efna1/Igf1/Tcp1/Cct7/Rpl23/Rpl5/Pdcd10/Ipo9/Stk3/Nckap1/Atp1b3/Stx12/Sugt1/Park7/Cdc37/Cct4/Calr/Cct6a/Ptges3/Atf7ip	34
GO:0000819	sister chromatid segregation	35/1375	178/23174	3.0635e-10	2.48886e-08	1.76872e-08	Birc5/Top2a/Cdca8/Smc4/Nusap1/Racgap1/Cenpe/Cdc20/Tacc3/Sfpq/Hnrnpu/Smc1a/Ran/Bub3/Kif23/Cenpk/Ccnb1/Chmp2a/H2afy/Anapc5/Smc2/Atrx/Rad21/Incenp/Rab11a/Ncapd3/Top2b/Stag1/Stag2/Vps4b/Ctnnb1/Smc3/Naa50/Ncaph2/Tpr	35
GO:0000280	nuclear division	58/1375	403/23174	3.54779e-10	2.83929e-08	2.01776e-08	Igf2/Birc5/Ubb/Mki67/Top2a/Flna/Ranbp1/Cdca8/Ube2c/Smc4/Tpx2/Nusap1/Ywhah/Racgap1/Cenpe/Kif11/Cdc20/Tacc3/Cdc42/Cdkn1c/Hnrnpu/Smc1a/Ran/Bub3/Kif23/Kif20b/Cenpk/Ccnb1/Syce2/Chmp2a/H2afy/Igf1/Anapc5/Smc2/Topbp1/Atrx/Rad21/Incenp/Cltc/Rab11a/Ncapd3/Aspm/Nsfl1c/Top2b/Stag1/Stag2/Ccne2/Vps4b/Eif4g3/Smc3/Naa50/Ncaph2/Calr/Pdgfrb/Phip/Tpr/Cdk11b/Hspa1a	58
GO:0007088	regulation of mitotic nuclear division	33/1375	162/23174	3.74487e-10	2.91869e-08	2.07418e-08	Igf2/Birc5/Mki67/Ranbp1/Ube2c/Nusap1/Ywhah/Cenpe/Kif11/Tacc3/Cdc42/Cdkn1c/Hnrnpu/Smc1a/Bub3/Kif20b/Ccnb1/Chmp2a/H2afy/Igf1/Anapc5/Atrx/Rad21/Nsfl1c/Stag1/Stag2/Vps4b/Smc3/Pdgfrb/Phip/Tpr/Cdk11b/Hspa1a	33
GO:0042692	muscle cell differentiation	57/1375	394/23174	4.12006e-10	3.15597e-08	2.2428e-08	Igf2/Tmsb4x/Col14a1/H3f3b/Cd81/Myh10/Mmp14/Itgb1/Csrp2/Tmod3/Myh9/Ehd2/Actg1/Dnmt1/Hnrnpu/Igfbp5/Gpx1/Pin1/Ift20/Ramp2/Med28/Mef2a/Eif5a/Zeb1/Sox9/Ddx39b/Igf1/Ezh2/Uchl1/Cav2/Wdr1/Prkar1a/Ctnnb1/Naca/Capzb/Myh11/Hey2/Cacybp/Foxp1/Pmp22/Pbrm1/Kras/Thra/Ednrb/Mef2c/Akt1/Bnip2/Slc8a1/Pdgfrb/Kdm1a/Qk/Ccnt2/Smarca2/Gata6/Tanc1/Sorbs2/Synpo2l	57
GO:0071559	response to transforming growth factor beta	38/1375	208/23174	5.01914e-10	3.68666e-08	2.61994e-08	Col3a1/Col1a2/Nrep/Aspn/Cited1/Cav1/Fbn1/Col4a2/Fbn2/Emilin1/Cdh5/Zyx/Dnmt1/Pin1/Tgfb1i1/Sdcbp/Gipc1/Fermt2/Zeb1/Sox9/Snx6/Snw1/Ptk2/Cav2/Ltbp4/Hsp90ab1/Fyn/Mef2c/Smad5/Hspa5/Smad2/Yes1/Glg1/Zfp451/Pdcd5/Smad1/Crebbp/Rock2	38
GO:0044403	symbiont process	53/1375	355/23174	5.39016e-10	3.8536e-08	2.73858e-08	Lgals1/Anxa2/Fn1/Cfl1/Pfn1/Top2a/Banf1/Ifitm3/Ifitm2/Cav1/Pabpc1/Bst2/Gpx1/Vamp8/Snx3/Ppie/Chmp2a/Ssb/Ddx39b/Smarcb1/Tcp1/Snw1/Fmr1/Fam111a/Lamtor5/Eif3f/Thoc2/Ddb1/Dhx9/Rad50/Nucks1/Cav2/Tsg101/Top2b/Tardbp/Vps4b/P4hb/Eif2ak2/Hsp90ab1/Hspa8/Sugt1/Eif3l/Ddx6/Eif3g/Smc3/Ddx3x/Vapa/Ddx5/Trim35/Eif3a/Ccnt2/Crebbp/Rock2	53
GO:0051098	regulation of binding	57/1375	399/23174	6.69219e-10	4.72152e-08	3.35536e-08	Actb/Anxa2/Calm1/Stmn1/Fkbp1a/Nme1/Hmgb2/Lgals9/S100a10/H1f0/Cald1/Cav1/Sri/Plxnd1/Ctnnbip1/Cdc42/Mapre1/Rpl11/Hnrnpk/Cthrc1/Ctsz/Sumo1/Ralb/Eif4a3/Ran/Plk2/Sumo3/Pin1/App/Hjurp/Igf1/Dut/Agrn/Fmr1/Larp7/Add1/Eif2s1/Dhx9/Nfib/Nucks1/Arf6/Eif3c/Edf1/Csnk1a1/Stk3/Ctnnb1/Hsp90ab1/Hey2/Eif3e/Mef2c/Akt1/Smad2/Park7/Aplp2/Gtf2f1/Kdm1a/Id3	57
GO:0001701	in utero embryonic development	66/1375	498/23174	7.59219e-10	5.21914e-08	3.70901e-08	Igf2/Nrk/Hba-a2/Xist/Cited1/Myh10/Itgb1/Ccnb2/Hba-a1/Cmtm3/Rtn4/Myh9/Meg3/Tm4sf1/Cdkn1c/Asf1b/Rcn1/Eif2s2/Dad1/Ccnb1/Igf1/Smarcb1/Psmc4/Mtss1/Ly6e/Emg1/Thoc2/Add1/Rbbp8/Sf3b1/Rpl7l1/Nasp/Stk3/Heg1/Nckap1/Sec24d/Cnot3/Tjp1/Ctnnb1/Adam10/Mecom/Tanc2/Eif4e2/Hey2/Foxp1/Sp3/Lats2/Pbrm1/Akt1/Mib1/Bptf/Smim14/Srsf1/Smad2/Dusp3/Hif1a/Bnip2/Slc8a1/Setd2/Gja1/Pdgfrb/Mapk1/Kdm1a/Ankrd11/Gata6/Cdk11b	66
GO:2001233	regulation of apoptotic signaling pathway	58/1375	412/23174	8.36947e-10	5.68065e-08	4.03697e-08	Ubb/Pea15a/Hmgb2/Rps3/Gnai2/Rps7/Cav1/Ppp1ca/Slc25a5/Pdia3/Rpl26/S100a8/Rpl11/S100a9/Hnrnpk/Sfpq/Hells/Mif/Sept4/Prelid1/Atpif1/Gpx1/Dnaja1/Maged1/Nono/Sfrp1/Fis1/Erp29/Unc5b/Igf1/Itga6/Bcap31/Ctnna1/Psmd10/Itm2c/Gnai3/Pak2/Stk3/Siva1/Ctnnb1/P4hb/Bclaf1/Nrp1/Fam162a/Pmp22/Fyn/Cdkn2d/Akt1/Dnm1l/Ddx3x/Park7/Prdx2/Hif1a/Rps6kb1/Kdm1a/Phip/Pdcd5/Cdk11b	58
GO:0071560	cellular response to transforming growth factor beta stimulus	37/1375	204/23174	1.04371e-09	6.82484e-08	4.8501e-08	Col3a1/Col1a2/Nrep/Aspn/Cited1/Cav1/Fbn1/Col4a2/Fbn2/Emilin1/Cdh5/Zyx/Dnmt1/Pin1/Tgfb1i1/Sdcbp/Gipc1/Fermt2/Zeb1/Sox9/Snx6/Snw1/Ptk2/Cav2/Ltbp4/Hsp90ab1/Fyn/Mef2c/Smad5/Hspa5/Smad2/Yes1/Glg1/Zfp451/Pdcd5/Smad1/Crebbp	37
GO:0042176	regulation of protein catabolic process	54/1375	376/23174	1.55165e-09	9.67433e-08	6.8751e-08	Anxa2/Ubb/Flna/Ecscr/Cd81/Pbk/Rps7/Nedd4/Oaz1/Msn/Serpine2/Rpl11/Sumo1/Atpif1/Plk2/Gpx1/Sumo3/Pin1/Trib2/Sdcbp/Snx3/Hsp90aa1/Gipc1/Efna1/Sox9/Bcap31/Rpl23/Rpl5/Vps28/Fmr1/Rnf144a/Ptk2/Smarcc1/Psmd10/Ddb1/Sec22b/Psme2/Csnk1a1/Timp2/Azin1/Hsp90ab1/Pdcl3/Psmd14/Ube2k/Rdx/Fyn/Akt1/Park7/Itch/Gja1/Uchl5/Ubqln2/Usp8/Hspa1a	54
GO:0071103	DNA conformation change	37/1375	210/23174	2.39728e-09	1.41719e-07	1.00713e-07	Top2a/H3f3b/H1f0/Banf1/Smc4/Cdk1/Nusap1/Mcm6/Hnrnpa2b1/Npm1/Anxa1/Hist1h1e/Hells/Asf1b/Ccnb1/H2afy/Sox9/Hp1bp3/Hjurp/Smc2/Atrx/Smarcc1/Dhx9/Rad50/Ncapd3/Top1/Top2b/Nasp/Nap1l1/Ubn1/Cenpp/Acin1/Spty2d1/Ncaph2/Smarca2/Nap1l4/Tpr	37
GO:0006338	chromatin remodeling	29/1375	139/23174	2.40515e-09	1.41719e-07	1.00713e-07	Ptma/H3f3b/Hmgb2/Npm1/Hells/Smarce1/Sox9/Hjurp/Smarcb1/Atrx/Elof1/Anp32e/Smarcc1/Top1/Baz1b/Rbbp7/Vps72/Nasp/Ctnnb1/Znhit1/Cenpp/Pbrm1/Hmgb3/Bptf/Spty2d1/Kdm5b/Kdm5a/Smarca2/Tpr	29
GO:0008360	regulation of cell shape	30/1375	149/23174	3.11798e-09	1.79516e-07	1.27574e-07	Fn1/Cfl1/Ptn/Myh10/Arhgdia/Rhoc/Plxnd1/Cdc42/Myh9/Anxa1/Msn/Arhgap18/Myl12b/Cfdp1/Parva/S100a13/Fermt2/Lpar1/Rhoj/Kdr/Ptk2/Prpf40a/Wdr1/Cdc42se2/Sh3kbp1/Rdx/Fyn/Dlc1/Arap3/Phip	30
GO:0010721	negative regulation of cell development	54/1375	385/23174	3.64437e-09	2.01455e-07	1.43164e-07	Postn/Lgals1/Vim/Col3a1/Flna/Ptn/Dpysl3/Itgb1/Cav1/Ywhah/Fbn1/Rtn4/Dynlt1b/Ctsz/Plk2/App/Lpar1/Efna1/Sox9/Igf1/Ttc3/Coro1c/Tspo/Cib1/Ptprs/Fmr1/Ctnna1/Bex1/Ptk2/Itm2c/Thoc2/S1pr3/Jag1/Aspm/Arf6/Pbx1/Arhgef2/Dync1i2/Ctnnb1/Srgap2/Hook3/Nrp1/Foxp1/Pmp22/Ednrb/Mib1/Dnajb11/Ddx6/Calr/Kdm1a/Map4k4/Sema3c/Id3/Actn4	54
GO:0090132	epithelium migration	44/1375	282/23174	3.97951e-09	2.17736e-07	1.54735e-07	Igf2/Sparc/Pfn1/Itgb1/Glipr2/Plxnd1/Cd63/Rtn4/Loxl2/Myh9/Anxa1/Anln/Plk2/Ets1/Gpx1/Hdac7/Dcn/Gipc1/Efna1/Sox9/Clec14a/Anxa3/Rhoj/Igf1/Tek/Coro1c/Cib1/Pdcd10/Kdr/Ptk2/Rab11a/Amotl1/Prcp/Dock1/Arf6/Macf1/Nrp1/Pecam1/Mef2c/Akt1/Hif1a/Calr/Map4k4/Rock2	44
GO:0043902	positive regulation of multi-organism process	32/1375	173/23174	8.41786e-09	4.14097e-07	2.94279e-07	Lgals1/Anxa2/Cfl1/Pfn1/Top2a/Lgals9/Cyba/Pabpc1/Plat/Mif/Ppie/Chmp2a/Lhfpl2/Smarcb1/Snw1/Cib1/Fmr1/Ddb1/Dhx9/Nucks1/Cav2/Tsg101/Top2b/Vps4b/P4hb/Hspa8/Ednrb/Smc3/Ago2/Ddx3x/Park7/Vapa	32
GO:0010498	proteasomal protein catabolic process	59/1375	456/23174	1.47143e-08	6.86068e-07	4.87557e-07	Ubb/Rcn3/Sec61b/Ecscr/Pbk/Ube2c/Nedd4/Cdc20/Psmb6/Rpl11/Sumo1/Tnfaip1/Plk2/Gpx1/Trib2/Sdcbp/Psmb2/Gipc1/H13/Psma5/Dnajc10/Anapc5/Bcap31/Hsp90b1/Fmr1/Rnf144a/Smarcc1/Psma7/Psmd10/Ddb1/Psmb3/Rnf4/Cd2ap/Psmd8/Psme2/Psma4/Nsfl1c/Csnk1a1/Rbx1/Ctnnb1/Hsp90ab1/Psmb1/Psmd14/Ubxn4/Psma2/Ube2k/Pmp22/Akt1/Rnf7/Hspa5/Park7/Itch/Uchl5/Skp1a/Psmd4/Wwtr1/Ubqln2/Fbxl22/Hspa1a	59
GO:0006403	RNA localization	31/1375	169/23174	1.7577e-08	7.92443e-07	5.63153e-07	Hnrnpa2b1/Npm1/Srsf3/Sfpq/Hnrnpu/Hnrnpa3/Sec13/Eif6/Ran/Sarnp/Nop58/Rps15/Polr2d/Srsf7/Eif5a/Eny2/Ssb/Ddx39b/Tcp1/Hnrnpa1/Fmr1/Thoc2/Dhx9/Magoh/Dkc1/Srsf1/Phax/Cct4/Setd2/Qk/Tpr	31
GO:0051893	regulation of focal adhesion assembly	17/1375	57/23174	1.83588e-08	8.06885e-07	5.73416e-07	Cfl1/S100a10/Mmp14/Iqgap1/Phldb2/Lims1/Tek/Coro1c/Kdr/Ptk2/Macf1/Nrp1/Rac1/Dusp3/Dlc1/Map4k4/Slk	17
GO:0051495	positive regulation of cytoskeleton organization	36/1375	218/23174	2.2847e-08	9.72269e-07	6.90947e-07	Cfl1/Pfn1/Flna/Ranbp1/S100a10/Rps3/Arpc5/Rhoc/Cav1/Map1b/Npm1/Arpc1b/Mapre1/Arpc4/Vasp/Arpc2/Sorbs3/Lpar1/Sh3pxd2b/Tek/Arpc3/Nin/Mtss1/Fer/Wdr1/Arf6/Nsfl1c/Nckap1/Vps4b/Arf1/Nrp1/Arhgef15/Dstn/Rac1/Rock2/Synpo2l	36
GO:0032535	regulation of cellular component size	53/1375	397/23174	2.78618e-08	1.14919e-06	8.16679e-07	Tmsb10/Fn1/Tmsb4x/Cfl1/Pfn1/Rpl4/Cdk4/Arpc5/Map1b/Npm1/Arpc1b/Tmod3/Rtn4/Arhgap18/Myadm/Arpc4/Vasp/Arpc2/Dpysl2/Hsp90aa1/Sptan1/Mgll/Hp1bp3/Ptprs/Capza1/Arpc3/Lamtor5/Mtpn/Add1/Fer/Ano6/Tmem123/Rab11a/Wdr1/Arf6/Nckap1/Twf1/Arf1/Capzb/Add3/Hsp90ab1/Nrp1/Dstn/Pecam1/Rdx/Plekhh2/Akt1/Rac1/Ppp1r9a/Capza2/Kdm1a/Sema3c/Ppp1r15a	53
GO:0060537	muscle tissue development	59/1375	471/23174	4.74308e-08	1.8166e-06	1.29097e-06	Tnni1/Col3a1/Myl6/Col14a1/Fkbp1a/Plagl1/Myh10/Myh7/Itgb1/Cdk1/Cav1/Cenpf/Csrp2/Cdc42/Aldh1a2/Tcf21/Meg3/Hnrnpu/Igfbp5/Gpx1/Pin1/Ccnb1/Ift20/Hspg2/Hdac7/Mef2a/Sox9/Ddx39b/Tbx20/Igf1/Snw1/Ddx17/Ly6e/Nras/Cav2/Heg1/Prkar1a/Ctnnb1/Naca/Myh11/Hey2/Cacybp/Foxp1/Pmp22/Sin3b/Gjc1/Mef2c/Mylk/Ddx5/Slc8a1/Gja1/Pdgfrb/Mapk1/Rps6kb1/Sema3c/Ccnt2/Smad1/Gata6/Sorbs2	59
GO:0032507	maintenance of protein location in cell	19/1375	75/23174	5.15236e-08	1.94556e-06	1.38262e-06	Tmsb10/Tmsb4x/Pfn1/Cav1/Tln1/Hnrnpu/Kdelr3/Tspo/Kdelr2/Mprip/Twf1/Rangap1/Akt1/Hspa5/Park7/Tln2/Tnrc6a/Skp1a/Syne2	19
GO:1904951	positive regulation of establishment of protein localization	57/1375	452/23174	6.34347e-08	2.34577e-06	1.66703e-06	Postn/Mdk/Akap12/Flna/Cd34/Lgals9/Cd81/Myh10/Dynll1/Sri/Oaz1/Cdc42/Mif/Ran/Kif20b/Vamp8/Arpc2/Cct5/Fis1/F2r/Igf1/Tcp1/Cct7/Tek/Bcap31/Cib1/Pdcd10/Vps28/Ncl/Frmd4a/Ctdspl2/Serp1/Hnrnpm/Dhx9/Cd2ap/Tsg101/Arf6/Wls/Tardbp/Dkc1/Arf1/Uaca/Kif5b/Fyn/Dnm1l/Rac1/Hif1a/Cct4/Acsl3/Gja1/Mapk1/Kars/Cct6a/Sar1a/Phpt1/Pdcd5/Tpr	57
GO:0001570	vasculogenesis	21/1375	93/23174	9.01051e-08	3.1373e-06	2.22953e-06	Cd34/Cited1/Cav1/Rtn4/Egfl7/Aplnr/Hdac7/Ramp2/Tek/Kdr/Ptk2/Rasip1/Heg1/Ctnnb1/Hey2/Nrp1/Pbrm1/Gjc1/Setd2/Pdgfrb/Qk	21
GO:0050657	nucleic acid transport	27/1375	145/23174	1.04471e-07	3.47934e-06	2.47261e-06	Hnrnpa2b1/Npm1/Srsf3/Sfpq/Hnrnpu/Hnrnpa3/Sec13/Eif6/Ran/Sarnp/Rps15/Polr2d/Srsf7/Eif5a/Eny2/Ssb/Ddx39b/Hnrnpa1/Fmr1/Thoc2/Dhx9/Magoh/Srsf1/Phax/Setd2/Qk/Tpr	27
GO:0050658	RNA transport	27/1375	145/23174	1.04471e-07	3.47934e-06	2.47261e-06	Hnrnpa2b1/Npm1/Srsf3/Sfpq/Hnrnpu/Hnrnpa3/Sec13/Eif6/Ran/Sarnp/Rps15/Polr2d/Srsf7/Eif5a/Eny2/Ssb/Ddx39b/Hnrnpa1/Fmr1/Thoc2/Dhx9/Magoh/Srsf1/Phax/Setd2/Qk/Tpr	27
GO:0045765	regulation of angiogenesis	43/1375	307/23174	1.45594e-07	4.70286e-06	3.34211e-06	Igf2/Sparc/Mdk/Ptn/Cd34/Ecscr/Itgb1/Plxnd1/Col4a2/Rtn4/Anxa1/Emilin1/Cdh5/Aplnr/Tcf4/Plk2/Ets1/Hdac7/Ramp2/Dcn/Efna1/Anxa3/Sulf1/Rhoj/Tek/Cib1/Pdcd10/Kdr/Thbs2/Nras/Add1/Btg1/Ctnnb1/Pdcl3/Nrp1/Mtdh/Rras/Ago2/Hif1a/Adamts1/Smad1/Gata6/Rock2	43
GO:0010632	regulation of epithelial cell migration	35/1375	225/23174	1.63255e-07	5.09107e-06	3.61799e-06	Igf2/Sparc/Pfn1/Glipr2/Cd63/Rtn4/Anxa1/Plk2/Ets1/Hdac7/Dcn/Efna1/Sox9/Anxa3/Rhoj/Igf1/Tek/Coro1c/Cib1/Pdcd10/Kdr/Ptk2/Rab11a/Amotl1/Prcp/Dock1/Arf6/Macf1/Nrp1/Mef2c/Akt1/Hif1a/Calr/Map4k4/Rock2	35
GO:0035265	organ growth	34/1375	215/23174	1.63309e-07	5.09107e-06	3.61799e-06	Anxa2/Col14a1/Col6a2/Col6a1/Cdk1/Col6a3/Matn2/Pin1/Ccnb1/Sox9/Ddx39b/Tbx20/Anxa6/Igf1/Kdr/Ptk2/Ly6e/Serp1/Stk3/Heg1/Prkar1a/Ctnnb1/Hey2/Foxp1/Lats2/Mef2c/Akt1/Smad2/Gja1/Pdgfrb/Mapk1/Smad1/Gata6/Sorbs2	34
GO:0072594	establishment of protein localization to organelle	49/1375	374/23174	1.65562e-07	5.13146e-06	3.64669e-06	Cfl1/Flna/Sec61b/Gm10320/Nedd4/Atpif1/Ran/Sec61a1/Dnaja1/Hsp90aa1/Ywhaz/Cct5/Spcs1/Fis1/Timm13/H2afy/Spcs2/Timm17b/Tcp1/Cct7/Tek/Tspo/Vps28/Tram1/Pkig/Ipo9/Rab11a/Tsg101/Bnip3l/Timm50/Tardbp/Dkc1/Macf1/Uaca/Vps36/Hspa8/Srp19/Ipo11/Akt1/Hspa5/Ssr3/Cct4/Ddx5/Mapk1/Cct6a/Phip/Pdcd5/Timm17a/Tpr	49
GO:1902115	regulation of organelle assembly	33/1375	206/23174	1.8147e-07	5.55437e-06	3.94724e-06	Sept7/Dynll1/Fscn1/Npm1/Msn/Ralb/Hnrnpu/Smc1a/Ccdc88a/Trim37/Plk2/Arpc2/Ift20/Sdcbp/Chmp2a/Cnot6/Ptprs/Sec22b/Rnf4/Tsg101/Stag1/Arhgef2/Stag2/Vps4b/Rdx/Mef2c/Map4/Smc3/Scfd1/Syne2/Ubqln2/Tpr/Hspa1a	33
GO:0045446	endothelial cell differentiation	22/1375	106/23174	2.19356e-07	6.57089e-06	4.66963e-06	Anxa2/Col18a1/Rtn4/Msn/Cdh5/Myadm/Gpx1/Zeb1/Ptprs/Kdr/Add1/S1pr3/Btg1/Jag1/Heg1/Tjp1/Ctnnb1/Hey2/Pecam1/Pbrm1/Rdx/Rock2	22
GO:0000723	telomere maintenance	24/1375	124/23174	2.49386e-07	7.38789e-06	5.25023e-06	Hnrnpa2b1/Pcna/Hnrnpu/Hsp90aa1/Cct5/Hnrnpc/Tcp1/Cct7/Smc6/Atrx/Nhp2/Rad50/Ccne2/Dkc1/Ctnnb1/Hsp90ab1/Cct4/Tnks2/Mapk1/Cct6a/Ptges3/Ylpm1/Nop10/Hspa1a	24
GO:0071900	regulation of protein serine/threonine kinase activity	53/1375	425/23174	2.61641e-07	7.66622e-06	5.44803e-06	Actb/Nrk/Cd81/Rps3/Ccnb2/Cav1/Ccnd1/Ccna2/Ccnd2/Iqgap1/Mif/Ralb/Lamtor2/Trib2/Ccnb1/Dnaja1/Maged1/Sfrp1/Erp29/H2afy/Lpar1/F2r/Kitl/Igf1/Ezh2/Cib1/Uchl1/Pdcd10/Pkig/Psmd10/Atp2b4/Rasip1/Tsg101/Heg1/Prkar1a/Ccne2/Eif2ak2/Itga1/Hsp90ab1/Pmp22/Lats2/Kras/Cdkn2d/Akt1/Ddx3x/Prdx2/Dusp3/Pdgfrb/Kars/Stk38/Magi3/Stk39/Ccni	53
GO:0120032	regulation of plasma membrane bounded cell projection assembly	30/1375	182/23174	3.44625e-07	9.81116e-06	6.97234e-06	Cfl1/Pfn1/Dpysl3/Sept7/Dynll1/Fscn1/Cav1/Cdc42/Anln/Ccdc88a/Wasf2/Arpc2/Ift20/Hsp90aa1/Rala/Agrn/Coro1c/Fmr1/Fer/Arf6/Nckap1/Twf1/Capzb/Nrp1/Podxl/Rdx/Map4/Rac1/Ppp1r9a/Syne2	30
GO:0050807	regulation of synapse organization	38/1375	265/23174	4.17942e-07	1.15516e-05	8.20917e-06	Sparc/Tuba1a/Cfl1/Tubb5/Ptn/Sept11/Myh10/Malat1/Sparcl1/Nedd4/Cdc20/Cdc42/Hnrnpk/Arf4/Ywhaz/App/Efna1/Nrp2/Agrn/Ptprs/Fmr1/Thbs2/Ptk2/Arf6/Abhd17a/Bhlhb9/Adam10/Arhgef15/Rheb/Hspa8/Fyn/Mef2c/Dnm1l/Cript/Caprin1/Ppp1r9a/Tanc1/Sorbs2	38
GO:0050673	epithelial cell proliferation	52/1375	424/23174	5.68821e-07	1.50991e-05	1.07302e-05	Igf2/Sparc/Birc5/Mdk/Mki67/Ptn/Cd34/Hmgn1/Nme1/Hmgb2/Igfbp4/Cav1/Npm1/Dlk1/Rtn4/Loxl2/Ccnd1/Egfl7/Cdc42/Cyba/Aldh1a2/Ccnd2/Aplnr/Uhrf1/Igfbp5/Atpif1/Gpx1/Srsf6/Maged1/Lims1/Sfrp1/Sox9/Sulf1/Igf1/Tek/Pdcd10/Kdr/Mtss1/Nras/Nfib/Cav2/Ctnnb1/Pdcl3/Foxp1/Ednrb/Mef2c/Akt1/Igfbp3/Gja1/Ift74/Mapk1/Kdm5b	52
GO:0009895	negative regulation of catabolic process	40/1375	292/23174	7.03709e-07	1.82284e-05	1.29541e-05	Anxa2/Flna/Pbk/Rps7/Pabpc1/Serpine2/Rpl11/Hnrnpu/Pin1/Sdcbp/Snx3/Gipc1/Hnrnpc/Efna1/Thrap3/Tspo/Rpl23/Rpl5/Hnrnpa0/Fmr1/Elavl1/Ptk2/Smarcc1/Atp2b4/Dhx9/Sec22b/Rasip1/Tardbp/Timp2/Dkc1/Azin1/Hsp90ab1/Dbi/Pdcl3/Fyn/Akt1/Scfd1/Park7/Uchl5/Qk	40
GO:0016358	dendrite development	40/1375	292/23174	7.03709e-07	1.82284e-05	1.29541e-05	Cfl1/Ptn/Sept7/Itgb1/Map1b/Ywhah/Nedd4/Cdc20/Cdc42/Hnrnpk/Iqgap1/Arf4/Matn2/Plk2/Mef2a/App/Lpar1/Efna1/Trappc4/Ezh2/Btbd3/Ptprs/Fmr1/Rap2a/Arf6/Pak2/Rbfox2/Bhlhb9/Adam10/Arf1/Srgap2/Nrp1/Hprt/Fyn/Mef2c/Dnm1l/Rac1/Caprin1/Ppp1r9a/Rock2	40
GO:0033157	regulation of intracellular protein transport	32/1375	209/23174	7.82428e-07	1.99701e-05	1.41918e-05	Flna/Cd81/Oaz1/Cdc42/Atpif1/Ran/Kif20b/Arpc2/Snx3/Fis1/Sept8/Tek/Bcap31/Cib1/Pdcd10/Pkig/Ctdspl2/Thoc2/Bnip3l/Tardbp/Kcne1/Uaca/Kif5b/Rangap1/Fyn/Nucb1/Park7/Setd2/Mapk1/Sar1a/Pdcd5/Tpr	32
GO:0032886	regulation of microtubule-based process	34/1375	232/23174	1.00841e-06	2.51492e-05	1.78724e-05	Stmn1/Ranbp1/Rps3/Tpx2/Cav1/Map1b/Npm1/Kif11/Tacc3/Mapre1/Hnrnpu/Smc1a/Phldb2/Trim37/Plk2/Chmp2a/Agrn/Cib1/Nin/Rnf4/Cltc/Nsfl1c/Stag1/Arhgef2/Stag2/Vps4b/Ctnnb1/Capzb/Macf1/Smc3/Rac1/Rock2/Tpr/Hspa1a	34
GO:0050803	regulation of synapse structure or activity	38/1375	275/23174	1.06653e-06	2.64756e-05	1.8815e-05	Sparc/Tuba1a/Cfl1/Tubb5/Ptn/Sept11/Myh10/Malat1/Sparcl1/Nedd4/Cdc20/Cdc42/Hnrnpk/Arf4/Ywhaz/App/Efna1/Nrp2/Agrn/Ptprs/Fmr1/Thbs2/Ptk2/Arf6/Abhd17a/Bhlhb9/Adam10/Arhgef15/Rheb/Hspa8/Fyn/Mef2c/Dnm1l/Cript/Caprin1/Ppp1r9a/Tanc1/Sorbs2	38
GO:0006913	nucleocytoplasmic transport	39/1375	287/23174	1.18352e-06	2.84575e-05	2.02235e-05	Cfl1/Flna/Cited1/Hnrnpa2b1/Npm1/Srsf3/Eif6/Ran/Sarnp/Rps15/Polr2d/Eif5a/Eny2/Ssb/Ddx39b/Tek/Pkig/Ctdspl2/Ipo9/Thoc2/Dhx9/Anp32a/Ppp1r12a/Tardbp/Adam10/Uaca/Rangap1/Hspa8/Ipo11/Akt1/Park7/Phax/Ddx5/Setd2/Calr/Mapk1/Phip/Rsrc1/Tpr	39
GO:0051169	nuclear transport	39/1375	287/23174	1.18352e-06	2.84575e-05	2.02235e-05	Cfl1/Flna/Cited1/Hnrnpa2b1/Npm1/Srsf3/Eif6/Ran/Sarnp/Rps15/Polr2d/Eif5a/Eny2/Ssb/Ddx39b/Tek/Pkig/Ctdspl2/Ipo9/Thoc2/Dhx9/Anp32a/Ppp1r12a/Tardbp/Adam10/Uaca/Rangap1/Hspa8/Ipo11/Akt1/Park7/Phax/Ddx5/Setd2/Calr/Mapk1/Phip/Rsrc1/Tpr	39
GO:0050678	regulation of epithelial cell proliferation	45/1375	357/23174	1.53417e-06	3.56114e-05	2.53074e-05	Igf2/Sparc/Birc5/Mdk/Ptn/Hmgn1/Nme1/Hmgb2/Cav1/Npm1/Dlk1/Rtn4/Ccnd1/Egfl7/Cdc42/Cyba/Aldh1a2/Ccnd2/Aplnr/Uhrf1/Atpif1/Gpx1/Srsf6/Maged1/Lims1/Sfrp1/Sox9/Sulf1/Igf1/Tek/Pdcd10/Kdr/Mtss1/Nras/Nfib/Cav2/Ctnnb1/Pdcl3/Foxp1/Ednrb/Mef2c/Akt1/Gja1/Ift74/Kdm5b	45
GO:0003158	endothelium development	22/1375	119/23174	1.75207e-06	4.03203e-05	2.86538e-05	Anxa2/Col18a1/Rtn4/Msn/Cdh5/Myadm/Gpx1/Zeb1/Ptprs/Kdr/Add1/S1pr3/Btg1/Jag1/Heg1/Tjp1/Ctnnb1/Hey2/Pecam1/Pbrm1/Rdx/Rock2	22
GO:0048738	cardiac muscle tissue development	36/1375	259/23174	1.76554e-06	4.04565e-05	2.87506e-05	Tnni1/Col14a1/Fkbp1a/Myh10/Myh7/Itgb1/Cdk1/Cdc42/Aldh1a2/Hnrnpu/Pin1/Ccnb1/Ift20/Hspg2/Mef2a/Ddx39b/Tbx20/Igf1/Ly6e/Heg1/Prkar1a/Ctnnb1/Myh11/Hey2/Cacybp/Foxp1/Sin3b/Gjc1/Mef2c/Slc8a1/Gja1/Pdgfrb/Mapk1/Smad1/Gata6/Sorbs2	36
GO:0048872	homeostasis of number of cells	41/1375	315/23174	1.95774e-06	4.39221e-05	3.12134e-05	Rps19/Rps14/Col14a1/Hba-a2/Hmgb2/Ccnb2/Hba-a1/Prdx1/Tmod3/Anxa1/Mif/Atpif1/Sfxn1/Ets1/Rps24/Rps6/Sox9/F2r/Kitl/Ezh2/Ubap2l/Ptbp3/Add1/Rbfox2/Siva1/Tcea1/Mecom/Sp3/Kras/Thra/Rps17/Mef2c/Akt1/Smad5/Smap1/Rac1/Prdx2/Hif1a/Kdm1a/Tmem14c/Asxl1	41
GO:0051271	negative regulation of cellular component movement	41/1375	315/23174	1.95774e-06	4.39221e-05	3.12134e-05	Col3a1/Cfl1/Ptn/Dpysl3/Sept7/Arhgdia/Cnn2/Cd63/Tmod3/Egfl7/Emilin1/Nisch/Mif/Phldb2/Igfbp5/Arhgdib/Pin1/Erdr1/Dcn/Sfrp1/Sulf1/Coro1c/Pdcd10/Ctnna1/Ptk2/Rap2a/Jag1/Srgap1/Srgap2/Nrp1/Rras/Mef2c/Akt1/Igfbp3/Dusp3/Dlc1/Calr/Arap3/Sema3c/Actn4/Osbpl8	41
GO:0044270	cellular nitrogen compound catabolic process	53/1375	456/23174	2.30377e-06	5.12566e-05	3.64257e-05	Vim/Carhsp1/Npm1/Pabpc1/Mif/Lsm2/Hnrnpu/Eif4a3/Ldha/Eif6/Lsm7/Polr2d/Nt5c/Cnot6/Galk1/Hnrnpc/Ssb/Lsm6/Igf1/Thrap3/Dut/Rnps1/Dctpp1/Exosc8/Hnrnpa0/Lsm3/Fmr1/Elavl1/Rbm8a/Hint1/Hnrnpm/Dhx9/Magoh/Rnaseh2c/Tardbp/Dkc1/Eif3e/Xrn2/Polr2g/Hprt/Hnrnpr/Igfbp3/Exosc4/Lsm4/Ago2/Blvrb/Hif1a/Ddx5/Tnrc6b/Tnrc6a/Qk/Rock2/Nudt4	53
GO:0071407	cellular response to organic cyclic compound	55/1375	482/23174	2.62633e-06	5.65558e-05	4.01916e-05	Actb/H2afz/Ranbp1/Cdk4/Eif4ebp1/Cav1/Ywhah/Npm1/Pdia3/Anxa1/Tcf21/Msn/Mmp2/Hnrnpk/Ralb/Hnrnpu/Igfbp5/Arpc2/Dnaja1/Sfrp1/Fis1/App/Igf1/Ezh2/Snw1/Hsp90b1/Ctnna1/Ddx17/Atp2b4/Dhx9/Rnf4/Pak2/Rbfox2/Top2b/Ctnnb1/Foxp1/Taf7/Lbh/Mef2c/Akt1/Smad5/Dnm1l/Park7/Nfkb1/Ddx5/Slc8a1/Calr/Mapk1/Rps6kb1/Id3/Ptges3/Smad1/Atf4/Rock2/Atp1a1	55
GO:0032388	positive regulation of intracellular transport	30/1375	201/23174	2.92812e-06	6.20575e-05	4.41014e-05	Anxa2/Flna/Cd81/Oaz1/Cdc42/Msn/Ehd2/Ran/Kif20b/Vamp8/Arpc2/Fis1/Tek/Bcap31/Cib1/Pdcd10/Ctdspl2/Snx4/Dhx9/Tardbp/Arf1/Uaca/Kif5b/Rdx/Fyn/Dnm1l/Mapk1/Sar1a/Pdcd5/Tpr	30
GO:0099173	postsynapse organization	29/1375	191/23174	3.0067e-06	6.3472e-05	4.51067e-05	Actb/Cfl1/Ptn/Myh10/Sept7/Cdc42/Hnrnpk/Arf4/Wasf2/Efna1/Nrp2/Agrn/Ptprs/Arf6/Abhd17a/Bhlhb9/Adam10/Arf1/Nrp1/Rheb/Hspa8/Fyn/Dnm1l/Cript/Caprin1/Ppp1r9a/Rock2/Tanc1/Sorbs2	29
GO:0046700	heterocycle catabolic process	53/1375	462/23174	3.39547e-06	6.97567e-05	4.95729e-05	Vim/Carhsp1/Npm1/Pabpc1/Mif/Lsm2/Hnrnpu/Eif4a3/Ldha/Eif6/Lsm7/Polr2d/Nt5c/Cnot6/Galk1/Hnrnpc/Ssb/Lsm6/Igf1/Thrap3/Dut/Rnps1/Dctpp1/Exosc8/Hnrnpa0/Lsm3/Fmr1/Elavl1/Rbm8a/Hint1/Hnrnpm/Dhx9/Magoh/Rnaseh2c/Tardbp/Dkc1/Eif3e/Xrn2/Polr2g/Hprt/Hnrnpr/Igfbp3/Exosc4/Lsm4/Ago2/Blvrb/Hif1a/Ddx5/Tnrc6b/Tnrc6a/Qk/Rock2/Nudt4	53
GO:0003012	muscle system process	47/1375	391/23174	3.41911e-06	6.99744e-05	4.97276e-05	Tnni1/Myl6/Col14a1/Flna/Fkbp1a/Acta2/Cald1/Myh7/Cav1/Sri/Tmod3/Cyba/Hsbp1/Sumo1/Igfbp5/Tpm2/Pin1/Myl4/Mef2a/Ddx39b/Tbx20/Anxa6/F2r/Sulf1/Igf1/Agrn/Ezh2/Ptk2/Mtpn/Atp2b4/Twf1/Kcne1/Myh11/Hey2/Atp2b1/Foxp1/Ednrb/Mef2c/Mylk/Smad5/Srsf1/Ece1/Slc8a1/Gata6/Rock2/Sorbs2/Atp1a1	47
GO:0031330	negative regulation of cellular catabolic process	34/1375	245/23174	3.50915e-06	7.15439e-05	5.08429e-05	Anxa2/Pbk/Rps7/Pabpc1/Rpl11/Hnrnpu/Sdcbp/Gipc1/Hnrnpc/Efna1/Thrap3/Tspo/Rpl23/Rpl5/Hnrnpa0/Fmr1/Elavl1/Ptk2/Smarcc1/Atp2b4/Dhx9/Sec22b/Rasip1/Tardbp/Timp2/Dkc1/Hsp90ab1/Dbi/Pdcl3/Akt1/Scfd1/Park7/Uchl5/Qk	34
GO:1901652	response to peptide	46/1375	383/23174	4.42689e-06	8.75903e-05	6.22464e-05	Igf2/Vim/Cfl1/H2afz/Grb10/Cdk4/Cited1/Gnai2/Eif4ebp1/Cav1/Anxa5/Anxa1/Mmp2/Srsf3/Hnrnpk/Eif6/Srsf5/Fis1/App/Ptpra/Igf1/Snx6/Rpl23/Ptk2/Smarcc1/Leprot/Fer/Nucb2/Socs2/Nucks1/Jag1/Cav2/Arhgef2/Ctnnb1/Cacybp/Atp2b1/Ggh/Rangap1/Fyn/Ednrb/Akt1/Nfkb1/Rps6kb1/Phip/Rock2/Osbpl8	46
GO:0071166	ribonucleoprotein complex localization	15/1375	65/23174	4.59111e-06	9.01741e-05	6.40826e-05	Hnrnpa2b1/Npm1/Srsf3/Eif6/Ran/Sarnp/Rps15/Polr2d/Eif5a/Eny2/Ssb/Ddx39b/Thoc2/Setd2/Tpr	15
GO:0045927	positive regulation of growth	39/1375	308/23174	6.71181e-06	0.000124961	8.88039e-05	Igf2/Fn1/Cfl1/Rpl4/Cd81/Mmp14/Cdk1/Map1b/Rtn4/Cyba/Hnrnpk/Pin1/Ccnb1/Sdcbp/Sfrp1/Ddx39b/Tbx20/Sh3pxd2b/Igf1/Agrn/Cib1/Ptk2/Serp1/Mtpn/Psmd10/Rab11a/Adam10/Naca/Hey2/Nrp1/Mef2c/Akt1/Exosc4/Celf1/N6amt1/Ddx3x/Mapk1/Rps6kb1/Gata6	39
GO:1901653	cellular response to peptide	37/1375	286/23174	7.00645e-06	0.000129547	9.2063e-05	Igf2/Vim/Cfl1/H2afz/Grb10/Cdk4/Gnai2/Eif4ebp1/Cav1/Anxa5/Srsf3/Hnrnpk/Fis1/App/Ptpra/Igf1/Snx6/Rpl23/Ptk2/Smarcc1/Leprot/Fer/Nucb2/Socs2/Nucks1/Cav2/Arhgef2/Ctnnb1/Atp2b1/Rangap1/Fyn/Akt1/Nfkb1/Rps6kb1/Phip/Rock2/Osbpl8	37
GO:0035304	regulation of protein dephosphorylation	17/1375	84/23174	7.31713e-06	0.000133906	9.51608e-05	Fkbp1a/Gnai2/Vcan/Ywhab/Pin1/Hsp90b1/Slc39a10/Mprip/Ppp1r12a/Itga1/Hsp90ab1/Dlc1/Arpp19/Ppp1r11/Pdgfrb/Rock2/Ppp1r15a	17
GO:0019439	aromatic compound catabolic process	53/1375	476/23174	8.07681e-06	0.000145328	0.000103278	Vim/Carhsp1/Npm1/Pabpc1/Mif/Lsm2/Hnrnpu/Eif4a3/Ldha/Eif6/Lsm7/Polr2d/Nt5c/Cnot6/Galk1/Hnrnpc/Ssb/Lsm6/Igf1/Thrap3/Dut/Rnps1/Dctpp1/Exosc8/Hnrnpa0/Lsm3/Fmr1/Elavl1/Rbm8a/Hint1/Hnrnpm/Dhx9/Magoh/Rnaseh2c/Tardbp/Dkc1/Eif3e/Xrn2/Polr2g/Hprt/Hnrnpr/Igfbp3/Exosc4/Lsm4/Ago2/Blvrb/Hif1a/Ddx5/Tnrc6b/Tnrc6a/Qk/Rock2/Nudt4	53
GO:0009896	positive regulation of catabolic process	48/1375	418/23174	9.43562e-06	0.000168086	0.000119451	Ecscr/Cd81/Nedd4/Oaz1/Pabpc1/Msn/Mif/Sumo1/Ralb/Atpif1/Plk2/Sumo3/Trib2/Hsp90aa1/Pafah1b2/Dcn/Sox9/Igf1/Bcap31/Kdr/Vps28/Fmr1/Rnf144a/Ptk2/Psmd10/Ddb1/Sec22b/Gnai3/Bnip3l/Csnk1a1/Polr2g/Rdx/Mtdh/Sptlc2/Akt1/Hnrnpr/Igfbp3/Ago2/Hif1a/Cdc37/Tnrc6b/Itch/Gja1/Tnrc6a/Ubqln2/Qk/Rock2/Hspa1a	48
GO:0014911	positive regulation of smooth muscle cell migration	14/1375	61/23174	1.01585e-05	0.000179177	0.000127333	Postn/Mdk/Tmsb4x/Iqgap1/Mif/Igfbp5/Arpc2/Lpar1/Igf1/Ptk2/Dock7/Pdgfrb/Rps6kb1/Adamts1	14
GO:0001706	endoderm formation	10/1375	33/23174	1.377e-05	0.000234395	0.000166574	Fn1/Col5a1/Col5a2/Hsbp1/Sox7/Ctnnb1/Leo1/Smad2/Setd2/Gata6	10
GO:0045047	protein targeting to ER	10/1375	33/23174	1.377e-05	0.000234395	0.000166574	Sec61b/Gm10320/Sec61a1/Spcs1/Spcs2/Tram1/Macf1/Srp19/Hspa5/Ssr3	10
GO:0051656	establishment of organelle localization	52/1375	474/23174	1.48103e-05	0.000248166	0.00017636	Birc5/Ubb/Cdca8/Myh10/Nusap1/Map1b/Cenpe/Npm1/Cenpf/Dynlt1b/Tacc3/Cdc42/Myh9/Tmed9/Cenpa/Hnrnpu/Eif6/Ran/Kif23/Rps15/Vamp8/Ccnb1/Dpysl2/Chmp2a/Gipc1/Ywhaz/Tmed10/Uchl1/Pdcd10/Fmr1/Ptk2/Snx4/Fer/Rab11a/Nudc/Nsfl1c/Copg1/Arhgef2/Vps4b/Dock7/Ctnnb1/Arf1/Kif5b/Hook3/Rab11b/Stx2/Map4/Dnm1l/Hif1a/Syne2/Sar1a/Actn4	52
GO:0040013	negative regulation of locomotion	40/1375	331/23174	1.57499e-05	0.000260652	0.000185233	Col3a1/Cfl1/Ptn/Dpysl3/Sept7/Arhgdia/Cnn2/Cd63/Egfl7/Emilin1/Nisch/Mif/Phldb2/Igfbp5/Arhgdib/Pin1/Erdr1/Dcn/Sfrp1/Sulf1/Coro1c/Pdcd10/Ctnna1/Ptk2/Rap2a/Jag1/Srgap1/Srgap2/Nrp1/Rras/Mef2c/Akt1/Igfbp3/Dusp3/Trim35/Dlc1/Calr/Arap3/Sema3c/Osbpl8	40
GO:0003013	circulatory system process	53/1375	489/23174	1.72485e-05	0.000282196	0.000200544	Postn/Col1a2/Akap12/Flna/Cd34/Acta2/Gnai2/Myh7/Cav1/Sri/Ctnnbip1/Nts/Cdc42/Cyba/Mmp2/Mif/Sumo1/Gpx1/Manf/Ramp2/Myl4/Mef2a/Mgll/Tbx20/F2r/Agrn/Kdr/Aoc3/Ptk2/Atp2b4/Prcp/Heg1/Itga1/Kcne1/Add3/Hey2/Atp2b1/Fli1/Fyn/Thra/Ednrb/Akt1/Smad5/Dnm1l/Srsf1/Hif1a/Ece1/Slc8a1/Gja1/Wwtr1/Stk39/Rock2/Atp1a1	53
GO:0098727	maintenance of cell number	25/1375	169/23174	2.22586e-05	0.000352067	0.000250197	Ptn/Loxl2/Smc1a/Med28/Erdr1/Sfrp1/Sox9/Igf1/Ezh2/Elavl1/Aspm/Vps72/Stag2/Cnot3/Ctnnb1/Mtf2/Mecom/Hook3/Lbh/Leo1/Ddx6/Smc3/Zfp706/Jmjd1c/Crebbp	25
GO:0019080	viral gene expression	13/1375	57/23174	2.25076e-05	0.000354957	0.000252252	Pfn1/Ifitm3/Ssb/Smarcb1/Snw1/Eif3f/Dhx9/Nucks1/Tardbp/Eif3l/Eif3g/Eif3a/Ccnt2	13
GO:0071214	cellular response to abiotic stimulus	36/1375	292/23174	2.67594e-05	0.000408408	0.000290237	Actb/Col1a1/Crip1/Pbk/Arhgdia/Cav1/Cnn2/Npm1/Rpl26/Ccnd2/Pcna/Sfrp1/Gtf2h5/Sox9/Swi5/Fmr1/Pold3/Ddb1/Eif2s1/Mfap4/Rnf4/Nucks1/Ctnnb1/Kcne1/Rab11b/Mylk/Akt1/Sde2/Ddx3x/Rac1/Serpinb6a/Gja1/Kdm1a/Stk39/Crebbp/Atp1a1	36
GO:0104004	cellular response to environmental stimulus	36/1375	292/23174	2.67594e-05	0.000408408	0.000290237	Actb/Col1a1/Crip1/Pbk/Arhgdia/Cav1/Cnn2/Npm1/Rpl26/Ccnd2/Pcna/Sfrp1/Gtf2h5/Sox9/Swi5/Fmr1/Pold3/Ddb1/Eif2s1/Mfap4/Rnf4/Nucks1/Ctnnb1/Kcne1/Rab11b/Mylk/Akt1/Sde2/Ddx3x/Rac1/Serpinb6a/Gja1/Kdm1a/Stk39/Crebbp/Atp1a1	36
GO:0030865	cortical cytoskeleton organization	12/1375	50/23174	2.68108e-05	0.000408408	0.000290237	Sept7/Racgap1/Anln/Tln1/Ehd2/Kif23/Coro1c/Wdr1/Arf6/Nckap1/Calr/Rock2	12
GO:0031331	positive regulation of cellular catabolic process	41/1375	351/23174	2.77205e-05	0.000421069	0.000299234	Ecscr/Cd81/Pabpc1/Msn/Mif/Sumo1/Ralb/Atpif1/Plk2/Sumo3/Trib2/Hsp90aa1/Pafah1b2/Dcn/Igf1/Bcap31/Kdr/Fmr1/Rnf144a/Ptk2/Psmd10/Gnai3/Bnip3l/Csnk1a1/Polr2g/Rdx/Mtdh/Sptlc2/Akt1/Hnrnpr/Igfbp3/Ago2/Hif1a/Cdc37/Tnrc6b/Itch/Tnrc6a/Ubqln2/Qk/Rock2/Hspa1a	41
GO:0009219	pyrimidine deoxyribonucleotide metabolic process	6/1375	12/23174	2.92388e-05	0.000437276	0.000310752	Tyms/Dtymk/Nt5c/Dut/Dctpp1/Cmpk1	6
GO:0030218	erythrocyte differentiation	21/1375	131/23174	2.93583e-05	0.000437276	0.000310752	Rps19/Rps14/Hba-a2/Hmgb2/Hba-a1/Tmod3/Atpif1/Sfxn1/Ets1/Rps6/Ptbp3/Add1/Rbfox2/Tcea1/Sp3/Thra/Smad5/Smap1/Hif1a/Kdm1a/Tmem14c	21
GO:0008347	glial cell migration	13/1375	59/23174	3.33079e-05	0.00048664	0.000345833	Vim/Fn1/Lamb1/Ndn/Vcan/Rtn4/Matn2/Fubp1/Tspo/Ctnnb1/Srgap2/Pmp22/Syne2	13
GO:0043462	regulation of ATPase activity	13/1375	59/23174	3.33079e-05	0.00048664	0.000345833	Pfn1/Dynll1/Cnn3/Sumo1/Hnrnpu/Atpif1/Myl4/Agrn/Dnajc10/Dnajc9/Dhx9/Atp1b3/Dnajb11	13
GO:0044766	multi-organism transport	7/1375	18/23174	4.54243e-05	0.00063594	0.000451933	Cav1/Bst2/Ddx39b/Tcp1/Fmr1/Thoc2/Cav2	7
GO:1902579	multi-organism localization	7/1375	18/23174	4.54243e-05	0.00063594	0.000451933	Cav1/Bst2/Ddx39b/Tcp1/Fmr1/Thoc2/Cav2	7
GO:0120034	positive regulation of plasma membrane bounded cell projection assembly	18/1375	106/23174	4.90187e-05	0.000675677	0.000480173	Cfl1/Pfn1/Dpysl3/Sept7/Dynll1/Fscn1/Cdc42/Anln/Ccdc88a/Wasf2/Arpc2/Hsp90aa1/Rala/Agrn/Fmr1/Nckap1/Nrp1/Rac1	18
GO:0001649	osteoblast differentiation	27/1375	199/23174	5.10599e-05	0.000699697	0.000497242	Igf2/Col1a1/H3f3b/Clic1/Cited1/Dlk1/Ctnnbip1/Fbn2/Cthrc1/Igfbp5/Pdlim7/Hdac7/Sfrp1/Sh3pxd2b/Igf1/Ptk2/Jag1/Ctnnb1/Mef2c/Akt1/Smad5/Igfbp3/Ddx5/Gja1/Wwtr1/Id3/Smad1	27
GO:0032781	positive regulation of ATPase activity	10/1375	38/23174	5.35846e-05	0.000727395	0.000516926	Pfn1/Dynll1/Sumo1/Hnrnpu/Myl4/Dnajc10/Dnajc9/Dhx9/Atp1b3/Dnajb11	10
GO:0120031	plasma membrane bounded cell projection assembly	51/1375	486/23174	5.76207e-05	0.000774342	0.000550289	Cfl1/Pfn1/Flna/Dpysl3/Myh10/Sept7/Dynll1/Itgb1/Emp1/Fscn1/Cav1/Cdc42/Emp3/Anln/Ccdc88a/Wasf2/Arpc2/Fnbp1l/Ift20/Hsp90aa1/Parva/Sept2/Lpar1/Rala/Itga6/Agrn/Coro1c/Fmr1/Fer/Rap2a/Ano6/Arf6/Nckap1/Twf1/Capzb/Srgap2/Nrp1/Podxl/Arl3/Pmp22/Rdx/Stx2/Mylk/Map4/Rac1/Ppp1r9a/Ift74/Syne2/Atxn10/Wwtr1/Bbip1	51
GO:0030857	negative regulation of epithelial cell differentiation	11/1375	46/23174	5.9904e-05	0.000801011	0.000569241	Cited1/Cav1/Ccnd1/Srsf6/Zeb1/Sox9/Ezh2/S1pr3/Jag1/Ctnnb1/Foxp1	11
GO:0044788	modulation by host of viral process	8/1375	25/23174	6.55531e-05	0.000863626	0.00061374	Anxa2/Cfl1/Fmr1/Nucks1/Cav2/Hspa8/Smc3/Vapa	8
GO:0010613	positive regulation of cardiac muscle hypertrophy	10/1375	39/23174	6.82544e-05	0.000892634	0.000634354	Pin1/Mef2a/Ddx39b/Igf1/Ptk2/Mtpn/Twf1/Mef2c/Ece1/Rock2	10
GO:1901998	toxin transport	10/1375	39/23174	6.82544e-05	0.000892634	0.000634354	Dnaja1/Cct5/Tcp1/Cct7/Nrp1/Copb2/Scfd1/Hspa5/Cct4/Cct6a	10
GO:0035690	cellular response to drug	42/1375	379/23174	7.5638e-05	0.000970266	0.000689523	Actb/Vim/Cfl1/Cdk4/Rps3/Gnai2/Eif4ebp1/Anxa1/Hnrnpk/Hnrnpu/Arpc2/Sfrp1/Sox9/Ezh2/Pdcd10/Kdr/Hsp90b1/Fmr1/Ctnna1/Atrx/Ly6e/Atp2b4/Rnf4/Rap2a/Top2b/Ppp1r12a/Arhgef2/Ctnnb1/Foxp1/Fyn/Mef2c/Mylk/Plekha1/Park7/Nfkb1/Slc8a1/Pdgfrb/Mapk1/Rps6kb1/Atf4/Rock2/Sorbs2	42
GO:0034605	cellular response to heat	13/1375	64/23174	8.19976e-05	0.00104381	0.000741787	Cd34/Hsbp1/Sumo1/Polr2d/Hsp90aa1/Eif2s1/Dhx9/Rbbp7/Hspa8/Pmp22/Hspa5/Tpr/Hspa1a	13
GO:0110020	regulation of actomyosin structure organization	17/1375	101/23174	8.81589e-05	0.00110188	0.000783058	Pfn1/Stmn1/S100a10/Rhoc/Phldb2/Wasf2/Sorbs3/Lpar1/Sh3pxd2b/Nrp1/Arhgef15/Mef2c/Rac1/Dlc1/Ppp1r9a/Rock2/Synpo2l	17
GO:0046622	positive regulation of organ growth	12/1375	57/23174	0.000106281	0.00128641	0.000914195	Cdk1/Pin1/Ccnb1/Ddx39b/Tbx20/Igf1/Serp1/Hey2/Mef2c/Akt1/Mapk1/Gata6	12
GO:0099175	regulation of postsynapse organization	19/1375	124/23174	0.000128716	0.00152021	0.00108034	Cfl1/Ptn/Hnrnpk/Arf4/Efna1/Nrp2/Ptprs/Abhd17a/Bhlhb9/Adam10/Rheb/Hspa8/Fyn/Dnm1l/Cript/Caprin1/Ppp1r9a/Tanc1/Sorbs2	19
GO:0042326	negative regulation of phosphorylation	47/1375	451/23174	0.000130378	0.00153024	0.00108747	Actb/Grb10/Fkbp1a/Pbk/Dynll1/Cav1/Npm1/Dynlt1b/Emilin1/Fabp4/Cdkn1c/Myadm/Hnrnpu/Pin1/Ccnb1/Dnaja1/Prpsap1/Sfrp1/H2afy/Efna1/Igf1/Coro1c/Dnajc10/Cib1/Uchl1/Pkig/Psmd10/Rasip1/Tsg101/Heg1/Tardbp/Prkar1a/Mecom/Taf7/Pecam1/Lats2/Cdkn2d/Akt1/Igfbp3/Park7/Dusp3/Itch/Stk38/Wwtr1/Stk39/Eif3a/Ppp1r15a	47
GO:0006281	DNA repair	48/1375	464/23174	0.000132554	0.00155186	0.00110284	Hmgn1/Rps3/Smc4/Lig1/Mcm6/Npm1/Mcm3/Morf4l2/Sfpq/Uhrf1/Pcna/Smc1a/Dek/Mcm5/Sfr1/Rpa3/Ssrp1/Nono/Gtf2h5/Smc2/Topbp1/Swi5/Pold3/Smc6/Atrx/Ddb1/Rad21/Dhx9/Rad50/Nucks1/Babam1/Top2b/Rbbp8/Rbx1/Nsmce4a/Supt16/Psmd14/Nsmce1/Xrn2/Cdkn2d/Polr2i/Smc3/Park7/Setd2/Uchl5/Kdm1a/Rfc1/Hspa1a	48
GO:0051645	Golgi localization	6/1375	15/23174	0.000135679	0.00156118	0.00110946	Cdc42/Ywhaz/Pdcd10/Copg1/Arcn1/Hook3	6
GO:0098974	postsynaptic actin cytoskeleton organization	6/1375	15/23174	0.000135679	0.00156118	0.00110946	Actb/Myh10/Wasf2/Arf1/Ppp1r9a/Rock2	6
GO:0099188	postsynaptic cytoskeleton organization	6/1375	15/23174	0.000135679	0.00156118	0.00110946	Actb/Myh10/Wasf2/Arf1/Ppp1r9a/Rock2	6
GO:0033002	muscle cell proliferation	29/1375	234/23174	0.000142341	0.0016239	0.00115403	Gnai2/Cdk1/Cav1/Ctnnbip1/Cyba/Mmp2/Dnmt1/Igfbp5/Ccnb1/Ddx39b/Tbx20/Igf1/Ptk2/Gnai3/Prkar1a/Ctnnb1/Hey2/Foxp1/Mef2c/Akt1/Igfbp3/Hif1a/Gja1/Pdgfrb/Mapk1/Rps6kb1/Adamts1/Smad1/Gata6	29
GO:0048588	developmental cell growth	31/1375	258/23174	0.000151214	0.00171419	0.0012182	Postn/Fn1/Col14a1/Rpl4/Sept7/Ndn/Itgb1/Map1b/Rtn4/Hnrnpk/Iqgap1/Pin1/Dpysl2/Hsp90aa1/App/Mgll/Fubp1/Sox9/Ddx39b/Nrp2/Igf1/Ptprs/Nin/Rab11a/Ctnnb1/Hsp90ab1/Nrp1/Foxp1/Kdm1a/Sema3c/Sorbs2	31
GO:0030278	regulation of ossification	29/1375	235/23174	0.000153369	0.00173467	0.00123275	Mdk/Clic1/Ptn/Cited1/Dlk1/Ctnnbip1/Fbn2/Cthrc1/Igfbp5/Pdlim7/Hdac7/Sfrp1/Sox9/Igf1/Ptk2/Ano6/Jag1/Pbx1/Ctnnb1/Atp2b1/Mef2c/Smad5/Hif1a/Ddx5/Slc8a1/Gja1/Mapk1/Id3/Smad1	29
GO:0001558	regulation of cell growth	45/1375	429/23174	0.0001548	0.00174377	0.00123922	Fn1/Cfl1/Col14a1/Rpl4/Cd81/Igfbp4/Mmp14/Map1b/Npm1/Rtn4/Cyba/Serpine2/Hnrnpk/Igfbp5/Pin1/Lamtor2/Sdcbp/Dpysl2/Sfrp1/Mgll/Ddx39b/Igf1/Cib1/Ptprs/Ptk2/Mtpn/Psmd10/Socs2/Rab11a/Tsg101/Kif26a/Rbbp7/Adam10/Nrp1/Foxp1/Cdkn2d/Akt1/Igfbp3/Exosc4/N6amt1/Fhl1/Ddx3x/Gja1/Sema3c/Smarca2	45
GO:0051984	positive regulation of chromosome segregation	8/1375	28/23174	0.000160604	0.00179782	0.00127763	Cenpe/Sfpq/Hnrnpu/Ccnb1/H2afy/Anapc5/Smc6/Rad21	8
GO:0009411	response to UV	20/1375	137/23174	0.000170714	0.00190701	0.00135523	Crip1/Hmgn1/Pbk/Npm1/Tipin/Rpl26/Ccnd1/Pcna/Gpx1/Fmr1/Pold3/Ddb1/Eif2s1/Mfap4/Uaca/Cdkn2d/Akt1/Sde2/Kdm1a/Crebbp	20
GO:0010256	endomembrane system organization	41/1375	381/23174	0.000173406	0.00193227	0.00137317	Col5a1/Myh10/Cdk1/Cav1/Rtn4/Cdc42/Myh9/Serpine2/S100a9/Arl6ip1/Tmed3/Tmed9/Ehd2/Sec61a1/Snx3/Chmp2a/Ywhaz/Anxa6/Tmed10/Agrn/Lman2/Coro1c/Pdcd10/Mtss1/Reep3/Cltc/Ano6/Rab11a/Cav2/Nsfl1c/Csnk1a1/Tardbp/Rtn3/Vps4b/Hook3/Stx2/Akt1/Rab2a/Syne2/Mapk1/Usp8	41
GO:0035051	cardiocyte differentiation	24/1375	181/23174	0.000186226	0.00205039	0.00145712	Anxa2/Col14a1/Myh10/Itgb1/Hnrnpu/Pin1/Ift20/Mef2a/Ddx39b/Igf1/Jag1/Ctnnb1/Myh11/Hey2/Cacybp/Foxp1/Pbrm1/Mef2c/Slc8a1/Pdgfrb/Mapk1/Sema3c/Gata6/Sorbs2	24
GO:1903427	negative regulation of reactive oxygen species biosynthetic process	9/1375	36/23174	0.000194184	0.00212927	0.00151318	Eef1a1/Cd34/Dynll1/Cav1/Tspo/Atp2b4/Fyn/Park7/Rock2	9
GO:0051291	protein heterooligomerization	22/1375	161/23174	0.000220168	0.00234235	0.0016646	Anxa2/Col1a2/Col1a1/Sept11/S100a10/Col6a2/Rrm2/Sept7/Col6a1/Rrm1/Ywhab/Gnb1/Nudt21/C1qtnf6/Parva/Chmp2a/Lims1/Agrn/Ctnna1/Rad50/Ctnnb1/Mat2a	22
GO:0072593	reactive oxygen species metabolic process	33/1375	288/23174	0.000231225	0.00245025	0.00174128	Eef1a1/Prdx4/Cd34/Ddah2/Gnai2/Dynll1/Pxdn/Cav1/Hba-a1/Prdx1/Cyba/Arf4/Eif6/Atpif1/Hbb-bt/Gpx1/Hsp90aa1/Eif5a/Sh3pxd2b/Igf1/Dhfr/Tspo/Atp2b4/Gnai3/Prcp/Fyn/Akt1/Rac1/Park7/Prdx2/Hif1a/Pdgfrb/Rock2	33
GO:0043568	positive regulation of insulin-like growth factor receptor signaling pathway	5/1375	11/23174	0.000249458	0.00260233	0.00184935	Igfbp4/Igfbp5/Igf1/Igfbp3/Phip	5
GO:0006979	response to oxidative stress	42/1375	401/23174	0.000260701	0.00270383	0.00192148	Cfl1/Prdx4/Rps3/Pxdn/Lig1/Prdx1/Gpx7/Anxa1/Mmp2/Sfpq/Gpx1/Psip1/Atox1/Nono/Gpx8/App/H2afy/Dhfr/Ezh2/Pdcd10/Hnrnpm/Eif2s1/Fer/Top2b/Slc25a24/Ctnnb1/P4hb/Uaca/Foxp1/Fyn/Stx2/Akt1/Plekha1/Rnf7/Park7/Prdx2/Nfkb1/Hif1a/Slc8a1/Pdgfrb/Mapk1/Atf4	42
GO:0045454	cell redox homeostasis	12/1375	63/23174	0.000288535	0.00293016	0.00208233	Prdx4/Sh3bgrl3/Prdx1/Pdia3/Pdia6/Gpx1/Txndc5/Dnajc10/Pdia4/Txndc9/P4hb/Prdx2	12
GO:0060562	epithelial tube morphogenesis	40/1375	378/23174	0.000292706	0.0029613	0.00210446	Mdk/Cfl1/Pfn1/Col4a1/Rps7/Mmp14/Ppp1ca/Plxnd1/Ctnnbip1/Aldh1a2/Tcf21/Cthrc1/Ctsz/Kif20b/Vasp/Maged1/Sfrp1/Luzp1/Sox9/Tbx20/Rala/Igf1/Tek/Kdr/Mtss1/Rasip1/Pbx1/Stk3/Nckap1/Ctnnb1/Nrp1/Kras/Mef2c/Mib1/Hif1a/Dlc1/Setd2/Gja1/Kdm5b/Rock2	40
GO:0098760	response to interleukin-7	6/1375	17/23174	0.000302716	0.00301703	0.00214407	Lsp1/Pdia3/Gipc1/P4hb/Stip1/Hnrnph1	6
GO:0098761	cellular response to interleukin-7	6/1375	17/23174	0.000302716	0.00301703	0.00214407	Lsp1/Pdia3/Gipc1/P4hb/Stip1/Hnrnph1	6
GO:0019827	stem cell population maintenance	22/1375	165/23174	0.000313077	0.003103	0.00220516	Ptn/Loxl2/Smc1a/Med28/Erdr1/Sfrp1/Sox9/Elavl1/Aspm/Vps72/Stag2/Cnot3/Ctnnb1/Mtf2/Hook3/Lbh/Leo1/Ddx6/Smc3/Zfp706/Jmjd1c/Crebbp	22
GO:0031503	protein-containing complex localization	29/1375	247/23174	0.000359193	0.00348912	0.00247955	Birc5/Dynll1/Hnrnpa2b1/Npm1/Ssna1/Nedd4/Srsf3/Sfpq/Ralb/Hnrnpu/Eif6/Ran/Sarnp/Rps15/Ift20/Polr2d/Gpc6/Eif5a/Eny2/Ssb/Ddx39b/Thoc2/Rab11a/Adam10/Arl3/Setd2/Ift74/Tpr/Nptn	29
GO:0031099	regeneration	20/1375	145/23174	0.00036836	0.00354605	0.00252001	Mdk/Nrep/Ptn/Cd81/Cdk1/Rtn4/Ccnd1/Anxa1/Mmp2/Mif/Matn2/Gpx1/Igf1/Dhfr/Ezh2/Ptprs/Bex1/Naca/Gja1/Map4k4	20
GO:0045667	regulation of osteoblast differentiation	20/1375	145/23174	0.00036836	0.00354605	0.00252001	Clic1/Cited1/Dlk1/Ctnnbip1/Fbn2/Cthrc1/Igfbp5/Pdlim7/Hdac7/Sfrp1/Igf1/Ptk2/Jag1/Ctnnb1/Mef2c/Smad5/Ddx5/Gja1/Id3/Smad1	20
GO:1905214	regulation of RNA binding	5/1375	12/23174	0.000406758	0.00386709	0.00274816	Eif4a3/Fmr1/Nucks1/Eif3c/Eif3e	5
GO:0042060	wound healing	38/1375	360/23174	0.000429951	0.00405138	0.00287913	Col3a1/Anxa2/Fn1/Mdk/Col1a1/Col5a1/Flna/Ptn/Cd34/Acta2/Cd81/Myh10/Cav1/Cnn2/Anxa5/Myh9/Anxa1/Serpine2/S100a9/Phldb2/Gpx1/Srsf6/Elk3/Anxa6/F2r/Igf1/Ezh2/Pdcd10/Ano6/Prcp/Naca/Macf1/Pecam1/Mylk/Prdx2/Hif1a/Gja1/Fgfr1op2	38
GO:0007097	nuclear migration	8/1375	32/23174	0.000439643	0.00409977	0.00291352	Myh10/Tacc3/Cdc42/Ptk2/Nudc/Dock7/Hook3/Syne2	8
GO:1901863	positive regulation of muscle tissue development	14/1375	85/23174	0.000452875	0.00419398	0.00298047	Cdk1/Pin1/Ccnb1/Ddx39b/Tbx20/Igf1/Ctnnb1/Naca/Hey2/Mef2c/Gja1/Mapk1/Rps6kb1/Gata6	14
GO:0016570	histone modification	43/1375	426/23174	0.000485962	0.0044849	0.00318721	Igf2/Tcf21/Hist1h1e/Ccna2/Morf4l2/Sfpq/Uhrf1/Dnmt1/Trim37/Ccnb1/Hdac7/Eny2/H2afy/Smarcb1/Ezh2/Snw1/Fmr1/Atrx/Wdr61/Ddb1/Brd8/Eid1/Baz1b/Dpy30/Ehmt1/Ctnnb1/Mtf2/Znhit1/Taf7/Sin3b/Leo1/Naa50/Setd2/Skp1a/Kdm1a/Jmjd1c/Kdm5b/Kdm5a/Asxl1/Zfp451/Slk/Crebbp/Arid4b	43
GO:0043487	regulation of RNA stability	16/1375	106/23174	0.000505663	0.0046587	0.00331072	Vim/Carhsp1/Npm1/Hnrnpu/Hnrnpc/Thrap3/Hnrnpa0/Fmr1/Elavl1/Hnrnpm/Dhx9/Tardbp/Dkc1/Hnrnpr/Qk/Rock2	16
GO:0043523	regulation of neuron apoptotic process	30/1375	265/23174	0.000532527	0.0048894	0.00347467	Birc5/Mdk/Nes/Cited1/Npm1/Cdc42/Ctsz/Gpx1/Pin1/Nono/Fis1/Unc5b/F2r/Snx6/Agrn/Kdr/Fmr1/Ctnnb1/Itga1/Bhlhb9/Hsp90ab1/Nrp1/Kras/Fyn/Mef2c/Park7/Prdx2/Hif1a/Atf4/Dnajc5	30
GO:0061351	neural precursor cell proliferation	23/1375	183/23174	0.000545036	0.00498717	0.00354415	Mdk/Flna/Ptn/Gnai2/Racgap1/Tacc3/Ctsz/Ift20/Gng5/Rsu1/Lims1/Igf1/Ctnna1/Bex1/Aspm/Arhgef2/Dock7/Ctnnb1/Nap1l1/Hook3/Psmg1/Hif1a/Kdm1a	23
GO:0030048	actin filament-based movement	16/1375	107/23174	0.000562414	0.00510265	0.00362622	Myl6/Flna/Acta2/Myh10/Myh7/Cav1/Sri/Myh9/Myo1b/Sumo1/Wasf2/Parva/Kcne1/Syne2/Actn4/Atp1a1	16
GO:0051348	negative regulation of transferase activity	28/1375	242/23174	0.000568754	0.00515145	0.0036609	Actb/Rps7/Cav1/Npm1/Fabp4/Rpl11/Hnrnpu/Dnaja1/Prpsap1/Sfrp1/H2afy/Coro1c/Uchl1/Rpl23/Rpl5/Pkig/Rasip1/Tsg101/Heg1/Prkar1a/Taf7/Lats2/Akt1/Park7/Dusp3/Stk38/Wwtr1/Phpt1	28
GO:0034599	cellular response to oxidative stress	30/1375	268/23174	0.000641769	0.00570674	0.00405552	Cfl1/Rps3/Prdx1/Anxa1/Mmp2/Sfpq/Gpx1/Nono/Dhfr/Ezh2/Pdcd10/Eif2s1/Fer/Top2b/Slc25a24/Ctnnb1/P4hb/Uaca/Foxp1/Fyn/Akt1/Plekha1/Rnf7/Park7/Prdx2/Hif1a/Slc8a1/Pdgfrb/Mapk1/Atf4	30
GO:0051402	neuron apoptotic process	32/1375	293/23174	0.000661732	0.00587452	0.00417475	Birc5/Mdk/Nes/Cited1/Npm1/Cdc42/Ctsz/Gpx1/Pin1/Nono/Fis1/App/Unc5b/F2r/Snx6/Agrn/Kdr/Fmr1/Ctnnb1/Itga1/Bhlhb9/Hsp90ab1/Nrp1/Fam162a/Kras/Fyn/Mef2c/Park7/Prdx2/Hif1a/Atf4/Dnajc5	32
GO:0035303	regulation of dephosphorylation	21/1375	164/23174	0.000728524	0.00630963	0.00448396	Fkbp1a/Gnai2/Vcan/Ywhab/Iqgap1/Pin1/Pcif1/Rpl5/Hsp90b1/Slc39a10/Mprip/Ppp1r12a/Itga1/Hsp90ab1/Mef2c/Dlc1/Arpp19/Ppp1r11/Pdgfrb/Rock2/Ppp1r15a	21
GO:0019692	deoxyribose phosphate metabolic process	7/1375	27/23174	0.000791481	0.00677943	0.00481783	Tyms/Dtymk/Nt5c/Dut/Dctpp1/Ak2/Cmpk1	7
GO:1904707	positive regulation of vascular smooth muscle cell proliferation	8/1375	35/23174	0.000839478	0.00708863	0.00503756	Gnai2/Mmp2/Dnmt1/Igfbp5/Ddx39b/Igf1/Gnai3/Adamts1	8
GO:0030239	myofibril assembly	12/1375	71/23174	0.000893976	0.00746651	0.00530611	Myh10/Itgb1/Csrp2/Tmod3/Actg1/Mef2a/Wdr1/Prkar1a/Foxp1/Mef2c/Pdgfrb/Synpo2l	12
GO:0010644	cell communication by electrical coupling	5/1375	14/23174	0.000930442	0.00769912	0.00547141	Cav1/Sri/Gjc1/Slc8a1/Gja1	5
GO:0198738	cell-cell signaling by wnt	42/1375	427/23174	0.000941698	0.00778025	0.00552907	Mdk/Col1a1/Grb10/Cav1/Ctnnbip1/Ccnd1/Cthrc1/Tmem88/Pin1/Rbms3/Ift20/Tgfb1i1/Snx3/Sfrp1/Dkk3/Fermt2/Bicc1/Sox9/Sulf1/Wdr61/Ddb1/Amotl1/Aspm/Rnf213/Sox7/Wls/Csnk1a1/Stk3/Pfdn5/Ctnnb1/Macf1/Cdk14/Lats2/Leo1/Thra/Ddx3x/Rac1/Nfkb1/Tnks2/Wwtr1/Usp34/Usp8	42
GO:1905268	negative regulation of chromatin organization	11/1375	62/23174	0.0009551	0.00786674	0.00559053	H1f0/Hist1h1e/Atad2/Dnmt1/H2afy/Smarcb1/Mtf2/Taf7/Kdm1a/Kdm5a/Zfp451	11
GO:0031579	membrane raft organization	6/1375	21/23174	0.00108142	0.00868053	0.00616885	Anxa2/S100a10/Cav1/Myadm/Cav2/Pmp22	6
GO:0097734	extracellular exosome biogenesis	6/1375	21/23174	0.00108142	0.00868053	0.00616885	Cd34/Sdcbp/Chmp2a/Rab11a/Tsg101/Vps4b	6
GO:0010970	transport along microtubule	20/1375	159/23174	0.00120318	0.00947348	0.00673236	Ubb/Dynll1/Map1b/Ssna1/Cdc42/Sfpq/Hnrnpu/Kif23/Ift20/App/Uchl1/Fmr1/Copg1/Kif5b/Arl3/Hspa8/Klc1/Hif1a/Ift74/Syne2	20
GO:0099111	microtubule-based transport	20/1375	159/23174	0.00120318	0.00947348	0.00673236	Ubb/Dynll1/Map1b/Ssna1/Cdc42/Sfpq/Hnrnpu/Kif23/Ift20/App/Uchl1/Fmr1/Copg1/Kif5b/Arl3/Hspa8/Klc1/Hif1a/Ift74/Syne2	20
GO:0032885	regulation of polysaccharide biosynthetic process	8/1375	37/23174	0.0012392	0.0097143	0.00690351	Igf2/Grb10/Ppp1ca/Igf1/Cltc/Akt1/Gfpt1/Nfkb1	8
GO:0006900	vesicle budding from membrane	10/1375	55/23174	0.00132332	0.0102984	0.00731863	Anxa2/S100a10/Tmed9/Sec13/Snx3/Tmed10/Sec24d/Arf1/Vapa/Sar1a	10
GO:0051382	kinetochore assembly	5/1375	15/23174	0.00132782	0.0103036	0.0073223	Cenpw/Cenpe/Cenpa/Cenpk/Rnf4	5
GO:0072089	stem cell proliferation	18/1375	139/23174	0.00148468	0.0113403	0.008059	Ptn/Cd34/Hmgb2/Racgap1/Hnrnpu/Fubp1/Kitl/Ctnna1/Bex1/Aspm/Babam1/Arhgef2/Dock7/Ctnnb1/Eif2ak2/Mecom/Hif1a/Kdm1a	18
GO:0042982	amyloid precursor protein metabolic process	10/1375	56/23174	0.00152674	0.0115791	0.0082287	Itm2a/Fkbp1a/App/Efna1/Tmed10/Igf1/Itm2c/Adam10/Ago2/Rock2	10
GO:0042744	hydrogen peroxide catabolic process	7/1375	30/23174	0.00155235	0.0116906	0.00830798	Prdx4/Pxdn/Hba-a1/Prdx1/Hbb-bt/Gpx1/Prdx2	7
GO:1905475	regulation of protein localization to membrane	22/1375	186/23174	0.00158914	0.0119509	0.00849293	Actb/Ptn/Cd81/Mmp14/Itgb1/Vamp8/Arpc2/Gpc6/Fis1/Cib1/Cltc/Rab11a/Arf6/Adam10/Kcne1/Kif5b/Fyn/Akt1/Cript/Acsl3/Pdcd5/Sorbs2	22
GO:0006470	protein dephosphorylation	26/1375	235/23174	0.00168161	0.0125582	0.00892451	Fkbp1a/Gnai2/Ppp1ca/Vcan/Ywhab/Pin1/Ptpra/Ptprs/Hsp90b1/Ctdspl2/Slc39a10/Mprip/Ppp1r12a/Shoc2/Timm50/Itga1/Hsp90ab1/Dusp3/Dlc1/Arpp19/Ppp1r11/Pdgfrb/Phpt1/Ptp4a2/Rock2/Ppp1r15a	26
GO:0140112	extracellular vesicle biogenesis	6/1375	23/23174	0.00181661	0.0133114	0.00945981	Cd34/Sdcbp/Chmp2a/Rab11a/Tsg101/Vps4b	6
GO:0033572	transferrin transport	4/1375	10/23174	0.00194064	0.013819	0.00982054	Myo1b/Snx3/Cltc/Rab11b	4
GO:0045176	apical protein localization	4/1375	10/23174	0.00194064	0.013819	0.00982054	Arf4/Nckap1/Rdx/Rab14	4
GO:0032963	collagen metabolic process	15/1375	109/23174	0.00194876	0.0138401	0.00983551	Vim/Col1a2/Col1a1/Rcn3/Col5a1/Mmp14/Itgb1/Serpinh1/Emilin1/Mmp2/F2r/Mmp23/Mfap4/Hif1a/Pdgfrb	15
GO:0001666	response to hypoxia	23/1375	202/23174	0.00208525	0.0146734	0.0104277	Cd34/Fndc1/Eif4ebp1/Cav1/Rtn4/Loxl2/Tacc3/Mmp2/Gnb1/Plat/Hp1bp3/Tek/Kdr/Hsp90b1/Bnip3l/P4hb/Fam162a/Akt1/Hif1a/Ece1/Slc8a1/Gata6/Rock2	23
GO:0017001	antibiotic catabolic process	9/1375	49/23174	0.00211663	0.0148552	0.0105569	Prdx4/Pxdn/Hba-a1/Prdx1/Hbb-bt/Gpx1/Nagk/Esd/Prdx2	9
GO:0010959	regulation of metal ion transport	40/1375	419/23174	0.00212711	0.0148898	0.0105815	Anxa2/Flna/Fkbp1a/Gnai2/Cav1/Ywhah/Sri/Cd63/Nedd4/Cyba/Serpine2/Aplnr/Mif/Sumo1/Tspan13/Fxyd5/F2r/Igf1/Agrn/Tspo/Fmr1/Atp2b4/Ano6/Ctnnb1/Kcne1/Arf1/Atp1b3/Kif5b/Dbi/Atp2b1/Fyn/Mylk/Akt1/Fhl1/Slc8a1/Gja1/Pdgfrb/Stk39/Atf4/Atp1a1	40
GO:0008637	apoptotic mitochondrial changes	15/1375	110/23174	0.00213544	0.0149286	0.010609	Slc25a5/Prelid1/Atpif1/Gpx1/Fis1/Igf1/Psmd10/Bnip3l/Timm50/Siva1/Fam162a/Akt1/Dnm1l/Rnf7/Pdcd5	15
GO:0048146	positive regulation of fibroblast proliferation	11/1375	69/23174	0.00234685	0.0161746	0.0114945	Anxa2/Fn1/Cdk4/Rps3a1/Ccna2/Mif/Ccnb1/Igf1/Nras/Dhx9/Pdgfrb	11
GO:0009636	response to toxic substance	34/1375	343/23174	0.00241675	0.0166136	0.0118065	Igf2/Actb/Cfl1/Rps3/Cdk1/Lig1/Prdx1/Ddc/Anxa1/Mmp2/Akr1a1/Gpx1/Igf1/Dhfr/Blmh/Ezh2/Pdcd10/Kdr/Top2b/Esd/Eif2ak2/Ggh/Foxp1/Hprt/Fyn/Eef1b2/Plekha1/Park7/Prdx2/Nfkb1/Hif1a/Ppp1r9a/Pdgfrb/Mapk1	34
GO:0034976	response to endoplasmic reticulum stress	25/1375	229/23174	0.00244743	0.0167407	0.0118969	Rcn3/Sec61b/Pdia3/Ccnd1/Manf/Erp29/H13/Dnajc10/Bcap31/Hsp90b1/Creb3l2/Pdia4/Serp1/Eif2s1/Ufc1/P4hb/Eif2ak2/Ubxn4/Ube2k/Pmp22/Hspa5/Park7/Ubqln2/Atf4/Ppp1r15a	25
GO:0061842	microtubule organizing center localization	7/1375	33/23174	0.00278838	0.0186193	0.0132319	Arpc5/Ift20/Nin/Aspm/Dync1li2/Kif5b/Syne2	7
GO:0071425	hematopoietic stem cell proliferation	6/1375	25/23174	0.00287866	0.0190324	0.0135254	Cd34/Fubp1/Kitl/Babam1/Eif2ak2/Mecom	6
GO:1905809	negative regulation of synapse organization	6/1375	25/23174	0.00287866	0.0190324	0.0135254	Cfl1/Ptn/Efna1/Ptk2/Arhgef15/Fyn	6
GO:0036093	germ cell proliferation	4/1375	11/23174	0.00290703	0.0190324	0.0135254	Prdx4/Eif2s2/Cib1/Larp7	4
GO:0097709	connective tissue replacement	4/1375	11/23174	0.00290703	0.0190324	0.0135254	F2r/Hif1a/Klf6/Rock2	4
GO:0035296	regulation of tube diameter	19/1375	160/23174	0.00305721	0.019846	0.0141036	Acta2/Cav1/Mmp2/Gpx1/Manf/Mgll/F2r/Kdr/Ptk2/Itga1/Add3/Atp2b1/Ednrb/Akt1/Hif1a/Ece1/Slc8a1/Gja1/Rock2	19
GO:0097746	regulation of blood vessel diameter	19/1375	160/23174	0.00305721	0.019846	0.0141036	Acta2/Cav1/Mmp2/Gpx1/Manf/Mgll/F2r/Kdr/Ptk2/Itga1/Add3/Atp2b1/Ednrb/Akt1/Hif1a/Ece1/Slc8a1/Gja1/Rock2	19
GO:0050880	regulation of blood vessel size	20/1375	172/23174	0.00308809	0.0200222	0.0142289	Acta2/Cav1/Nts/Mmp2/Gpx1/Manf/Mgll/F2r/Kdr/Ptk2/Itga1/Add3/Atp2b1/Ednrb/Akt1/Hif1a/Ece1/Slc8a1/Gja1/Rock2	20
GO:0045807	positive regulation of endocytosis	20/1375	173/23174	0.00330214	0.0211542	0.0150333	Anxa2/Itgb1/Cav1/Cd63/Cyba/Mfge8/Hnrnpk/Lman2/Vps28/Fmr1/Ptk2/Add1/Ano6/Tsg101/Arf1/Hspa8/Mib1/Dnm1l/Calr/Actn4	20
GO:0005978	glycogen biosynthetic process	8/1375	43/23174	0.0033955	0.0215719	0.0153301	Igf2/Grb10/Ppp1ca/Igf1/Akt1/Gfpt1/Gyg/Ptges3	8
GO:0097327	response to antineoplastic agent	11/1375	73/23174	0.00369078	0.0230765	0.0163994	Cdk4/Eif4ebp1/Hnrnpu/Arpc2/Dhfr/Fmr1/Ctnna1/Atrx/Rnf4/Ctnnb1/Rps6kb1	11
GO:0032103	positive regulation of response to external stimulus	31/1375	313/23174	0.00370139	0.0230777	0.0164003	Rps19/Fn1/Mdk/Ptn/Lgals9/Cd81/Rtn4/S100a8/Cyba/Fabp4/S100a9/Tubb2b/Mif/Ets1/Vamp8/App/Lpar1/Snw1/Kdr/Aoc3/Snx4/Dhx9/Ano6/Adam10/Nrp1/Rac1/Park7/Calr/Pdgfrb/Kars/Stk39	31
GO:0032881	regulation of polysaccharide metabolic process	8/1375	44/23174	0.00393825	0.0244126	0.0173489	Igf2/Grb10/Ppp1ca/Igf1/Cltc/Akt1/Gfpt1/Nfkb1	8
GO:0038084	vascular endothelial growth factor signaling pathway	7/1375	35/23174	0.00395799	0.0245067	0.0174158	Cd63/Tcf4/Dcn/Nrp2/Kdr/Nrp1/Pdgfrb	7
GO:0071456	cellular response to hypoxia	13/1375	95/23174	0.00397605	0.0245334	0.0174348	Cd34/Fndc1/Eif4ebp1/Rtn4/Gnb1/Hp1bp3/Bnip3l/P4hb/Fam162a/Akt1/Hif1a/Gata6/Rock2	13
GO:0001101	response to acid chemical	34/1375	354/23174	0.00398908	0.0245856	0.0174718	Col3a1/Col1a2/Cfl1/Col1a1/Col4a1/Ranbp1/Cdk4/Mest/Col5a2/Col6a1/Scd2/Igf2r/Aldh1a2/Mmp2/Dnmt1/Lamtor2/Zeb1/Sox9/Dhfr/Snw1/Tek/Kdr/Lamtor5/Atp2b4/Rpl36al/Add1/Foxp1/Fyn/Mef2c/Cdkn2d/Akt1/Yes1/Id3/Asxl1	34
GO:0048511	rhythmic process	29/1375	289/23174	0.0040612	0.0249727	0.0177469	Mdk/Top2a/Ptn/Cdk1/Ppp1ca/Anxa1/Sfpq/Hnrnpu/Cbx3/Maged1/Nono/Igf1/Thrap3/Ezh2/Ddb1/Dhx9/Top1/Tardbp/Plekha1/Mat2a/Gfpt1/Ddx5/Kdm5b/Id3/Kdm5a/Adamts1/Crebbp/Atf4/Rock2	29
GO:0051988	regulation of attachment of spindle microtubules to kinetochore	4/1375	12/23174	0.00415717	0.0253304	0.0180011	Racgap1/Cenpe/Hnrnpu/Ccnb1	4
GO:0061299	retina vasculature morphogenesis in camera-type eye	4/1375	12/23174	0.00415717	0.0253304	0.0180011	Col4a1/Rhoj/Nrp1/Arhgef15	4
GO:1905668	positive regulation of protein localization to endosome	4/1375	12/23174	0.00415717	0.0253304	0.0180011	Msn/Abhd17a/Rdx/Rock2	4
GO:0006914	autophagy	36/1375	383/23174	0.00441856	0.0265015	0.0188334	S100a8/S100a9/Ralb/Atpif1/Plk2/Vamp8/Stbd1/Fnbp1l/Ift20/Pafah1b2/Dcn/Fis1/Tspo/Kdr/Ptk2/Sec22b/Rasip1/Cltc/Gnai3/Tmem208/Nsfl1c/Bnip3l/Vps4b/Stx12/Hspa8/Pmp22/Mtdh/Sptlc2/Akt1/Dnm1l/Scfd1/Park7/Hif1a/Cdc37/Wdfy3/Ubqln2	36
GO:0061919	process utilizing autophagic mechanism	36/1375	383/23174	0.00441856	0.0265015	0.0188334	S100a8/S100a9/Ralb/Atpif1/Plk2/Vamp8/Stbd1/Fnbp1l/Ift20/Pafah1b2/Dcn/Fis1/Tspo/Kdr/Ptk2/Sec22b/Rasip1/Cltc/Gnai3/Tmem208/Nsfl1c/Bnip3l/Vps4b/Stx12/Hspa8/Pmp22/Mtdh/Sptlc2/Akt1/Dnm1l/Scfd1/Park7/Hif1a/Cdc37/Wdfy3/Ubqln2	36
GO:0010464	regulation of mesenchymal cell proliferation	8/1375	45/23174	0.00454553	0.0272021	0.0193313	Ptn/Ctnnbip1/Zeb1/Sox9/Kdr/Nfib/Ctnnb1/Foxp1	8
GO:1903034	regulation of response to wounding	20/1375	178/23174	0.00456679	0.0272989	0.0194001	Anxa2/Mdk/Cd34/Acta2/Cav1/Anxa5/Rtn4/Myh9/Anxa1/Serpine2/S100a9/Mif/Phldb2/Srsf6/F2r/Ptprs/Ano6/Mylk/Prdx2/Gja1	20
GO:0010035	response to inorganic substance	44/1375	493/23174	0.00466179	0.0277653	0.0197315	Fn1/Cfl1/Crip1/S100a16/Cdk4/Rps3/Cav1/Ppp1ca/Lig1/Anxa5/Prdx1/Loxl2/Anxa1/Fabp4/Mmp2/Iqgap1/Sumo1/Gpx1/Mef2a/Dhfr/Ezh2/Pdcd10/Kdr/Rasgrp2/Fmr1/Atrx/Fus/Atp2b4/Add1/Rnf4/Top2b/Slc25a24/Ggh/Foxp1/Fyn/Mef2c/Mylk/Akt1/Plekha1/Cuta/Park7/Prdx2/Pdgfrb/Mapk1	44
GO:0021795	cerebral cortex cell migration	9/1375	55/23174	0.0047662	0.0282079	0.0200461	Lamb1/Rtn4/Nrp2/Ctnnb1/Srgap2/Nrp1/Rnf7/Rac1/Syne2	9
GO:0006809	nitric oxide biosynthetic process	11/1375	76/23174	0.00505483	0.0298831	0.0212366	Cd34/Ddah2/Dynll1/Cav1/Hsp90aa1/Igf1/Tspo/Atp2b4/Akt1/Rac1/Rock2	11
GO:0060560	developmental growth involved in morphogenesis	27/1375	268/23174	0.00514665	0.030359	0.0215747	Postn/Fn1/Cfl1/Rpl4/Sept7/Ndn/Itgb1/Map1b/Rtn4/Hnrnpk/Iqgap1/Dpysl2/Hsp90aa1/Sfrp1/App/Mgll/Sox9/Nrp2/Ptprs/Nin/Rab11a/Ctnnb1/Hsp90ab1/Nrp1/Kdm1a/Kdm5b/Sema3c	27
GO:0051302	regulation of cell division	18/1375	156/23174	0.00524684	0.030587	0.0217368	Igf2/Mdk/Prc1/Ptn/Racgap1/Orc6/Plk2/Kif23/Pin1/Kif20b/Gipc1/Cib1/Incenp/Prpf40a/Rab11a/Aspm/Lbh/Setd2	18
GO:0071383	cellular response to steroid hormone stimulus	18/1375	156/23174	0.00524684	0.030587	0.0217368	Eif4ebp1/Ywhah/Anxa1/Tcf21/Hnrnpu/Dnaja1/Sfrp1/Igf1/Ddx17/Rbfox2/Taf7/Lbh/Park7/Ddx5/Calr/Rps6kb1/Ptges3/Atp1a1	18
GO:0035162	embryonic hemopoiesis	6/1375	28/23174	0.00525946	0.030587	0.0217368	Kitl/Kdr/Pbx1/Stk3/Hif1a/Kdm1a	6
GO:0018279	protein N-linked glycosylation via asparagine	5/1375	20/23174	0.00535021	0.0309136	0.0219689	Ddost/Krtcap2/Stt3a/Mgat2/Rpn1	5
GO:1990182	exosomal secretion	5/1375	20/23174	0.00535021	0.0309136	0.0219689	Sdcbp/Chmp2a/Rab11a/Tsg101/Vps4b	5
GO:1905517	macrophage migration	9/1375	56/23174	0.00538652	0.0310231	0.0220467	Mdk/Cd81/Rpl13a/Mmp14/Rtn4/Emilin1/Mif/Ednrb/Kars	9
GO:0097237	cellular response to toxic substance	19/1375	169/23174	0.00557418	0.0318643	0.0226445	Actb/Cfl1/Rps3/Prdx1/Anxa1/Akr1a1/Dhfr/Ezh2/Pdcd10/Kdr/Top2b/Esd/Foxp1/Plekha1/Park7/Prdx2/Nfkb1/Ppp1r9a/Pdgfrb	19
GO:0106027	neuron projection organization	13/1375	99/23174	0.00566989	0.0321796	0.0228686	Cfl1/Sept7/Cdc42/App/Efna1/Bhlhb9/Adam10/Arf1/Fyn/Dnm1l/Caprin1/Ppp1r9a/Tanc1	13
GO:0006465	signal peptide processing	4/1375	13/23174	0.00572536	0.0321796	0.0228686	Sec11a/Spcs1/H13/Spcs2	4
GO:0007183	SMAD protein complex assembly	4/1375	13/23174	0.00572536	0.0321796	0.0228686	Fkbp1a/Tbx20/Smad2/Smad1	4
GO:0036376	sodium ion export across plasma membrane	4/1375	13/23174	0.00572536	0.0321796	0.0228686	Agrn/Atp1b3/Slc8a1/Atp1a1	4
GO:0042994	cytoplasmic sequestering of transcription factor	4/1375	13/23174	0.00572536	0.0321796	0.0228686	Sri/Tacc3/Psmd10/Thra	4
GO:0072160	nephron tubule epithelial cell differentiation	4/1375	13/23174	0.00572536	0.0321796	0.0228686	Mtss1/Ctnnb1/Mef2c/Wwtr1	4
GO:1905666	regulation of protein localization to endosome	4/1375	13/23174	0.00572536	0.0321796	0.0228686	Msn/Abhd17a/Rdx/Rock2	4
GO:0071453	cellular response to oxygen levels	16/1375	134/23174	0.00592244	0.0331138	0.0235324	Cd34/Fndc1/Eif4ebp1/Cav1/Rtn4/Gnb1/Hp1bp3/Atp6v1a/Bnip3l/P4hb/Fam162a/Akt1/Atp6v1g1/Hif1a/Gata6/Rock2	16
GO:0032526	response to retinoic acid	12/1375	89/23174	0.00623835	0.0344846	0.0245066	Mest/Igf2r/Aldh1a2/Sox9/Snw1/Tek/Rpl36al/Add1/Mef2c/Cdkn2d/Yes1/Asxl1	12
GO:0033273	response to vitamin	6/1375	29/23174	0.00630446	0.0346713	0.0246393	Postn/Rbp1/Pdia3/Snw1/Eif2ak2/Cdkn2d	6
GO:2000241	regulation of reproductive process	19/1375	171/23174	0.00631784	0.0347093	0.0246663	Nrk/Prdx4/Cdc20/Plat/Arhgdib/Sfrp1/Lhfpl2/Sox9/Sulf1/Igf1/Cib1/Aspm/Stk3/Ctnnb1/Ednrb/Eif4g3/Ago2/Park7/Calr	19
GO:1901017	negative regulation of potassium ion transmembrane transporter activity	5/1375	21/23174	0.00668421	0.0363496	0.025832	Cav1/Sumo1/Agrn/Kcne1/Stk39	5
GO:0051653	spindle localization	8/1375	48/23174	0.00680328	0.0367137	0.0260908	Nusap1/Dynlt1b/Myh9/Cenpa/Aspm/Nsfl1c/Arhgef2/Map4	8
GO:0007405	neuroblast proliferation	10/1375	69/23174	0.00727723	0.0389388	0.027672	Ptn/Racgap1/Ctnna1/Bex1/Aspm/Arhgef2/Dock7/Ctnnb1/Hif1a/Kdm1a	10
GO:1905477	positive regulation of protein localization to membrane	13/1375	102/23174	0.00728379	0.0389388	0.027672	Ptn/Cd81/Itgb1/Arpc2/Fis1/Cib1/Rab11a/Arf6/Kif5b/Fyn/Akt1/Acsl3/Pdcd5	13
GO:0046885	regulation of hormone biosynthetic process	7/1375	39/23174	0.00736716	0.0392671	0.0279053	Igf2/Dkk3/Igf1/Nfkb1/Hif1a/Kdm1a/Atp1a1	7
GO:0010927	cellular component assembly involved in morphogenesis	14/1375	114/23174	0.00758802	0.0398672	0.0283318	Myh10/Itgb1/Csrp2/Tmod3/Actg1/Phldb2/Mef2a/Wdr1/Prkar1a/Foxp1/Pmp22/Mef2c/Pdgfrb/Synpo2l	14
GO:0021932	hindbrain radial glia guided cell migration	4/1375	14/23174	0.00764332	0.0398672	0.0283318	Flna/Itgb1/Rbfox2/Rnf7	4
GO:0090141	positive regulation of mitochondrial fission	4/1375	14/23174	0.00764332	0.0398672	0.0283318	Dcn/Fis1/Kdr/Dnm1l	4
GO:0072659	protein localization to plasma membrane	27/1375	277/23174	0.00791231	0.0409911	0.0291305	Actb/Anxa2/Flna/Cd81/S100a10/Mmp14/Itgb1/Myadm/Ehd2/Tmem88/Vamp8/Ift20/Ramp2/Cib1/Rap2a/Cltc/Rab11a/Arf6/Ramp1/Atp1b3/Kif5b/Rdx/Akt1/Fam126a/Rac1/Acsl3/Rock2	27
GO:0101023	vascular endothelial cell proliferation	5/1375	22/23174	0.00823458	0.0422525	0.0300269	Igf2/Mdk/Dlk1/Igf1/Mef2c	5
GO:1905562	regulation of vascular endothelial cell proliferation	5/1375	22/23174	0.00823458	0.0422525	0.0300269	Igf2/Mdk/Dlk1/Igf1/Mef2c	5
GO:0000302	response to reactive oxygen species	21/1375	201/23174	0.0084929	0.0433704	0.0308214	Cfl1/Rps3/Lig1/Prdx1/Anxa1/Mmp2/Gpx1/Dhfr/Ezh2/Pdcd10/Fer/Top2b/Foxp1/Fyn/Akt1/Plekha1/Park7/Prdx2/Slc8a1/Pdgfrb/Mapk1	21
GO:0043112	receptor metabolic process	21/1375	201/23174	0.0084929	0.0433704	0.0308214	Anxa2/Cd81/Itgb1/Cav1/Cd63/Nedd4/Hnrnpk/Sdcbp/Ramp2/Trappc4/Agrn/Fmr1/Cnpy2/Cltc/Ramp1/Arf1/Rab11b/Hif1a/Ece1/Itch/Ubqln2	21
GO:0006986	response to unfolded protein	13/1375	104/23174	0.0085476	0.0434841	0.0309022	Ccnd1/Manf/Hsp90aa1/Creb3l2/Serp1/Eif2ak2/Ubxn4/Hspa8/Pmp22/Hspa5/Atf4/Hspa1a/Ppp1r15a	13
GO:0002026	regulation of the force of heart contraction	6/1375	31/23174	0.0088338	0.0445596	0.0316664	Myh7/Cav1/Myl4/Atp2b4/Slc8a1/Atp1a1	6
GO:0034205	amyloid-beta formation	6/1375	31/23174	0.0088338	0.0445596	0.0316664	App/Efna1/Tmed10/Igf1/Adam10/Rock2	6
GO:0060074	synapse maturation	6/1375	31/23174	0.0088338	0.0445596	0.0316664	Pfn1/Cdc20/Hnrnpk/Ywhaz/Nfia/Arhgef15	6
GO:1902991	regulation of amyloid precursor protein catabolic process	6/1375	31/23174	0.0088338	0.0445596	0.0316664	Fkbp1a/App/Efna1/Tmed10/Igf1/Rock2	6
GO:1905314	semi-lunar valve development	6/1375	31/23174	0.0088338	0.0445596	0.0316664	Emilin1/Efna1/Sox9/Tbx20/Jag1/Hey2	6
GO:0034763	negative regulation of transmembrane transport	15/1375	128/23174	0.00893509	0.0449437	0.0319394	Grb10/Pea15a/Fabp5/Ywhaq/Cav1/Sri/Nedd4/Oaz1/Sumo1/Agrn/Fmr1/Kcne1/Akt1/Park7/Stk39	15
GO:0016241	regulation of macroautophagy	13/1375	105/23174	0.00924094	0.0462651	0.0328785	Ralb/Ift20/Pafah1b2/Dcn/Kdr/Sec22b/Gnai3/Bnip3l/Sptlc2/Scfd1/Hif1a/Cdc37/Ubqln2	13
GO:1902305	regulation of sodium ion transmembrane transport	9/1375	61/23174	0.00947304	0.0473387	0.0336414	Ywhah/Nedd4/Fxyd5/Agrn/Atp2b4/Arf1/Atp1b3/Kif5b/Stk39	9
GO:1902882	regulation of response to oxidative stress	12/1375	94/23174	0.00958379	0.0478031	0.0339714	Sfpq/Gpx1/Nono/H2afy/Dhfr/Ctnnb1/P4hb/Foxp1/Fyn/Park7/Hif1a/Atf4	12
GO:0086009	membrane repolarization	7/1375	41/23174	0.00971763	0.0482462	0.0342864	Flna/Cav1/Wdr1/Kcne1/Atp1b3/Gja1/Atp1a1	7
GO:1905521	regulation of macrophage migration	7/1375	41/23174	0.00971763	0.0482462	0.0342864	Mdk/Cd81/Mmp14/Rtn4/Emilin1/Mif/Kars	7
GO:0043627	response to estrogen	10/1375	72/23174	0.0097848	0.0484899	0.0344595	Cited1/Cav1/Mmp2/Sfr1/Sfrp1/Tek/Ctnnb1/Sra1/Mapk1/Gata6	10
GO:0003188	heart valve formation	4/1375	15/23174	0.00993987	0.0486292	0.0345585	Efna1/Sox9/Tbx20/Hey2	4
GO:0006337	nucleosome disassembly	4/1375	15/23174	0.00993987	0.0486292	0.0345585	Smarce1/Smarcb1/Smarcc1/Pbrm1	4
GO:0006878	cellular copper ion homeostasis	4/1375	15/23174	0.00993987	0.0486292	0.0345585	Atox1/App/Arf1/Aplp2	4
GO:0097329	response to antimetabolite	4/1375	15/23174	0.00993987	0.0486292	0.0345585	Dhfr/Fmr1/Atrx/Rnf4	4
GO:1903543	positive regulation of exosomal secretion	4/1375	15/23174	0.00993987	0.0486292	0.0345585	Sdcbp/Chmp2a/Tsg101/Vps4b	4
GO:0097756	negative regulation of blood vessel diameter	13/1375	106/23174	0.00997751	0.0487244	0.0346262	Acta2/Cav1/Mmp2/Manf/Mgll/F2r/Add3/Atp2b1/Ednrb/Akt1/Hif1a/Slc8a1/Gja1	13
