# Supplementary material for: Single-cell analysis of murine fibroblasts identifies neonatal to adult switching that regulates cardiomyocyte maturation
Source: Nat Commun. 2020 May 22;11:2585. doi: 10.1038/s41467-020-16204-w (PMC7244751; doi:10.1038/s41467-020-16204-w)
Supplement: Supplementary file 5 — Supplementary Data 2 [file 41467_2020_16204_MOESM5_ESM.xlsx]

## Sheet: S2_CM_S2_GOBP
Supplementary Data Table 2 Enriched pathways in State 2 in CM pseudotime
ID	Description	GeneRatio	BgRatio	pvalue	p.adjust	qvalue	geneID	Count
GO:0006091	generation of precursor metabolites and energy	48/266	372/23174	3.42694e-36	5.83279e-33	4.37842e-33	Cox6a2/Atp5b/Mdh1/Cox7a1/Ndufa5/Ogdh/Acadm/Uqcrb/Ndufs1/Coq10a/Ppargc1a/Uqcrfs1/Oxct1/Cox7c/Acox1/Pdha1/Cs/Hk2/Cycs/Pfkm/Pygm/Aco2/Dld/Sod2/Etfdh/Sdha/Mdh2/Pygb/Fh1/Ndufs2/Suclg1/Sucla2/Dlst/Insr/Ppp1cb/Zbtb20/Ndufa10/Idh3a/Sdhc/Ppif/Acat1/Pdhb/Ndufs4/Coq9/Idh2/Slc25a13/Idh3g/Uqcrc1	48
GO:0009150	purine ribonucleotide metabolic process	50/266	417/23174	3.95578e-36	5.83279e-33	4.37842e-33	Cox6a2/Atp5b/Atp5g3/Myh6/Atp5a1/Atp5k/Cox7a1/Pdk4/Ogdh/Acss1/Acsl1/Uqcrb/Ndufs1/Atp5c1/Ppargc1a/Uqcrfs1/Dgat2/Mlycd/Atp5j/Cox7c/Pdha1/Cs/Hk2/Cycs/Pfkm/Dld/Sdha/Atp1a2/Pdk2/Mcee/Ndufs2/Acot2/Suclg1/Sucla2/Clpx/Insr/Zbtb20/Ndufa10/Acaa2/Sdhc/Ppif/Acat1/Pdhb/Coq9/Mpc1/Slc25a13/Nppb/Atp5l/Uqcrc1/Gm10250	50
GO:0019693	ribose phosphate metabolic process	50/266	444/23174	8.5939e-35	5.06868e-32	3.80484e-32	Cox6a2/Atp5b/Atp5g3/Myh6/Atp5a1/Atp5k/Cox7a1/Pdk4/Ogdh/Acss1/Acsl1/Uqcrb/Ndufs1/Atp5c1/Ppargc1a/Uqcrfs1/Dgat2/Mlycd/Atp5j/Cox7c/Pdha1/Cs/Hk2/Cycs/Pfkm/Dld/Sdha/Atp1a2/Pdk2/Mcee/Ndufs2/Acot2/Suclg1/Sucla2/Clpx/Insr/Zbtb20/Ndufa10/Acaa2/Sdhc/Ppif/Acat1/Pdhb/Coq9/Mpc1/Slc25a13/Nppb/Atp5l/Uqcrc1/Gm10250	50
GO:0015980	energy derivation by oxidation of organic compounds	40/266	251/23174	6.85474e-34	3.36911e-31	2.52904e-31	Cox6a2/Mdh1/Ndufa5/Ogdh/Acadm/Uqcrb/Ndufs1/Coq10a/Ppargc1a/Uqcrfs1/Cox7c/Pdha1/Cs/Cycs/Pfkm/Pygm/Aco2/Dld/Sod2/Etfdh/Sdha/Mdh2/Pygb/Fh1/Ndufs2/Suclg1/Sucla2/Dlst/Insr/Ppp1cb/Ndufa10/Idh3a/Sdhc/Pdhb/Ndufs4/Coq9/Idh2/Slc25a13/Idh3g/Uqcrc1	40
GO:0072521	purine-containing compound metabolic process	50/266	484/23174	5.64409e-33	2.08055e-30	1.56178e-30	Cox6a2/Atp5b/Atp5g3/Myh6/Atp5a1/Atp5k/Cox7a1/Pdk4/Ogdh/Acss1/Acsl1/Uqcrb/Ndufs1/Atp5c1/Ppargc1a/Uqcrfs1/Dgat2/Mlycd/Atp5j/Cox7c/Pdha1/Cs/Hk2/Cycs/Pfkm/Dld/Sdha/Atp1a2/Pdk2/Mcee/Ndufs2/Acot2/Suclg1/Sucla2/Clpx/Insr/Zbtb20/Ndufa10/Acaa2/Sdhc/Ppif/Acat1/Pdhb/Coq9/Mpc1/Slc25a13/Nppb/Atp5l/Uqcrc1/Gm10250	50
GO:0060537	muscle tissue development	43/266	471/23174	3.61596e-26	1.18483e-23	8.894e-24	Slc25a4/Tpm1/Myl3/Myoz2/Ttn/Actc1/Pln/Tnnt2/Myh6/Pdlim5/Myom1/Csrp3/Acadm/Ryr2/Xirp2/Ppargc1a/Fgf1/Pkp2/Fhl2/Egln1/Myo18b/Gpcpd1/Smyd1/Gpc1/Sgcg/Vegfa/Myom2/Ankrd1/Asb2/Nebl/Mybpc3/Svil/Usp2/Klhl41/Fhod3/Actn2/Popdc2/Dsp/Lrrc10/Dmd/Mylk3/Camk2d/Prox1	43
GO:0006732	coenzyme metabolic process	36/266	326/23174	7.8237e-25	1.77827e-22	1.33487e-22	Mdh1/Pdk4/Ogdh/Acss1/Acsl1/Ldhb/Coq10a/Ppargc1a/Dgat2/Mlycd/Pdha1/Cs/Hk2/Pfkm/Dld/Mdh2/Pdk2/Mcee/Acot2/Suclg1/Sucla2/Dlst/Insr/Zbtb20/Idh3a/Acaa2/Gsto1/Ndufa9/Acat1/Pdhb/Coq9/Mpc1/Idh2/Idh3g/Nnt/Mmadhc	36
GO:0048738	cardiac muscle tissue development	33/266	259/23174	7.8391e-25	1.77827e-22	1.33487e-22	Slc25a4/Tpm1/Myl3/Ttn/Actc1/Pln/Tnnt2/Myh6/Pdlim5/Myom1/Csrp3/Acadm/Ryr2/Xirp2/Fgf1/Pkp2/Fhl2/Egln1/Myo18b/Sgcg/Vegfa/Myom2/Ankrd1/Nebl/Mybpc3/Fhod3/Actn2/Popdc2/Dsp/Lrrc10/Mylk3/Camk2d/Prox1	33
GO:0006099	tricarboxylic acid cycle	16/266	31/23174	1.48549e-23	1.99123e-21	1.49473e-21	Mdh1/Ogdh/Pdha1/Cs/Aco2/Sdha/Mdh2/Fh1/Suclg1/Sucla2/Dlst/Idh3a/Sdhc/Pdhb/Idh2/Idh3g	16
GO:0055001	muscle cell development	29/266	206/23174	3.52153e-23	4.32708e-21	3.24815e-21	Slc25a4/Atp2a2/Myoz2/Ttn/Actc1/Tnnt2/Myh6/Pdlim5/Myom1/Csrp3/Lmod2/Fhl2/Ankrd23/Casq2/Myo18b/Ldb3/Vegfa/Myom2/Nebl/Mybpc3/Klhl41/Fhod3/Actn2/Popdc2/Lrrc10/Dmd/Mylk3/Camk2d/Prox1	29
GO:0030239	myofibril assembly	19/266	71/23174	3.65468e-21	3.84916e-19	2.88939e-19	Myoz2/Ttn/Actc1/Tnnt2/Myh6/Myom1/Csrp3/Lmod2/Ankrd23/Casq2/Ldb3/Myom2/Nebl/Mybpc3/Klhl41/Fhod3/Actn2/Mylk3/Prox1	19
GO:0010927	cellular component assembly involved in morphogenesis	22/266	114/23174	6.14678e-21	5.84737e-19	4.38936e-19	Myoz2/Ttn/Actc1/Tnnt2/Myh6/Myom1/Csrp3/Lmod2/Ankrd23/Casq2/Gnpat/Ldb3/Gpc1/Myom2/Nebl/Clasp1/Mybpc3/Klhl41/Fhod3/Actn2/Mylk3/Prox1	22
GO:0060047	heart contraction	27/266	209/23174	1.20765e-20	1.0792e-18	8.10106e-19	Tpm1/Atp2a2/Myl3/Ttn/Actc1/Pln/Tnnt2/Myh6/Csrp3/Hrc/Ryr2/Tmem38a/Cacna2d1/Trdn/Pkp2/Atp5j/Vegfb/Casq2/Sgcg/Dmpk/Atp1a2/Mybpc3/Popdc2/Dsp/Dmd/Camk2d/Chrm2	27
GO:0003012	muscle system process	34/266	391/23174	3.84607e-20	3.24059e-18	2.43257e-18	Slc25a4/Tpm1/Atp2a2/Myl3/Myoz2/Ttn/Actc1/Pln/Tnnt2/Myh6/Pdlim5/Myom1/Csrp3/Cmya5/Lmod2/Fbxo32/Ryr2/Tmem38a/Cacna2d1/Pkp2/Vegfb/Casq2/Trim63/Dmpk/Atp1a2/Myom2/Akap1/Mybpc3/Actn2/Dsp/Dmd/Camk2d/Chrm2/Nppb	34
GO:0006637	acyl-CoA metabolic process	18/266	81/23174	1.60605e-18	1.00771e-16	7.56443e-17	Pdk4/Ogdh/Acss1/Acsl1/Dgat2/Mlycd/Pdha1/Cs/Dld/Pdk2/Mcee/Acot2/Suclg1/Sucla2/Acaa2/Acat1/Pdhb/Mpc1	18
GO:0016999	antibiotic metabolic process	20/266	133/23174	6.6258e-17	3.20319e-15	2.4045e-15	Mdh1/Ogdh/Acss1/Pdha1/Cs/Cycs/Aco2/Sod2/Sdha/Mdh2/Fh1/Suclg1/Sucla2/Dlst/Insr/Idh3a/Sdhc/Pdhb/Idh2/Idh3g	20
GO:0008016	regulation of heart contraction	21/266	175/23174	1.20804e-15	4.94794e-14	3.7142e-14	Tpm1/Atp2a2/Myl3/Pln/Tnnt2/Myh6/Csrp3/Hrc/Ryr2/Tmem38a/Cacna2d1/Pkp2/Atp5j/Casq2/Dmpk/Atp1a2/Mybpc3/Popdc2/Dsp/Dmd/Chrm2	21
GO:0031032	actomyosin structure organization	22/266	203/23174	2.17526e-15	8.66872e-14	6.50722e-14	Tpm1/Myoz2/Ttn/Actc1/Tnnt2/Myh6/Myom1/Csrp3/Lmod2/Ankrd23/Casq2/Ldb3/Myom2/Limch1/Nebl/Clasp1/Mybpc3/Klhl41/Fhod3/Actn2/Mylk3/Prox1	22
GO:0044282	small molecule catabolic process	24/266	308/23174	1.83054e-13	6.06546e-12	4.55308e-12	Acadl/Acadm/Got1/Plin5/Mlycd/Oxct1/Acox1/Lpin1/Echs1/Pfkm/Hadhb/Phyh/Etfdh/Cpt2/Hadh/Decr1/Got2/Acot2/Eci2/Acaa2/Hadha/Acat1/Hibadh/Oat	24
GO:0070296	sarcoplasmic reticulum calcium ion transport	10/266	29/23174	5.54219e-13	1.73872e-11	1.30518e-11	Atp2a2/Pln/Hrc/Ryr2/Tmem38a/Trdn/Casq2/Dmd/Gsto1/Camk2d	10
GO:0090257	regulation of muscle system process	21/266	239/23174	6.18422e-13	1.91971e-11	1.44104e-11	Slc25a4/Atp2a2/Myl3/Ttn/Pln/Tnnt2/Cmya5/Fbxo32/Ryr2/Tmem38a/Pkp2/Casq2/Srl/Trim63/Dmpk/Atp1a2/Akap1/Dsp/Dmd/Camk2d/Chrm2	21
GO:0010880	regulation of release of sequestered calcium ion into cytosol by sarcoplasmic reticulum	8/266	19/23174	1.83793e-11	5.3664e-10	4.02832e-10	Pln/Ryr2/Tmem38a/Trdn/Casq2/Dmd/Gsto1/Camk2d	8
GO:0015985	energy coupled proton transport, down electrochemical gradient	8/266	23/23174	1.14583e-10	3.07188e-09	2.30592e-09	Atp5b/Atp5g3/Atp5a1/Atp5k/Atp5c1/Atp5j/Atp5l/Gm10250	8
GO:0070252	actin-mediated cell contraction	12/266	86/23174	2.93881e-10	7.60223e-09	5.70666e-09	Tpm1/Actc1/Pln/Tnnt2/Myh6/Ryr2/Cacna2d1/Pkp2/Casq2/Atp1a2/Dsp/Camk2d	12
GO:0007005	mitochondrion organization	24/266	458/23174	7.39406e-10	1.81709e-08	1.36401e-08	Slc25a4/Cox7a1/Ndufa5/Ndufa1/Uqcrb/Ndufs1/Ppargc1a/Lpin1/Bag3/Hk2/Sod2/Mfn2/Vdac1/Ndufa3/Uqcrc2/Immt/Cluh/Ndufa10/Fbxw7/Acaa2/Ppif/Ndufa9/Chchd3/Ndufs4	24
GO:0050848	regulation of calcium-mediated signaling	12/266	101/23174	1.96745e-09	4.67905e-08	3.51236e-08	Myoz2/Pln/Cmya5/Trdn/Fhl2/Egln1/Rcan2/Casq2/Asph/Pdk2/Dmd/Gsto1	12
GO:0015672	monovalent inorganic cation transport	22/266	460/23174	2.02678e-08	4.42739e-07	3.32345e-07	Slc25a4/Atp5b/Atp5g3/Atp5a1/Atp5k/Ank1/Atp5c1/Tmem38a/Atp5j/Casq2/Dmpk/Atp1a2/Kcnk3/Slc12a7/Actn2/Dmd/Ppif/Camk2d/Klhl24/Nnt/Atp5l/Gm10250	22
GO:0062012	regulation of small molecule metabolic process	19/266	353/23174	3.041e-08	6.47419e-07	4.85989e-07	Cox7a1/Pdk4/Acadl/Acadm/Ppargc1a/Fgf1/Dgat2/Plin5/Mlycd/Fabp3/Ephx2/Pdk2/Fh1/Insr/Ppp1cb/Zbtb20/Ppif/Prox1/Midn	19
GO:0035994	response to muscle stretch	6/266	19/23174	5.17451e-08	1.0597e-06	7.95468e-07	Ttn/Csrp3/Ryr2/Ankrd23/Ankrd1/Dmd	6
GO:1903115	regulation of actin filament-based movement	8/266	47/23174	5.79106e-08	1.16971e-06	8.78053e-07	Atp2a2/Pln/Tnnt2/Ryr2/Pkp2/Casq2/Atp1a2/Dsp	8
GO:0032409	regulation of transporter activity	16/266	263/23174	7.26647e-08	1.45774e-06	1.09426e-06	Slc25a4/Pln/Ryr2/Ppargc1a/Cacna2d1/Trdn/Casq2/Asph/Atp1a2/Insr/Actn2/Dmd/Gsto1/Ppif/Camk2d/Klhl24	16
GO:0120162	positive regulation of cold-induced thermogenesis	10/266	96/23174	1.58942e-07	3.06353e-06	2.29966e-06	Acadl/Acsl1/Ppargc1a/Lpin1/Mfn2/Vegfa/Cpt2/Hadh/Decr1/Fh1	10
GO:0044262	cellular carbohydrate metabolic process	16/266	281/23174	1.79769e-07	3.44247e-06	2.58411e-06	Pdk4/Acadm/Got1/Ppargc1a/Dgat2/Mlycd/Hk2/Pfkm/Pygm/Pygb/Pdk2/Insr/Ppp1cb/Ppip5k2/Idh2/Midn	16
GO:0022898	regulation of transmembrane transporter activity	15/266	253/23174	2.61184e-07	4.90593e-06	3.68267e-06	Slc25a4/Pln/Ryr2/Ppargc1a/Cacna2d1/Trdn/Casq2/Asph/Atp1a2/Actn2/Dmd/Gsto1/Ppif/Camk2d/Klhl24	15
GO:0086003	cardiac muscle cell contraction	8/266	61/23174	4.72082e-07	8.54093e-06	6.4113e-06	Pln/Ryr2/Cacna2d1/Pkp2/Casq2/Atp1a2/Dsp/Camk2d	8
GO:0001666	response to hypoxia	13/266	202/23174	6.59263e-07	1.17118e-05	8.79156e-06	Mb/Vldlr/Ryr2/Egln1/Slc2a4/Cryab/Vegfb/Pygm/Vegfa/Kcnk3/Acot2/Acaa2/Camk2d	13
GO:0051235	maintenance of location	16/266	320/23174	1.01939e-06	1.77362e-05	1.33138e-05	Pln/Lpl/Ryr2/Tmem38a/Dgat2/Plin5/Trdn/Fitm2/Hk2/Casq2/Asph/Pnpla2/Dmd/Gsto1/Twf2/Camk2d	16
GO:0005996	monosaccharide metabolic process	14/266	254/23174	1.56726e-06	2.68712e-05	2.0171e-05	Pdk4/Acadm/Dgat2/Mlycd/Pdha1/Hk2/Pfkm/Pdk2/Fuca2/Insr/Ppp1cb/Gsto1/Pdhb/Midn	14
GO:0051481	negative regulation of cytosolic calcium ion concentration	5/266	20/23174	2.58389e-06	4.25692e-05	3.19548e-05	Hrc/Got1/Ryr2/Atp1a2/Kcnk3	5
GO:0014823	response to activity	6/266	35/23174	2.65349e-06	4.32329e-05	3.2453e-05	Ryr2/Ppargc1a/Fndc5/Srl/Sod2/Hadh	6
GO:0086001	cardiac muscle cell action potential	7/266	54/23174	2.71096e-06	4.37018e-05	3.2805e-05	Atp2a2/Ryr2/Cacna2d1/Pkp2/Dsp/Dmd/Camk2d	7
GO:0055074	calcium ion homeostasis	19/266	490/23174	4.3795e-06	6.84159e-05	5.13568e-05	Atp2a2/Pln/Csrp3/Hrc/Got1/Ryr2/Tmem38a/Cacna2d1/Trdn/Casq2/Pygm/Asph/Dmpk/Atp1a2/Kcnk3/Immt/Dmd/Gsto1/Camk2d	19
GO:0055088	lipid homeostasis	10/266	141/23174	5.53763e-06	8.46138e-05	6.35158e-05	Lpl/Got1/Dgat2/Pkp2/Acox1/Fitm2/Fabp3/Ephx2/Pnpla2/Zbtb20	10
GO:0106106	cold-induced thermogenesis	10/266	142/23174	5.89772e-06	8.91917e-05	6.69522e-05	Acadl/Acsl1/Ppargc1a/Lpin1/Mfn2/Vegfa/Cpt2/Hadh/Decr1/Fh1	10
GO:0120161	regulation of cold-induced thermogenesis	10/266	142/23174	5.89772e-06	8.91917e-05	6.69522e-05	Acadl/Acsl1/Ppargc1a/Lpin1/Mfn2/Vegfa/Cpt2/Hadh/Decr1/Fh1	10
GO:0006839	mitochondrial transport	11/266	177/23174	6.73957e-06	0.000101403	7.61188e-05	Slc25a4/Atp5b/Bag3/Hk2/Mfn2/Uqcrc2/Fbxw7/Acaa2/Ppif/Mpc1/Slc25a13	11
GO:0019216	regulation of lipid metabolic process	15/266	336/23174	8.78945e-06	0.000127059	9.53778e-05	Pdk4/Acadl/Ppargc1a/Fgf1/Dgat2/Plin5/Mlycd/Fitm2/Fabp3/Ephx2/Pnpla2/Pdk2/Psap/Zbtb20/Prox1	15
GO:1902903	regulation of supramolecular fiber organization	15/266	345/23174	1.20228e-05	0.000169852	0.0001275	Tpm1/Pde4dip/Lmod2/Cryab/Ankrd23/Limch1/Clasp1/Fhod3/Actn2/Clip1/Mylk3/Twf2/Prox1/Clu/Dyrk1a	15
GO:0010257	NADH dehydrogenase complex assembly	6/266	45/23174	1.20953e-05	0.000169852	0.0001275	Ndufa5/Ndufa1/Ndufa3/Ndufa10/Ndufa9/Ndufs4	6
GO:0032981	mitochondrial respiratory chain complex I assembly	6/266	45/23174	1.20953e-05	0.000169852	0.0001275	Ndufa5/Ndufa1/Ndufa3/Ndufa10/Ndufa9/Ndufs4	6
GO:1990845	adaptive thermogenesis	10/266	155/23174	1.27822e-05	0.000178647	0.000134103	Acadl/Acsl1/Ppargc1a/Lpin1/Mfn2/Vegfa/Cpt2/Hadh/Decr1/Fh1	10
GO:0010657	muscle cell apoptotic process	8/266	103/23174	2.5171e-05	0.000334366	0.000250994	Slc25a4/Fbxo32/Bag3/Sod2/Mfn2/Dmpk/Hspb6/Camk2d	8
GO:0046434	organophosphate catabolic process	11/266	205/23174	2.67276e-05	0.000351873	0.000264136	Ogdh/Ppargc1a/Mlycd/Hk2/Pfkm/Gpcpd1/Smpd1/Insr/Zbtb20/Acat1/Pnpla8	11
GO:0009896	positive regulation of catabolic process	16/266	418/23174	2.95123e-05	0.000380051	0.000285287	Plin5/Bag3/Hk2/Mfn2/Ppp2r3a/Asb11/Pnpla2/Cpeb3/Sesn1/Insr/Zbtb20/Fbxw7/Fyco1/Usp13/Trp53inp2/Clu	16
GO:0048662	negative regulation of smooth muscle cell proliferation	6/266	53/23174	3.15727e-05	0.000403064	0.000302563	Ppargc1a/Ndrg2/Sod2/Mfn2/Ndrg4/Nppb	6
GO:0001659	temperature homeostasis	10/266	179/23174	4.41655e-05	0.000556599	0.000417814	Acadl/Acsl1/Ppargc1a/Lpin1/Mfn2/Vegfa/Cpt2/Hadh/Decr1/Fh1	10
GO:0005980	glycogen catabolic process	4/266	18/23174	4.57499e-05	0.00057168	0.000429135	Pfkm/Pygm/Pygb/Ppp1cb	4
GO:0043244	regulation of protein complex disassembly	8/266	113/23174	4.90914e-05	0.000610846	0.000458535	Tpm1/Lmod2/Asph/Clasp1/Insr/Actn2/Fyco1/Twf2	8
GO:0006109	regulation of carbohydrate metabolic process	10/266	183/23174	5.32316e-05	0.000654083	0.000490991	Pdk4/Acadm/Ppargc1a/Dgat2/Mlycd/Pdk2/Insr/Ppp1cb/Zbtb20/Midn	10
GO:0055067	monovalent inorganic cation homeostasis	9/266	148/23174	5.52402e-05	0.000675947	0.000507404	Atp5b/Pdk4/Slc4a3/Atp1a2/Pdk2/Corin/Slc12a7/Camk2d/Nppb	9
GO:0031331	positive regulation of cellular catabolic process	14/266	351/23174	5.99854e-05	0.000730979	0.000548713	Plin5/Bag3/Hk2/Mfn2/Pnpla2/Cpeb3/Sesn1/Insr/Zbtb20/Fbxw7/Fyco1/Usp13/Trp53inp2/Clu	14
GO:0007006	mitochondrial membrane organization	7/266	97/23174	0.000129336	0.00148989	0.0011184	Slc25a4/Hk2/Mfn2/Immt/Acaa2/Ppif/Chchd3	7
GO:0010660	regulation of muscle cell apoptotic process	7/266	98/23174	0.000137939	0.00156455	0.00117444	Slc25a4/Fbxo32/Bag3/Sod2/Mfn2/Hspb6/Camk2d	7
GO:0051260	protein homooligomerization	14/266	382/23174	0.000146371	0.00164751	0.00123671	Pln/Acadl/Acadm/Tmem38a/Cryab/Cycs/Pfkm/Sod2/Decr1/Actn2/Ehd4/Acat1/Glul/Clu	14
GO:0010821	regulation of mitochondrion organization	8/266	134/23174	0.000162597	0.00181628	0.0013634	Ppargc1a/Bag3/Hk2/Mfn2/Vdac1/Fbxw7/Acaa2/Ppif	8
GO:0034330	cell junction organization	11/266	251/23174	0.000164234	0.00182764	0.00137193	Xirp2/Pkp2/Gnpat/Vegfa/Limch1/Clasp1/Actn2/Dsp/Tns1/Cdh2/Dst	11
GO:0060297	regulation of sarcomere organization	3/266	10/23174	0.000169051	0.00186019	0.00139636	Ankrd23/Mylk3/Prox1	3
GO:0071415	cellular response to purine-containing compound	3/266	11/23174	0.000230474	0.00244617	0.00183623	Ryr2/Tmem38a/Casq2	3
GO:0006979	response to oxidative stress	14/266	401/23174	0.000240984	0.00254198	0.00190815	Mb/Atp2a2/Ppargc1a/Egln1/Cryab/Rcan2/Sod2/Etfdh/Pdk2/Sesn1/Psap/Ndufs2/Fbxw7/Ppif	14
GO:0045103	intermediate filament-based process	5/266	49/23174	0.000242216	0.00254198	0.00190815	Pkp2/Des/Dsp/Klhl24/Dst	5
GO:0044042	glucan metabolic process	6/266	78/23174	0.000278116	0.0028677	0.00215266	Acadm/Pfkm/Pygm/Pygb/Insr/Ppp1cb	6
GO:0032868	response to insulin	10/266	224/23174	0.000279642	0.0028734	0.00215693	Pdk4/Csrp3/Lpl/Slc2a4/Lpin1/Pdk2/Zfp106/Insr/Hadha/Ywhag	10
GO:0051196	regulation of coenzyme metabolic process	5/266	51/23174	0.000292867	0.00297816	0.00223557	Pdk4/Ppargc1a/Pdk2/Insr/Zbtb20	5
GO:0009437	carnitine metabolic process	3/266	12/23174	0.000304694	0.00305627	0.00229421	Acadl/Acadm/Crat	3
GO:0010876	lipid localization	13/266	366/23174	0.00033961	0.00337208	0.00253127	Vldlr/Lpl/Acsl1/Dgat2/Plin5/Atp5j/Fitm2/Fabp3/Pnpla2/Got2/Psap/Pnpla8/Slco3a1	13
GO:0032869	cellular response to insulin stimulus	9/266	192/23174	0.000393843	0.00382054	0.00286791	Pdk4/Csrp3/Lpl/Slc2a4/Lpin1/Pdk2/Zfp106/Insr/Ywhag	9
GO:0071466	cellular response to xenobiotic stimulus	8/266	157/23174	0.000475634	0.0045393	0.00340745	Fbxo32/Acsl1/Ryr2/Tmem38a/Casq2/Nceh1/Trim63/Gsto1	8
GO:0071496	cellular response to external stimulus	11/266	285/23174	0.00048537	0.00461727	0.00346598	Pdk4/Lpl/Got1/Bag3/Atp1a2/Pdk2/Ankrd1/Sesn1/Glul/Tfrc/Rragd	11
GO:1903146	regulation of autophagy of mitochondrion	4/266	33/23174	0.000534376	0.00485635	0.00364545	Hk2/Mfn2/Vdac1/Fbxw7	4
GO:0043462	regulation of ATPase activity	5/266	59/23174	0.000579342	0.00517721	0.00388631	Tpm1/Tnnt2/Myh6/Ryr2/Ppif	5
GO:0048659	smooth muscle cell proliferation	8/266	168/23174	0.000743065	0.00628051	0.0047145	Ppargc1a/Ndrg2/Sod2/Mfn2/Vegfa/Ndrg4/Camk2d/Nppb	8
GO:0036270	response to diuretic	3/266	16/23174	0.000749657	0.00628051	0.0047145	Ryr2/Tmem38a/Casq2	3
GO:0106057	negative regulation of calcineurin-mediated signaling	3/266	16/23174	0.000749657	0.00628051	0.0047145	Myoz2/Cmya5/Fhl2	3
GO:0062014	negative regulation of small molecule metabolic process	6/266	99/23174	0.000993422	0.00802631	0.006025	Acadl/Ppargc1a/Dgat2/Plin5/Ppif/Prox1	6
GO:0110020	regulation of actomyosin structure organization	6/266	101/23174	0.00110244	0.00871605	0.00654275	Tpm1/Ankrd23/Limch1/Clasp1/Mylk3/Prox1	6
GO:0106056	regulation of calcineurin-mediated signaling	4/266	40/23174	0.00112073	0.00878998	0.00659825	Myoz2/Cmya5/Fhl2/Rcan2	4
GO:0031333	negative regulation of protein complex assembly	7/266	142/23174	0.00129459	0.00999411	0.00750214	Tpm1/Lmod2/Cryab/Fhod3/Twf2/Clu/Dyrk1a	7
GO:0009410	response to xenobiotic stimulus	9/266	231/23174	0.00146259	0.0111741	0.00838788	Fbxo32/Acsl1/Ryr2/Tmem38a/Casq2/Nceh1/Trim63/Smpd1/Gsto1	9
GO:0046716	muscle cell cellular homeostasis	3/266	21/23174	0.00170653	0.0125805	0.00944362	Bag3/Pfkm/Dmd	3
GO:0008637	apoptotic mitochondrial changes	6/266	110/23174	0.00171067	0.0125805	0.00944362	Slc25a4/Ndufs1/Hk2/Sod2/Acaa2/Ppif	6
GO:0015718	monocarboxylic acid transport	7/266	150/23174	0.00177337	0.0130091	0.00976535	Acsl1/Atp5j/Slc16a1/Fabp3/Pnpla8/Mpc1/Slco3a1	7
GO:0062013	positive regulation of small molecule metabolic process	7/266	151/23174	0.00184175	0.0134438	0.0100917	Ppargc1a/Fgf1/Dgat2/Plin5/Mlycd/Insr/Zbtb20	7
GO:0006457	protein folding	7/266	152/23174	0.00191216	0.0138891	0.0104259	Cryab/Hspb6/Clpx/Hspa9/Ppif/Emc2/Clu	7
GO:0008217	regulation of blood pressure	8/266	199/23174	0.0021856	0.0157588	0.0118294	Tpm1/Myh6/Atp5j/Sod2/Ephx2/Atp1a2/Corin/Nppb	8
GO:0010594	regulation of endothelial cell migration	7/266	157/23174	0.00229607	0.0163553	0.0122772	Atp5b/Atp5a1/Fgf1/Vegfa/Fbxw7/Glul/Prox1	7
GO:0000302	response to reactive oxygen species	8/266	201/23174	0.0023253	0.0165237	0.0124036	Mb/Egln1/Cryab/Sod2/Pdk2/Sesn1/Psap/Ppif	8
GO:0009991	response to extracellular stimulus	12/266	400/23174	0.00239577	0.0169113	0.0126946	Pdk4/Lpl/Acadm/Ppargc1a/Slc16a1/Asph/Sod2/Pdk2/Sesn1/Glul/Tfrc/Rragd	12
GO:0030834	regulation of actin filament depolymerization	4/266	51/23174	0.00277716	0.019225	0.0144314	Tpm1/Lmod2/Actn2/Twf2	4
GO:0046902	regulation of mitochondrial membrane permeability	4/266	52/23174	0.00298184	0.0203138	0.0152487	Slc25a4/Hk2/Acaa2/Ppif	4
GO:0097720	calcineurin-mediated signaling	4/266	52/23174	0.00298184	0.0203138	0.0152487	Myoz2/Cmya5/Fhl2/Rcan2	4
GO:0097164	ammonium ion metabolic process	7/266	167/23174	0.00323992	0.0216166	0.0162266	Acadl/Acadm/Chpt1/Fabp3/Smpd1/Crat/Pnpla8	7
GO:0031110	regulation of microtubule polymerization or depolymerization	5/266	87/23174	0.00329839	0.0219075	0.016445	Pde4dip/Clasp1/Clip1/Dst/Dyrk1a	5
GO:0051592	response to calcium ion	6/266	127/23174	0.00351535	0.0231919	0.0174091	Ttn/Tnnt2/Ryr2/Asph/Ppif/Slc25a13	6
GO:0060343	trabecula formation	3/266	27/23174	0.0035675	0.0233272	0.0175107	Fhl2/Egln1/Vegfa	3
GO:0072655	establishment of protein localization to mitochondrion	5/266	90/23174	0.00381607	0.0246789	0.0185254	Bag3/Hk2/Mfn2/Uqcrc2/Fbxw7	5
GO:0090312	positive regulation of protein deacetylation	3/266	28/23174	0.00396204	0.025345	0.0190254	Lpin1/Vegfa/Dyrk1a	3
GO:1901568	fatty acid derivative metabolic process	6/266	131/23174	0.00409251	0.0260104	0.0195248	Acsl1/Dgat2/Oxct1/Acox1/Acat1/Pnpla8	6
GO:0071456	cellular response to hypoxia	5/266	95/23174	0.0048043	0.0298625	0.0224165	Vldlr/Slc2a4/Vegfa/Kcnk3/Acaa2	5
GO:0032386	regulation of intracellular transport	12/266	437/23174	0.00485391	0.0300088	0.0225263	Atp2a2/Tnnt2/Hrc/Slc2a4/Cryab/Bag3/Asph/Akap1/Ndrg4/Actn2/Fbxw7/Chrm2	12
GO:0072659	protein localization to plasma membrane	9/266	277/23174	0.00490062	0.0302232	0.0226872	Csrp3/Ank1/Pkp2/Rilpl1/Actn2/Hectd1/Golga4/Cdh2/Camk2d	9
GO:1990253	cellular response to leucine starvation	2/266	10/23174	0.00555845	0.0332492	0.0249587	Sesn1/Rragd	2
GO:0071260	cellular response to mechanical stimulus	4/266	62/23174	0.00562038	0.0334838	0.0251348	Got1/Bag3/Atp1a2/Ankrd1	4
GO:0090559	regulation of membrane permeability	4/266	64/23174	0.00628869	0.0370175	0.0277874	Slc25a4/Hk2/Acaa2/Ppif	4
GO:0002931	response to ischemia	3/266	33/23174	0.00632649	0.0370175	0.0277874	Mlycd/Hk2/Ppif	3
GO:0032956	regulation of actin cytoskeleton organization	10/266	342/23174	0.00641592	0.0373186	0.0280134	Tpm1/Lmod2/Ankrd23/Limch1/Clasp1/Fhod3/Actn2/Mylk3/Twf2/Prox1	10
GO:1905952	regulation of lipid localization	6/266	145/23174	0.00667165	0.0380977	0.0285983	Lpl/Plin5/Atp5j/Fitm2/Fabp3/Pnpla2	6
GO:0016051	carbohydrate biosynthetic process	7/266	191/23174	0.0066975	0.0380977	0.0285983	Acadm/Got1/Dgat2/Pdk2/Insr/Ppp1cb/Gsto1	7
GO:0048845	venous blood vessel morphogenesis	2/266	11/23174	0.00674244	0.0380977	0.0285983	Vegfa/Prox1	2
GO:1905288	vascular associated smooth muscle cell apoptotic process	2/266	11/23174	0.00674244	0.0380977	0.0285983	Sod2/Mfn2	2
GO:1905459	regulation of vascular associated smooth muscle cell apoptotic process	2/266	11/23174	0.00674244	0.0380977	0.0285983	Sod2/Mfn2	2
GO:0043255	regulation of carbohydrate biosynthetic process	5/266	103/23174	0.00674364	0.0380977	0.0285983	Acadm/Dgat2/Pdk2/Insr/Ppp1cb	5
GO:0016239	positive regulation of macroautophagy	4/266	67/23174	0.00738684	0.0411792	0.0309114	Bag3/Mfn2/Sesn1/Fyco1	4
GO:0055081	anion homeostasis	4/266	67/23174	0.00738684	0.0411792	0.0309114	Got1/Dgat2/Fabp3/Slc12a7	4
GO:0071398	cellular response to fatty acid	3/266	36/23174	0.00807311	0.0443345	0.0332799	Pdk4/Lpl/Dgat2	3
GO:0043542	endothelial cell migration	7/266	198/23174	0.00809127	0.0443516	0.0332928	Atp5b/Atp5a1/Fgf1/Vegfa/Fbxw7/Glul/Prox1	7
GO:1903670	regulation of sprouting angiogenesis	4/266	69/23174	0.00818496	0.044699	0.0335536	Fgf1/Vegfa/Fbxw7/Glul	4
GO:0046470	phosphatidylcholine metabolic process	3/266	37/23174	0.00871203	0.0471409	0.0353866	Chpt1/Fabp3/Pnpla8	3
