# Supplementary material for: Single-cell analysis of murine fibroblasts identifies neonatal to adult switching that regulates cardiomyocyte maturation
Source: Nat Commun. 2020 May 22;11:2585. doi: 10.1038/s41467-020-16204-w (PMC7244751; doi:10.1038/s41467-020-16204-w)
Supplement: Supplementary file 6 — Supplementary Data 3 [file 41467_2020_16204_MOESM6_ESM.xlsx]

## Sheet: S3_CM_S7_GOBP
Supplementary Data Table 3 Enriched pathways in State 7 in CM pseudotime
ID	Description	GeneRatio	BgRatio	pvalue	p.adjust	qvalue	geneID	Count
GO:0043535	regulation of blood vessel endothelial cell migration	7/160	90/23174	3.02985e-06	0.00476604	0.00402369	Sp1/Stat5a/Rgcc/Prkd2/Mmrn2/Meox2/Apoe	7
GO:0010632	regulation of epithelial cell migration	10/160	225/23174	3.89802e-06	0.00476604	0.00402369	Mmp9/Sp1/Stat5a/Rgcc/Prkd2/Mmrn2/Aqp1/Meox2/Apoe/Ptprg	10
GO:0001667	ameboidal-type cell migration	13/160	406/23174	5.18423e-06	0.00476604	0.00402369	Lrp5/Mmp9/Sp1/Stat5a/Rgcc/Prkd2/Mmrn2/Aqp1/Cxcl12/Meox2/Kitl/Apoe/Ptprg	13
GO:0045765	regulation of angiogenesis	11/160	307/23174	9.94753e-06	0.00667933	0.00563898	Mmp9/Sp1/Shc1/Rgcc/Prkd2/Mmrn2/Tie1/Aqp1/Meox2/Id1/Cd36	11
GO:0051271	negative regulation of cellular component movement	11/160	315/23174	1.26512e-05	0.00667933	0.00563898	Rgcc/Cd9/Mmrn2/Cd200/Tie1/Cxcl12/Meox2/Egfl7/Actn4/Apoe/Ptprg	11
GO:0090132	epithelium migration	10/160	282/23174	2.77936e-05	0.00811786	0.00685344	Mmp9/Sp1/Stat5a/Rgcc/Prkd2/Mmrn2/Aqp1/Meox2/Apoe/Ptprg	10
GO:0090130	tissue migration	10/160	284/23174	2.95143e-05	0.00811786	0.00685344	Mmp9/Sp1/Stat5a/Rgcc/Prkd2/Mmrn2/Aqp1/Meox2/Apoe/Ptprg	10
GO:0001936	regulation of endothelial cell proliferation	7/160	129/23174	3.23772e-05	0.00811786	0.00685344	Sp1/Stat5a/Rgcc/Prkd2/Cxcl12/Egfl7/Apoe	7
GO:0007517	muscle organ development	12/160	424/23174	4.0587e-05	0.00932825	0.00787531	Trip10/Sirt2/Akirin1/Myom2/Meox2/Chd2/Myl2/Myl3/Tsc22d3/Flnb/Ly6e/Heg1	12
GO:0001935	endothelial cell proliferation	7/160	143/23174	6.24677e-05	0.0114857	0.00969675	Sp1/Stat5a/Rgcc/Prkd2/Cxcl12/Egfl7/Apoe	7
GO:0034381	plasma lipoprotein particle clearance	4/160	35/23174	9.69796e-05	0.0152301	0.0128579	Lrpap1/Ehd1/Cd36/Apoe	4
GO:0071248	cellular response to metal ion	7/160	154/23174	9.95859e-05	0.0152301	0.0128579	Mmp9/Gsn/Aqp1/Slc40a1/Fabp4/Fosb/Jund	7
GO:0019915	lipid storage	5/160	68/23174	0.00010816	0.0152301	0.0128579	Stat5a/Fitm1/Ehd1/Cd36/Apoe	5
GO:0015669	gas transport	3/160	15/23174	0.000138271	0.01561	0.0131786	Car4/Aqp1/Mb	3
GO:1990000	amyloid fibril formation	3/160	15/23174	0.000138271	0.01561	0.0131786	Gsn/Cd36/Apoe	3
GO:0070374	positive regulation of ERK1 and ERK2 cascade	8/160	218/23174	0.000141498	0.01561	0.0131786	Shc1/Tlr2/Prkd2/Ccl6/Ccl7/St5/Cd36/Apoe	8
GO:0006898	receptor-mediated endocytosis	8/160	223/23174	0.000165285	0.0162805	0.0137447	Cd9/Sirt2/Lrpap1/Rab5a/Cd36/Apoe/Wasl/Myo6	8
GO:0031623	receptor internalization	6/160	126/23174	0.000245474	0.0225673	0.0190523	Cd9/Sirt2/Lrpap1/Rab5a/Cd36/Myo6	6
GO:0061081	positive regulation of myeloid leukocyte cytokine production involved in immune response	3/160	19/23174	0.000288557	0.0245163	0.0206977	Tlr2/Dhx36/Cd36	3
GO:0014706	striated muscle tissue development	11/160	448/23174	0.000293343	0.0245163	0.0206977	Trip10/Sirt2/Akirin1/Myom2/Meox2/Myl2/Myl3/Tsc22d3/Flnb/Ly6e/Heg1	11
GO:0051668	localization within membrane	7/160	186/23174	0.00031834	0.025823	0.0218009	Sirt2/Gsn/Cep112/Ift122/Shank3/Apoe/Myo6	7
GO:0007520	myoblast fusion	4/160	48/23174	0.00033613	0.0264871	0.0223615	Cd9/Cxcl12/Ehd1/Ehd2	4
GO:0051817	modification of morphology or physiology of other organism involved in symbiotic interaction	5/160	91/23174	0.000424835	0.0290885	0.0245578	Mmp9/Sp1/Tlr2/Aqp1/Apoe	5
GO:1901741	positive regulation of myoblast fusion	3/160	22/23174	0.000451674	0.0290885	0.0245578	Cxcl12/Ehd1/Ehd2	3
GO:0002685	regulation of leukocyte migration	7/160	201/23174	0.000507128	0.0290885	0.0245578	Mmp9/Tlr2/Cd9/Akirin1/Cd200/Cxcl12/Kitl	7
GO:0043112	receptor metabolic process	7/160	201/23174	0.000507128	0.0290885	0.0245578	Cd9/Sirt2/Lrpap1/Rab5a/Cd36/Apoe/Myo6	7
GO:0040013	negative regulation of locomotion	9/160	331/23174	0.000507159	0.0290885	0.0245578	Rgcc/Mmrn2/Cd200/Tie1/Cxcl12/Meox2/Egfl7/Apoe/Ptprg	9
GO:0015985	energy coupled proton transport, down electrochemical gradient	3/160	23/23174	0.000516801	0.0290885	0.0245578	Gm10250/Atp5l/Atp5e	3
GO:0015986	ATP synthesis coupled proton transport	3/160	23/23174	0.000516801	0.0290885	0.0245578	Gm10250/Atp5l/Atp5e	3
GO:0010038	response to metal ion	8/160	269/23174	0.000580406	0.0313874	0.0264986	Mmp9/Gsn/Aqp1/Slc40a1/Fabp4/Casp6/Fosb/Jund	8
GO:0055094	response to lipoprotein particle	3/160	25/23174	0.00066441	0.0333171	0.0281277	Cd9/Cd36/Apoe	3
GO:0007009	plasma membrane organization	5/160	103/23174	0.000748443	0.0368608	0.0311195	Gsn/Ugcg/Ehd2/Wasl/Plscr4	5
GO:0071402	cellular response to lipoprotein particle stimulus	3/160	27/23174	0.00083645	0.0399885	0.03376	Cd9/Cd36/Apoe	3
GO:0097006	regulation of plasma lipoprotein particle levels	4/160	61/23174	0.000840947	0.0399885	0.03376	Lrpap1/Ehd1/Cd36/Apoe	4
GO:0003229	ventricular cardiac muscle tissue development	4/160	62/23174	0.000894156	0.0411014	0.0346995	Myl2/Myl3/Ly6e/Heg1	4
GO:0030100	regulation of endocytosis	8/160	290/23174	0.000945282	0.042573	0.0359419	Tlr2/Sirt2/Lrpap1/Rab5a/Cd36/Actn4/Apoe/Wasl	8
GO:0032963	collagen metabolic process	5/160	109/23174	0.000966324	0.042573	0.0359419	Mmp9/Rgcc/Plod1/Ctss/Id1	5
GO:0016358	dendrite development	8/160	292/23174	0.000987916	0.042573	0.0359419	Slitrk5/Id1/Dhx36/Trak1/Shank3/Apoe/Wasl/Myo6	8
GO:0010876	lipid localization	9/160	366/23174	0.00103315	0.0438374	0.0370094	Stat5a/Ugcg/Fitm1/Ehd1/Fabp4/Got2/Cd36/Atp9b/Apoe	9
GO:0061082	myeloid leukocyte cytokine production	3/160	30/23174	0.00114355	0.0470732	0.0397412	Tlr2/Dhx36/Cd36	3
GO:0043113	receptor clustering	4/160	67/23174	0.00119623	0.0471313	0.0397903	Gsn/Ift122/Shank3/Apoe	4
GO:0140253	cell-cell fusion	4/160	67/23174	0.00119623	0.0471313	0.0397903	Cd9/Cxcl12/Ehd1/Ehd2	4
GO:0071346	cellular response to interferon-gamma	5/160	115/23174	0.00122817	0.0477082	0.0402773	Tlr2/Gsn/Ccl6/Ccl7/Flnb	5
GO:2000107	negative regulation of leukocyte apoptotic process	4/160	69/23174	0.00133489	0.0497518	0.0420026	Stat5a/Cxcl12/Kitl/Tsc22d3	4
