# Supplementary material for: Single-cell analysis of murine fibroblasts identifies neonatal to adult switching that regulates cardiomyocyte maturation
Source: Nat Commun. 2020 May 22;11:2585. doi: 10.1038/s41467-020-16204-w (PMC7244751; doi:10.1038/s41467-020-16204-w)
Supplement: Supplementary file 7 — Supplementary Data 4 [file 41467_2020_16204_MOESM7_ESM.xlsx]

## Sheet: S4_CM_S6_GOBP
Supplementary Data Table 4 Enriched pathways in State 6 in CM pseudotime
ID	Description	GeneRatio	BgRatio	pvalue	p.adjust	qvalue	geneID	Count
GO:1901342	regulation of vasculature development	12/142	340/23174	1.29597e-06	0.00185409	0.00142609	Mmp9/Rgcc/Thbs1/Klf2/Xdh/Sp1/Aqp1/Htatip2/Id1/Dcn/Ccl2/Egr1	12
GO:0051817	modification of morphology or physiology of other organism involved in symbiotic interaction	7/142	91/23174	1.47301e-06	0.00185409	0.00142609	Mmp9/Bcl2l11/Cxcl1/Apoe/Sp1/Aqp1/Ccl4	7
GO:0034341	response to interferon-gamma	8/142	137/23174	2.09502e-06	0.00185409	0.00142609	H2-Ab1/Gsn/Rab12/Ccl7/Ccl6/H2-Aa/Ccl2/Ccl4	8
GO:0048245	eosinophil chemotaxis	4/142	20/23174	6.06604e-06	0.00232539	0.00178858	Ccl7/Ccl6/Ccl2/Ccl4	4
GO:0052548	regulation of endopeptidase activity	11/142	332/23174	6.64833e-06	0.00232539	0.00178858	Mmp9/Bcl2l11/Dpep1/Gsn/Serping1/Timp4/Thbs1/Xdh/Serpina3n/Aqp1/Timp3	11
GO:0019221	cytokine-mediated signaling pathway	11/142	338/23174	7.87129e-06	0.00232539	0.00178858	Nfkbia/Stat5a/Cxcl1/Ccl7/Ikbkb/Adipor2/Ifngr1/Ccl6/Ccl2/Ccl4/Egr1	11
GO:0071347	cellular response to interleukin-1	6/142	77/23174	7.89386e-06	0.00232539	0.00178858	Ccl7/Ikbkb/Ccl6/Ccl2/Ccl4/Egr1	6
GO:0071621	granulocyte chemotaxis	7/142	123/23174	1.09838e-05	0.00232539	0.00178858	Itgam/Cxcl1/Ccl7/Thbs1/Ccl6/Ccl2/Ccl4	7
GO:0071674	mononuclear cell migration	6/142	83/23174	1.21941e-05	0.00232539	0.00178858	Ccl7/Thbs1/Pla2g7/Ccl6/Ccl2/Ccl4	6
GO:0072677	eosinophil migration	4/142	24/23174	1.30529e-05	0.00232539	0.00178858	Ccl7/Ccl6/Ccl2/Ccl4	4
GO:0050678	regulation of epithelial cell proliferation	11/142	357/23174	1.31309e-05	0.00232539	0.00178858	Rgcc/Stat5a/Lims2/Thbs1/Apoe/Xdh/Sp1/Nupr1/Id1/Ccl2/Zfp36	11
GO:0002262	myeloid cell homeostasis	8/142	176/23174	1.33335e-05	0.00232539	0.00178858	Bcl2l11/Tmod3/Stat5a/Mafb/Klf2/Sp1/Ccl2/Zfp36	8
GO:0010951	negative regulation of endopeptidase activity	8/142	178/23174	1.44727e-05	0.00232539	0.00178858	Mmp9/Dpep1/Serping1/Timp4/Thbs1/Serpina3n/Aqp1/Timp3	8
GO:0001936	regulation of endothelial cell proliferation	7/142	129/23174	1.49924e-05	0.00232539	0.00178858	Rgcc/Stat5a/Thbs1/Apoe/Xdh/Sp1/Ccl2	7
GO:0034612	response to tumor necrosis factor	8/142	179/23174	1.50723e-05	0.00232539	0.00178858	Nfkbia/Ccl7/Ikbkb/Ccl6/Cd14/Ccl2/Zfp36/Ccl4	8
GO:0031341	regulation of cell killing	7/142	130/23174	1.57653e-05	0.00232539	0.00178858	Bcl2l11/Cfh/H2-D1/Stat5a/Cxcl1/Ccl2/H2-K1	7
GO:0001935	endothelial cell proliferation	7/142	143/23174	2.91986e-05	0.00337053	0.00259246	Rgcc/Stat5a/Thbs1/Apoe/Xdh/Sp1/Ccl2	7
GO:0030099	myeloid cell differentiation	11/142	401/23174	3.81761e-05	0.00361991	0.00278427	Nfkbia/Itgam/Tmod3/Stat5a/Mafb/Klf2/Sp1/Junb/C1qc/Zfp36/Snx10	11
GO:2000379	positive regulation of reactive oxygen species metabolic process	6/142	108/23174	5.45412e-05	0.00452522	0.00348059	Itgam/Cxcl1/Thbs1/Klf2/Xdh/Cdkn1a	6
GO:0044419	interspecies interaction between organisms	11/142	419/23174	5.67002e-05	0.00456179	0.00350872	Mmp9/Bcl2l11/Thoc1/Gsn/Cxcl1/Apoe/Sp1/Aqp1/Ccl2/Zfp36/Ccl4	11
GO:0010632	regulation of epithelial cell migration	8/142	225/23174	7.66879e-05	0.0050531	0.00388661	Mmp9/Rgcc/Stat5a/Thbs1/Apoe/Sp1/Aqp1/Dcn	8
GO:0045647	negative regulation of erythrocyte differentiation	3/142	14/23174	7.80328e-05	0.0050531	0.00388661	Stat5a/Mafb/Zfp36	3
GO:1902043	positive regulation of extrinsic apoptotic signaling pathway via death domain receptors	3/142	15/23174	9.71034e-05	0.00585931	0.00450671	Thbs1/Skil/Timp3	3
GO:0009612	response to mechanical stimulus	7/142	174/23174	0.000101213	0.00597158	0.00459307	Nfkbia/Shank3/Thbs1/Junb/Aqp1/Atp1a2/Tcap	7
GO:0001906	cell killing	7/142	178/23174	0.00011661	0.00644999	0.00496104	Bcl2l11/Cfh/H2-D1/Stat5a/Cxcl1/Ccl2/H2-K1	7
GO:1903317	regulation of protein maturation	5/142	82/23174	0.000150362	0.00767712	0.00590489	Sox4/Cfh/Gsn/Serping1/Thbs1	5
GO:0002683	negative regulation of immune system process	11/142	470/23174	0.000156197	0.00780638	0.00600431	Nfkbia/Riok3/H2-Ab1/Thoc1/Serping1/Stat5a/Thbs1/Mafb/C1qc/H2-Aa/Zfp36	11
GO:0051346	negative regulation of hydrolase activity	10/142	396/23174	0.000170295	0.00822061	0.00632292	Mmp9/Elfn2/Dpep1/Serping1/Timp4/Thbs1/Ikbkb/Serpina3n/Aqp1/Timp3	10
GO:0001912	positive regulation of leukocyte mediated cytotoxicity	5/142	86/23174	0.000188195	0.00892247	0.00686276	H2-D1/Stat5a/Cxcl1/Ccl2/H2-K1	5
GO:1904035	regulation of epithelial cell apoptotic process	5/142	89/23174	0.000221031	0.00976203	0.00750851	Rgcc/Gsn/Thbs1/Nupr1/Zfp36	5
GO:0002504	antigen processing and presentation of peptide or polysaccharide antigen via MHC class II	3/142	20/23174	0.000237888	0.00976203	0.00750851	H2-Ab1/Thbs1/H2-Aa	3
GO:0034368	protein-lipid complex remodeling	3/142	20/23174	0.000237888	0.00976203	0.00750851	Pla2g7/Apoe/Gpihbp1	3
GO:0034369	plasma lipoprotein particle remodeling	3/142	20/23174	0.000237888	0.00976203	0.00750851	Pla2g7/Apoe/Gpihbp1	3
GO:0072376	protein activation cascade	7/142	200/23174	0.000238995	0.00976203	0.00750851	Cfh/Trbc2/Rgcc/Serping1/C1qb/C1qc/F13a1	7
GO:0002697	regulation of immune effector process	10/142	420/23174	0.000272735	0.0104794	0.00806029	Riok3/Itgam/Cfh/Thoc1/Serping1/H2-D1/Stat5a/Cxcl1/Ccl2/H2-K1	10
GO:1902903	regulation of supramolecular fiber organization	9/142	345/23174	0.000285276	0.0106677	0.00820511	Cdc42ep3/Tmod3/Rgcc/Gsn/Shank3/Apoe/Gda/Id1/Sgk1	9
GO:0045787	positive regulation of cell cycle	9/142	347/23174	0.000297617	0.0108243	0.00832556	Lrp5/Bcl2l11/Sox4/Tmod3/Rgcc/Thoc1/Stat5a/Cdkn1a/Mepce	9
GO:0030856	regulation of epithelial cell differentiation	6/142	148/23174	0.000307414	0.0108824	0.00837028	Mmp9/Stat5a/Ikbkb/Xdh/Id1/Zfp36	6
GO:0032462	regulation of protein homooligomerization	3/142	22/23174	0.000318486	0.0109816	0.00844652	Riok3/Bcl2l11/Apoe	3
GO:0051043	regulation of membrane protein ectodomain proteolysis	3/142	22/23174	0.000318486	0.0109816	0.00844652	Timp4/Apoe/Timp3	3
GO:0006959	humoral immune response	9/142	355/23174	0.000351496	0.0116653	0.00897239	Cfh/H2-Ab1/Trbc2/Rgcc/Serping1/Cxcl1/C1qb/C1qc/Ccl2	9
GO:0090132	epithelium migration	8/142	282/23174	0.000357994	0.0117342	0.00902544	Mmp9/Rgcc/Stat5a/Thbs1/Apoe/Sp1/Aqp1/Dcn	8
GO:0043903	regulation of symbiosis, encompassing mutualism through parasitism	7/142	216/23174	0.000380765	0.0121799	0.00936822	Bcl2l11/Gsn/Cxcl1/Apoe/Sp1/Zfp36/Ccl4	7
GO:0042060	wound healing	9/142	360/23174	0.000389089	0.012298	0.00945906	Ninj1/Serping1/Thbs1/Apoe/Cdkn1a/Adipor2/Aqp1/F13a1/Ccl2	9
GO:0002478	antigen processing and presentation of exogenous peptide antigen	3/142	25/23174	0.000469304	0.0143219	0.0110157	H2-Ab1/H2-Aa/H2-K1	3
GO:1901652	response to peptide	9/142	383/23174	0.00060737	0.0175279	0.0134817	Mmp9/Nfkbia/Stat5a/Ikbkb/Serpina3n/Eif2b4/Sp1/Sgk1/Egr1	9
GO:1904019	epithelial cell apoptotic process	5/142	113/23174	0.000664737	0.0187753	0.0144411	Rgcc/Gsn/Thbs1/Nupr1/Zfp36	5
GO:0032103	positive regulation of response to external stimulus	8/142	313/23174	0.000711058	0.0196652	0.0151256	Nfkbia/Stat5a/Cxcl1/Thbs1/Pla2g7/Nupr1/Ccl2/Ccl4	8
GO:0071480	cellular response to gamma radiation	3/142	29/23174	0.000732338	0.0200449	0.0154176	Tlk2/Cdkn1a/Egr1	3
GO:0019915	lipid storage	4/142	68/23174	0.000811974	0.0217757	0.0167489	Nfkbia/Stat5a/Apoe/Gm2a	4
GO:0002526	acute inflammatory response	5/142	122/23174	0.00093952	0.0242177	0.0186272	Cfh/Serping1/Cxcl1/Serpina3n/Nupr1	5
GO:0061045	negative regulation of wound healing	4/142	71/23174	0.000955129	0.0243833	0.0187546	Serping1/Thbs1/Apoe/Cdkn1a	4
GO:0006956	complement activation	6/142	187/23174	0.0010525	0.0263622	0.0202766	Cfh/Trbc2/Rgcc/Serping1/C1qb/C1qc	6
GO:0016236	macroautophagy	6/142	193/23174	0.00123785	0.0302161	0.0232409	Map1lc3b/Rab12/Map1lc3a/Hspb8/Nupr1/Dcn	6
GO:0002449	lymphocyte mediated immunity	9/142	424/23174	0.00124051	0.0302161	0.0232409	H2-Ab1/Trbc2/Thoc1/Serping1/H2-D1/Stat5a/C1qb/C1qc/H2-K1	9
GO:0050878	regulation of body fluid levels	8/142	342/23174	0.0012559	0.0303128	0.0233152	Map1lc3b/Serping1/Stat5a/Thbs1/Apoe/Xdh/Aqp1/F13a1	8
GO:0006790	sulfur compound metabolic process	7/142	270/23174	0.00141017	0.0326985	0.0251502	Hscb/Dpep1/Stat5a/Sult1a1/Sp1/Mgst1/Dcn	7
GO:0031331	positive regulation of cellular catabolic process	8/142	351/23174	0.00147992	0.0326985	0.0251502	Bcl2l11/Rab12/Apoe/Hspb8/Btg2/Nupr1/Dcn/Zfp36	8
GO:0019934	cGMP-mediated signaling	3/142	37/23174	0.00150253	0.0326985	0.0251502	Thbs1/Apoe/Aqp1	3
GO:0007616	long-term memory	3/142	38/23174	0.00162405	0.0331908	0.0255288	Apoe/Sgk1/Egr1	3
GO:0006995	cellular response to nitrogen starvation	2/142	10/23174	0.00162457	0.0331908	0.0255288	Map1lc3b/Map1lc3a	2
GO:0043562	cellular response to nitrogen levels	2/142	10/23174	0.00162457	0.0331908	0.0255288	Map1lc3b/Map1lc3a	2
GO:0032496	response to lipopolysaccharide	8/142	358/23174	0.00167521	0.0339518	0.0261142	Nfkbia/Cxcl1/Junb/Mgst1/Cd14/Ccl2/Zfp36/Plscr2	8
GO:0016032	viral process	7/142	279/23174	0.00169972	0.0341876	0.0262956	Mmp9/Bcl2l11/Gsn/Apoe/Sp1/Zfp36/Ccl4	7
GO:0001819	positive regulation of cytokine production	9/142	445/23174	0.00172812	0.0342399	0.0263358	Riok3/Rgcc/Stat5a/Ifi205/Thbs1/Cd14/Ccl2/Ccl4/Egr1	9
GO:0001909	leukocyte mediated cytotoxicity	5/142	141/23174	0.00178626	0.0348715	0.0268216	H2-D1/Stat5a/Cxcl1/Ccl2/H2-K1	5
GO:0051384	response to glucocorticoid	4/142	85/23174	0.00186323	0.0354425	0.0272607	Sult1a1/Aqp1/Sgk1/Zfp36	4
GO:0045088	regulation of innate immune response	7/142	285/23174	0.00191711	0.0354425	0.0272607	Nfkbia/Riok3/Serping1/Stat5a/Ifi205/Apoe/Cd14	7
GO:0071496	cellular response to external stimulus	7/142	285/23174	0.00191711	0.0354425	0.0272607	Mmp9/Map1lc3b/Tbl2/Map1lc3a/Cdkn1a/Aqp1/Atp1a2	7
GO:0002687	positive regulation of leukocyte migration	5/142	144/23174	0.00195877	0.0354425	0.0272607	Mmp9/Thbs1/Pla2g7/Ccl2/Ccl4	5
GO:0006977	DNA damage response, signal transduction by p53 class mediator resulting in cell cycle arrest	2/142	11/23174	0.00197761	0.0354425	0.0272607	Sox4/Cdkn1a	2
GO:0071732	cellular response to nitric oxide	2/142	11/23174	0.00197761	0.0354425	0.0272607	Thbs1/Aqp1	2
GO:0097113	AMPA glutamate receptor clustering	2/142	11/23174	0.00197761	0.0354425	0.0272607	Shank3/Apoe	2
GO:1903365	regulation of fear response	2/142	11/23174	0.00197761	0.0354425	0.0272607	Shank3/Apoe	2
GO:2000822	regulation of behavioral fear response	2/142	11/23174	0.00197761	0.0354425	0.0272607	Shank3/Apoe	2
GO:0006509	membrane protein ectodomain proteolysis	3/142	41/23174	0.00202489	0.0354425	0.0272607	Timp4/Apoe/Timp3	3
GO:0046782	regulation of viral transcription	3/142	41/23174	0.00202489	0.0354425	0.0272607	Sp1/Zfp36/Ccl4	3
GO:0002690	positive regulation of leukocyte chemotaxis	4/142	87/23174	0.0020291	0.0354425	0.0272607	Thbs1/Pla2g7/Ccl2/Ccl4	4
GO:0010765	positive regulation of sodium ion transport	3/142	42/23174	0.00217094	0.036773	0.0282841	Cxcl1/Ikbkb/Sgk1	3
GO:0008202	steroid metabolic process	7/142	293/23174	0.00223983	0.0371672	0.0285873	Lrp5/Stat5a/Schip1/Apoe/Sult1a1/Hsd11b1/Egr1	7
GO:0006047	UDP-N-acetylglucosamine metabolic process	2/142	12/23174	0.00236362	0.0375773	0.0289028	Uap1/Gfpt2	2
GO:0060033	anatomical structure regression	2/142	12/23174	0.00236362	0.0375773	0.0289028	Lrp5/Ninj1	2
GO:0060213	positive regulation of nuclear-transcribed mRNA poly(A) tail shortening	2/142	12/23174	0.00236362	0.0375773	0.0289028	Btg2/Zfp36	2
GO:0071385	cellular response to glucocorticoid stimulus	3/142	44/23174	0.00248228	0.0387674	0.0298182	Aqp1/Sgk1/Zfp36	3
GO:0061919	process utilizing autophagic mechanism	8/142	383/23174	0.00254487	0.0392828	0.0302145	Map1lc3b/Bcl2l11/Rab12/Map1lc3a/Hspb8/Vps13a/Nupr1/Dcn	8
GO:0001553	luteinization	2/142	13/23174	0.00278217	0.0418012	0.0321516	Stat5a/Schip1	2
GO:1902170	cellular response to reactive nitrogen species	2/142	13/23174	0.00278217	0.0418012	0.0321516	Thbs1/Aqp1	2
GO:0071456	cellular response to hypoxia	4/142	95/23174	0.0027949	0.0418012	0.0321516	Tbl2/Rgcc/Aqp1/Egr1	4
GO:0032970	regulation of actin filament-based process	8/142	390/23174	0.00284272	0.0418012	0.0321516	Cdc42ep3/Tmod3/Rgcc/Gsn/Shank3/Rnd3/Id1/Atp1a2	8
GO:0071466	cellular response to xenobiotic stimulus	5/142	157/23174	0.00284973	0.0418012	0.0321516	Stat5a/Sult1a1/Aqp1/Fmo2/Egr1	5
GO:0071216	cellular response to biotic stimulus	7/142	311/23174	0.00311891	0.0440361	0.0338705	Nfkbia/Bcl2l11/Cxcl1/Cd14/Ccl2/Zfp36/Plscr2	7
GO:0030950	establishment or maintenance of actin cytoskeleton polarity	2/142	14/23174	0.00323286	0.0440361	0.0338705	Rnd3/Aqp1	2
GO:0072224	metanephric glomerulus development	2/142	14/23174	0.00323286	0.0440361	0.0338705	Aqp1/Egr1	2
GO:0007015	actin filament organization	8/142	400/23174	0.00331472	0.0440361	0.0338705	Cdc42ep3/Tmod3/Rgcc/Gsn/Shank3/Rnd3/Id1/Tcap	8
GO:0042110	T cell activation	9/142	491/23174	0.00333551	0.0440361	0.0338705	Itgam/Sox4/H2-Ab1/Gsn/Stat5a/Mafb/H2-Aa/Ccl2/Egr1	9
GO:0032640	tumor necrosis factor production	5/142	163/23174	0.00334691	0.0440361	0.0338705	Thbs1/Cd14/Ccl2/Zfp36/Ccl4	5
GO:0034754	cellular hormone metabolic process	4/142	100/23174	0.00336259	0.0440361	0.0338705	Schip1/Sult1a1/Adh1/Egr1	4
GO:0034766	negative regulation of ion transmembrane transport	4/142	100/23174	0.00336259	0.0440361	0.0338705	Mmp9/Ywhae/Thbs1/Atp1a2	4
GO:0030195	negative regulation of blood coagulation	3/142	49/23174	0.00337707	0.0440361	0.0338705	Serping1/Thbs1/Apoe	3
GO:0043062	extracellular structure organization	7/142	317/23174	0.00346397	0.0440361	0.0338705	Mmp9/Rgcc/Ccdc80/P4ha1/Pla2g7/Apoe/Gpihbp1	7
GO:0000077	DNA damage checkpoint	4/142	101/23174	0.00348485	0.0440361	0.0338705	Sox4/Thoc1/Syf2/Cdkn1a	4
GO:0010332	response to gamma radiation	3/142	50/23174	0.00357667	0.0440361	0.0338705	Tlk2/Cdkn1a/Egr1	3
GO:1900047	negative regulation of hemostasis	3/142	50/23174	0.00357667	0.0440361	0.0338705	Serping1/Thbs1/Apoe	3
GO:0042594	response to starvation	5/142	166/23174	0.00361761	0.0440361	0.0338705	Map1lc3b/Tbl2/Map1lc3a/Cdkn1a/Zfp36	5
GO:0071706	tumor necrosis factor superfamily cytokine production	5/142	166/23174	0.00361761	0.0440361	0.0338705	Thbs1/Cd14/Ccl2/Zfp36/Ccl4	5
GO:0035641	locomotory exploration behavior	2/142	15/23174	0.00371528	0.0440361	0.0338705	Shank3/Apoe	2
GO:0043455	regulation of secondary metabolic process	2/142	15/23174	0.00371528	0.0440361	0.0338705	Sp1/Hsd11b1	2
GO:0070293	renal absorption	2/142	15/23174	0.00371528	0.0440361	0.0338705	Gsn/Aqp1	2
GO:0071731	response to nitric oxide	2/142	15/23174	0.00371528	0.0440361	0.0338705	Thbs1/Aqp1	2
GO:1903729	regulation of plasma membrane organization	2/142	15/23174	0.00371528	0.0440361	0.0338705	Gsn/Asap1	2
GO:1990000	amyloid fibril formation	2/142	15/23174	0.00371528	0.0440361	0.0338705	Gsn/Apoe	2
GO:0050819	negative regulation of coagulation	3/142	51/23174	0.00378333	0.0444458	0.0341857	Serping1/Thbs1/Apoe	3
GO:0050890	cognition	7/142	323/23174	0.00383742	0.0445851	0.0342928	Shank3/Apoe/Gm2a/Btg2/Sgk1/Atp1a2/Egr1	7
GO:0045785	positive regulation of cell adhesion	8/142	410/23174	0.00384557	0.0445851	0.0342928	Ninj1/H2-Ab1/Stat5a/Ccdc80/Lims2/Thbs1/H2-Aa/Ccl2	8
GO:0006986	response to unfolded protein	4/142	104/23174	0.00386971	0.0446699	0.0343581	Hspa4l/Tbl2/Thbs1/Hspb8	4
GO:0016241	regulation of macroautophagy	4/142	105/23174	0.00400413	0.0460215	0.0353977	Rab12/Hspb8/Nupr1/Dcn	4
GO:0042035	regulation of cytokine biosynthetic process	4/142	106/23174	0.00414168	0.0473973	0.0364558	Stat5a/Thbs1/Zfp36/Egr1	4
GO:0010875	positive regulation of cholesterol efflux	2/142	16/23174	0.00422904	0.0479834	0.0369066	Nfkbia/Apoe	2
GO:0030449	regulation of complement activation	2/142	16/23174	0.00422904	0.0479834	0.0369066	Cfh/Serping1	2
GO:0009896	positive regulation of catabolic process	8/142	418/23174	0.00431581	0.0483699	0.037204	Bcl2l11/Rab12/Apoe/Hspb8/Btg2/Nupr1/Dcn/Zfp36	8
