# Supplementary material for: Single-cell analysis of murine fibroblasts identifies neonatal to adult switching that regulates cardiomyocyte maturation
Source: Nat Commun. 2020 May 22;11:2585. doi: 10.1038/s41467-020-16204-w (PMC7244751; doi:10.1038/s41467-020-16204-w)
Supplement: Supplementary file 8 — Supplementary Data 5 [file 41467_2020_16204_MOESM8_ESM.xlsx]

## Sheet: S5_CM_S8_GOBP
Supplementary Data Table 5 Enriched pathways in State 8 in CM pseudotime
ID	Description	GeneRatio	BgRatio	pvalue	p.adjust	qvalue	geneID	Count
GO:0045333	cellular respiration	15/141	160/23174	5.74016e-14	6.77045e-11	5.20993e-11	Cox6a2/Ndufa5/Cox7c/Uqcrfs1/Uqcrb/Ndufs6/Pink1/Bnip3/Coq10a/Ndufb6/Ppargc1a/Idh3a/Idh3b/Ndufs1/Cox5a	15
GO:0007005	mitochondrion organization	22/141	458/23174	6.79935e-14	6.77045e-11	5.20993e-11	Cox7a1/Ndufc1/Ndufa5/Ndufa1/Chchd10/Uqcrb/Sqstm1/Ndufs6/Ndufa6/Lpin1/Ndufb10/Pink1/Bnip3/Sh3glb1/Ndufb5/Ndufb6/Dnajc19/Pdcd5/Ppargc1a/Tomm5/Ndufs1/Chchd3	22
GO:0006091	generation of precursor metabolites and energy	20/141	372/23174	1.27628e-13	6.77045e-11	5.20993e-11	Cox7a1/Cox6a2/Ndufa5/Cox7c/Oxct1/Chchd10/Uqcrfs1/Uqcrb/Acadm/Ndufs6/Ugp2/Pink1/Bnip3/Coq10a/Ndufb6/Ppargc1a/Idh3a/Idh3b/Ndufs1/Cox5a	20
GO:0046034	ATP metabolic process	17/141	242/23174	1.33408e-13	6.77045e-11	5.20993e-11	Cox7a1/Cox6a2/Atp5j/Atp5k/Cox7c/Atp5f1/Chchd10/Atp5j2/Uqcrfs1/Uqcrb/Atp5h/Ndufs6/Pink1/Ndufb6/Ppargc1a/Ndufs1/Cox5a	17
GO:0009167	purine ribonucleoside monophosphate metabolic process	17/141	267/23174	6.59997e-13	1.7036e-10	1.31094e-10	Cox7a1/Cox6a2/Atp5j/Atp5k/Cox7c/Atp5f1/Chchd10/Atp5j2/Uqcrfs1/Uqcrb/Atp5h/Ndufs6/Pink1/Ndufb6/Ppargc1a/Ndufs1/Cox5a	17
GO:0009205	purine ribonucleoside triphosphate metabolic process	17/141	267/23174	6.59997e-13	1.7036e-10	1.31094e-10	Cox7a1/Cox6a2/Atp5j/Atp5k/Cox7c/Atp5f1/Chchd10/Atp5j2/Uqcrfs1/Uqcrb/Atp5h/Ndufs6/Pink1/Ndufb6/Ppargc1a/Ndufs1/Cox5a	17
GO:0009126	purine nucleoside monophosphate metabolic process	17/141	268/23174	7.01112e-13	1.7036e-10	1.31094e-10	Cox7a1/Cox6a2/Atp5j/Atp5k/Cox7c/Atp5f1/Chchd10/Atp5j2/Uqcrfs1/Uqcrb/Atp5h/Ndufs6/Pink1/Ndufb6/Ppargc1a/Ndufs1/Cox5a	17
GO:0009161	ribonucleoside monophosphate metabolic process	17/141	271/23174	8.39213e-13	1.7036e-10	1.31094e-10	Cox7a1/Cox6a2/Atp5j/Atp5k/Cox7c/Atp5f1/Chchd10/Atp5j2/Uqcrfs1/Uqcrb/Atp5h/Ndufs6/Pink1/Ndufb6/Ppargc1a/Ndufs1/Cox5a	17
GO:0009199	ribonucleoside triphosphate metabolic process	17/141	271/23174	8.39213e-13	1.7036e-10	1.31094e-10	Cox7a1/Cox6a2/Atp5j/Atp5k/Cox7c/Atp5f1/Chchd10/Atp5j2/Uqcrfs1/Uqcrb/Atp5h/Ndufs6/Pink1/Ndufb6/Ppargc1a/Ndufs1/Cox5a	17
GO:0019693	ribose phosphate metabolic process	20/141	444/23174	3.32771e-12	3.75291e-10	2.88791e-10	Cox7a1/Cox6a2/Atp5j/Atp5k/Pdk4/Cox7c/Atp5f1/Mpc2/Chchd10/Atp5j2/Uqcrfs1/Uqcrb/Atp5h/Ndufs6/Pink1/Mcee/Ndufb6/Ppargc1a/Ndufs1/Cox5a	20
GO:0035458	cellular response to interferon-beta	9/141	46/23174	8.03389e-12	8.1544e-10	6.27489e-10	F830016B08Rik/Iigp1/Gbp6/Igtp/Gm4841/Irgm2/Tgtp2/Stat1/Irgm1	9
GO:0072521	purine-containing compound metabolic process	20/141	484/23174	1.58275e-11	1.4918e-09	1.14796e-09	Cox7a1/Cox6a2/Atp5j/Atp5k/Pdk4/Cox7c/Atp5f1/Mpc2/Chchd10/Atp5j2/Uqcrfs1/Uqcrb/Atp5h/Ndufs6/Pink1/Mcee/Ndufb6/Ppargc1a/Ndufs1/Cox5a	20
GO:0035456	response to interferon-beta	9/141	56/23174	5.2478e-11	4.63176e-09	3.56418e-09	F830016B08Rik/Iigp1/Gbp6/Igtp/Gm4841/Irgm2/Tgtp2/Stat1/Irgm1	9
GO:0010257	NADH dehydrogenase complex assembly	7/141	45/23174	9.94061e-09	7.47387e-07	5.75122e-07	Ndufc1/Ndufa5/Ndufa1/Ndufa6/Ndufb10/Ndufb5/Ndufb6	7
GO:0032981	mitochondrial respiratory chain complex I assembly	7/141	45/23174	9.94061e-09	7.47387e-07	5.75122e-07	Ndufc1/Ndufa5/Ndufa1/Ndufa6/Ndufb10/Ndufb5/Ndufb6	7
GO:0060047	heart contraction	10/141	209/23174	6.34945e-07	4.29646e-05	3.30617e-05	Tnni3/Tcap/Atp5j/Hrc/Csrp3/S100a1/Myl1/Mdm2/Pik3r1/Trdn	10
GO:2001243	negative regulation of intrinsic apoptotic signaling pathway	7/141	97/23174	2.16308e-06	0.00013722	0.000105592	Clu/Herpud1/Ivns1abp/Pink1/Sh3glb1/Mdm2/Tpt1	7
GO:0006103	2-oxoglutarate metabolic process	4/141	16/23174	2.25805e-06	0.000138904	0.000106888	Got1/Mrps36/Idh3a/Idh3b	4
GO:0016239	positive regulation of macroautophagy	6/141	67/23174	3.35363e-06	0.000200232	0.00015408	Irgm2/Pink1/Bnip3/Sh3glb1/Hspb8/Irgm1	6
GO:0006457	protein folding	8/141	152/23174	4.31536e-06	0.000250291	0.000192601	Cryab/B2m/Hspb6/Clu/Sh3glb1/Hspa9/Pdcd5/Hspe1	8
GO:0010822	positive regulation of mitochondrion organization	6/141	74/23174	6.01189e-06	0.000339004	0.000260867	Chchd10/Pink1/Bnip3/Sh3glb1/Pdcd5/Ppargc1a	6
GO:0071346	cellular response to interferon-gamma	7/141	115/23174	6.73636e-06	0.00036959	0.000284403	Gbp10/Gbp6/Ccl4/Ccl2/Irgm2/Stat1/Irgm1	7
GO:0015985	energy coupled proton transport, down electrochemical gradient	4/141	23/23174	1.06285e-05	0.000526239	0.000404946	Atp5j/Atp5k/Atp5f1/Atp5h	4
GO:0015986	ATP synthesis coupled proton transport	4/141	23/23174	1.06285e-05	0.000526239	0.000404946	Atp5j/Atp5k/Atp5f1/Atp5h	4
GO:0006839	mitochondrial transport	8/141	177/23174	1.31955e-05	0.000622952	0.000479368	Mpc2/Chchd10/Pink1/Bnip3/Sh3glb1/Dnajc19/Pdcd5/Tomm5	8
GO:0090200	positive regulation of release of cytochrome c from mitochondria	4/141	28/23174	2.40019e-05	0.00103668	0.000797735	Chchd10/Pink1/Bnip3/Pdcd5	4
GO:0016236	macroautophagy	8/141	193/23174	2.46376e-05	0.00104196	0.000801802	Sqstm1/Irgm2/Pink1/Bnip3/Sh3glb1/Hspb8/Irgm1/Synpo2	8
GO:0007006	mitochondrial membrane organization	6/141	97/23174	2.85991e-05	0.00118482	0.00091173	Chchd10/Pink1/Bnip3/Sh3glb1/Pdcd5/Chchd3	6
GO:0050848	regulation of calcium-mediated signaling	6/141	101/23174	3.59561e-05	0.00145982	0.00112334	Ccl4/Myoz2/Cmya5/Rcan2/Egln1/Trdn	6
GO:0042832	defense response to protozoan	4/141	34/23174	5.28463e-05	0.00191568	0.00147413	Iigp1/Gbp10/Gbp6/Irgm2	4
GO:0008637	apoptotic mitochondrial changes	6/141	110/23174	5.81084e-05	0.00199932	0.0015385	Chchd10/Pink1/Bnip3/Sh3glb1/Pdcd5/Ndufs1	6
GO:0043244	regulation of protein complex disassembly	6/141	113/23174	6.75315e-05	0.00224736	0.00172937	Lmod2/Trim54/Irgm2/Bnip3/Mid1ip1/Irgm1	6
GO:0030239	myofibril assembly	5/141	71/23174	7.32298e-05	0.00239769	0.00184504	Tcap/Acta1/Myoz2/Lmod2/Csrp3	5
GO:0006733	oxidoreduction coenzyme metabolic process	7/141	172/23174	9.0075e-05	0.00272914	0.0021001	Mpc2/Nampt/Coq10a/Ppargc1a/Idh3a/Idh3b/Coq6	7
GO:0010508	positive regulation of autophagy	6/141	120/23174	9.42968e-05	0.00274103	0.00210925	Irgm2/Pink1/Bnip3/Sh3glb1/Hspb8/Irgm1	6
GO:1990000	amyloid fibril formation	3/141	15/23174	9.50889e-05	0.00274103	0.00210925	Cryab/Clu/Mdm2	3
GO:0008016	regulation of heart contraction	7/141	175/23174	0.000100357	0.0027449	0.00211223	Tnni3/Atp5j/Hrc/Csrp3/S100a1/Mdm2/Pik3r1	7
GO:0034620	cellular response to unfolded protein	5/141	76/23174	0.000101413	0.0027449	0.00211223	Herpud1/Hspb8/Atf3/Hspa9/Pik3r1	5
GO:0055008	cardiac muscle tissue morphogenesis	5/141	76/23174	0.000101413	0.0027449	0.00211223	Tnni3/Tcap/Xirp2/Ankrd1/Egln1	5
GO:0061919	process utilizing autophagic mechanism	10/141	383/23174	0.000122554	0.00314917	0.00242332	Iigp1/Sqstm1/Irgm2/Pink1/Nampt/Bnip3/Sh3glb1/Hspb8/Irgm1/Synpo2	10
GO:0035966	response to topologically incorrect protein	6/141	127/23174	0.000128892	0.00327063	0.00251679	Clu/Herpud1/Hspb8/Atf3/Hspa9/Pik3r1	6
GO:0060537	muscle tissue development	11/141	471/23174	0.00014946	0.00365547	0.00281292	Tnni3/Tcap/Acta1/Xirp2/Myoz2/Ankrd1/Csrp3/Acadm/Atf3/Ppargc1a/Egln1	11
GO:0032869	cellular response to insulin stimulus	7/141	192/23174	0.000178233	0.00411151	0.00316385	Lpl/Pdk4/Csrp3/Lpin1/Stat1/Zfp106/Pik3r1	7
GO:0035994	response to muscle stretch	3/141	19/23174	0.000198927	0.0044376	0.00341478	Tcap/Ankrd1/Csrp3	3
GO:0050873	brown fat cell differentiation	4/141	48/23174	0.000207571	0.00458009	0.00352443	Mb/Fndc5/Bnip3/Ppargc1a	4
GO:0072655	establishment of protein localization to mitochondrion	5/141	90/23174	0.000225374	0.00486711	0.00374529	Pink1/Sh3glb1/Dnajc19/Pdcd5/Tomm5	5
GO:0051770	positive regulation of nitric-oxide synthase biosynthetic process	3/141	20/23174	0.000232991	0.00492678	0.00379121	Ccl2/Nampt/Stat1	3
GO:0072503	cellular divalent inorganic cation homeostasis	11/141	498/23174	0.000241689	0.00500641	0.00385248	Tnni3/Mt1/Hrc/Mt2/Csrp3/Got1/Herpud1/Ccl2/Cxcl2/Bnip3/Trdn	11
GO:0000045	autophagosome assembly	5/141	93/23174	0.000262656	0.00533191	0.00410296	Irgm2/Pink1/Sh3glb1/Irgm1/Synpo2	5
GO:0032760	positive regulation of tumor necrosis factor production	5/141	95/23174	0.000289994	0.00555365	0.00427359	Lpl/Ccl4/Clu/Ccl2/Pik3r1	5
GO:0032984	protein-containing complex disassembly	7/141	210/23174	0.000307826	0.00562961	0.00433204	Lmod2/Chchd10/Trim54/Irgm2/Bnip3/Mid1ip1/Irgm1	7
GO:1905037	autophagosome organization	5/141	97/23174	0.000319437	0.00565146	0.00434885	Irgm2/Pink1/Sh3glb1/Irgm1/Synpo2	5
GO:0031667	response to nutrient levels	9/141	370/23174	0.000450415	0.00703687	0.00541494	Lpl/Pdk4/Glul/Acadm/Sh3glb1/Atf3/Stat1/Ppargc1a/Clic5	9
GO:0032868	response to insulin	7/141	224/23174	0.000453693	0.00703687	0.00541494	Lpl/Pdk4/Csrp3/Lpin1/Stat1/Zfp106/Pik3r1	7
GO:1904951	positive regulation of establishment of protein localization	10/141	452/23174	0.000459145	0.00703687	0.00541494	Lpl/Oxct1/Ankrd1/Mpc2/Glul/Ccl2/Sh3glb1/Mdm2/Pdcd5/Pik3r1	10
GO:0046688	response to copper ion	3/141	25/23174	0.000459716	0.00703687	0.00541494	Mt1/Mt2/Sord	3
GO:0051767	nitric-oxide synthase biosynthetic process	3/141	25/23174	0.000459716	0.00703687	0.00541494	Ccl2/Nampt/Stat1	3
GO:1903747	regulation of establishment of protein localization to mitochondrion	3/141	25/23174	0.000459716	0.00703687	0.00541494	Pink1/Sh3glb1/Pdcd5	3
GO:0097345	mitochondrial outer membrane permeabilization	3/141	28/23174	0.000646114	0.00950443	0.00731375	Chchd10/Bnip3/Sh3glb1	3
GO:0010927	cellular component assembly involved in morphogenesis	5/141	114/23174	0.000670082	0.00978609	0.00753049	Tcap/Acta1/Myoz2/Lmod2/Csrp3	5
GO:0006979	response to oxidative stress	9/141	401/23174	0.000799458	0.0112701	0.00867248	Mb/Cryab/Ndufa6/Pink1/Bnip3/Rcan2/Ppargc1a/Egln1/Nqo1	9
GO:0042542	response to hydrogen peroxide	5/141	121/23174	0.00087715	0.012113	0.0093211	Mb/Cryab/Pink1/Bnip3/Nqo1	5
GO:0010035	response to inorganic substance	10/141	493/23174	0.000894295	0.0122663	0.00943907	Mb/Mt1/Cryab/B2m/Mt2/Pink1/Bnip3/Egln1/Nqo1/Sord	10
GO:1905475	regulation of protein localization to membrane	6/141	186/23174	0.000987023	0.0133577	0.0102789	Csrp3/Sqstm1/Ccl2/Sh3glb1/Pdcd5/Pik3r1	6
GO:0006626	protein targeting to mitochondrion	4/141	73/23174	0.00103247	0.0138802	0.0106809	Pink1/Dnajc19/Pdcd5/Tomm5	4
GO:0055076	transition metal ion homeostasis	5/141	126/23174	0.00105185	0.0139485	0.0107335	Mt1/B2m/Fth1/Mt2/Egln1	5
GO:0009896	positive regulation of catabolic process	9/141	418/23174	0.00106929	0.0139485	0.0107335	Clu/Herpud1/Irgm2/Pink1/Bnip3/Sh3glb1/Hspb8/Mdm2/Irgm1	9
GO:0009636	response to toxic substance	8/141	343/23174	0.00122268	0.0158092	0.0121654	Mb/Mt1/Ccl4/Cryab/Mt2/Pink1/Bnip3/Nqo1	8
GO:0051881	regulation of mitochondrial membrane potential	4/141	79/23174	0.00138575	0.0171529	0.0131994	Got1/Pink1/Bnip3/Ndufs1	4
GO:0031032	actomyosin structure organization	6/141	203/23174	0.00154452	0.0188878	0.0145344	Tcap/Acta1/Myoz2/Lmod2/Csrp3/Pik3r1	6
GO:1905710	positive regulation of membrane permeability	3/141	38/23174	0.00159153	0.018908	0.0145499	Chchd10/Bnip3/Sh3glb1	3
GO:0099004	calmodulin dependent kinase signaling pathway	2/141	10/23174	0.00160205	0.018908	0.0145499	Irgm2/Egln1	2
GO:0055001	muscle cell development	6/141	206/23174	0.0016637	0.0194099	0.0149361	Tcap/Acta1/Myoz2/Lmod2/Csrp3/Trim54	6
GO:0071222	cellular response to lipopolysaccharide	7/141	281/23174	0.00169992	0.0197191	0.015174	Gbp10/Gbp6/Ankrd1/Ccl2/Irgm2/Cxcl2/Stat1	7
GO:0045017	glycerolipid biosynthetic process	5/141	141/23174	0.0017317	0.0199736	0.0153699	Lpl/Chpt1/Fabp3/Lpin1/Sh3glb1	5
GO:0071496	cellular response to external stimulus	7/141	285/23174	0.00184154	0.0209521	0.0161228	Lpl/Pdk4/Ankrd1/Got1/Glul/Sh3glb1/Atf3	7
GO:0106056	regulation of calcineurin-mediated signaling	3/141	40/23174	0.0018475	0.0209521	0.0161228	Myoz2/Cmya5/Rcan2	3
GO:0032463	negative regulation of protein homooligomerization	2/141	11/23174	0.00195027	0.0216715	0.0166764	Cryab/Clu	2
GO:1902904	negative regulation of supramolecular fiber organization	5/141	146/23174	0.00201716	0.0218975	0.0168504	Cryab/Lmod2/Trim54/Clu/Mid1ip1	5
GO:0006086	acetyl-CoA biosynthetic process from pyruvate	2/141	12/23174	0.002331	0.0245178	0.0188667	Pdk4/Mpc2	2
GO:0003012	muscle system process	8/141	391/23174	0.00276437	0.0277805	0.0213774	Tnni3/Tcap/Myoz2/Lmod2/Csrp3/Cmya5/Ndufs6/Myl1	8
GO:0071216	cellular response to biotic stimulus	7/141	311/23174	0.00299879	0.0296953	0.0228508	Gbp10/Gbp6/Ankrd1/Ccl2/Irgm2/Cxcl2/Stat1	7
GO:0061912	selective autophagy	3/141	48/23174	0.00312169	0.0305307	0.0234937	Sqstm1/Pink1/Hspb8	3
GO:0032640	tumor necrosis factor production	5/141	163/23174	0.00324716	0.0308025	0.0237028	Lpl/Ccl4/Clu/Ccl2/Pik3r1	5
GO:0048660	regulation of smooth muscle cell proliferation	5/141	163/23174	0.00324716	0.0308025	0.0237028	Nampt/Mdm2/Stat1/Ppargc1a/Pik3r1	5
GO:0014888	striated muscle adaptation	3/141	49/23174	0.00331061	0.0309702	0.0238319	Tcap/Myoz2/Cmya5	3
GO:0045646	regulation of erythrocyte differentiation	3/141	49/23174	0.00331061	0.0309702	0.0238319	B2m/Stat1/Hspa9	3
GO:0070997	neuron death	8/141	404/23174	0.00337136	0.0313533	0.0241267	Mt1/Clu/Cxcl2/Pink1/Bnip3/Ppargc1a/Egln1/Nqo1	8
GO:0043270	positive regulation of ion transport	7/141	318/23174	0.00338931	0.0313533	0.0241267	Ccl4/Chchd10/S100a1/Fabp3/Pink1/Abcb4/Trdn	7
GO:1905477	positive regulation of protein localization to membrane	4/141	102/23174	0.00352013	0.0319012	0.0245483	Sqstm1/Ccl2/Sh3glb1/Pdcd5	4
GO:0060330	regulation of response to interferon-gamma	2/141	15/23174	0.00366432	0.0326016	0.0250873	Irgm2/Irgm1	2
GO:0070593	dendrite self-avoidance	2/141	15/23174	0.00366432	0.0326016	0.0250873	Nexn/Myot	2
GO:0048659	smooth muscle cell proliferation	5/141	168/23174	0.00369378	0.0326016	0.0250873	Nampt/Mdm2/Stat1/Ppargc1a/Pik3r1	5
GO:0050821	protein stabilization	5/141	169/23174	0.00378814	0.0332897	0.0256167	Cryab/Clu/Irgm2/Pink1/Pik3r1	5
GO:0097720	calcineurin-mediated signaling	3/141	52/23174	0.00391885	0.0341427	0.0262732	Myoz2/Cmya5/Rcan2	3
GO:0106057	negative regulation of calcineurin-mediated signaling	2/141	16/23174	0.00417115	0.035281	0.0271491	Myoz2/Cmya5	2
GO:0002262	myeloid cell homeostasis	5/141	176/23174	0.00449761	0.0375726	0.0289125	Mb/B2m/Ccl2/Stat1/Hspa9	5
GO:0032414	positive regulation of ion transmembrane transporter activity	4/141	110/23174	0.00460731	0.0383313	0.0294963	Chchd10/S100a1/Pink1/Trdn	4
GO:0006656	phosphatidylcholine biosynthetic process	2/141	18/23174	0.00527606	0.0425016	0.0327054	Chpt1/Fabp3	2
GO:0032386	regulation of intracellular transport	8/141	437/23174	0.00538026	0.0431697	0.0332195	Cryab/Hrc/Ccl2/Pink1/Sh3glb1/Mdm2/Pdcd5/Pik3r1	8
GO:0030968	endoplasmic reticulum unfolded protein response	3/141	59/23174	0.00558925	0.04467	0.034374	Herpud1/Atf3/Pik3r1	3
GO:0032411	positive regulation of transporter activity	4/141	117/23174	0.00572702	0.0455916	0.0350832	Chchd10/S100a1/Pink1/Trdn	4
GO:0062012	regulation of small molecule metabolic process	7/141	353/23174	0.00595348	0.0466624	0.0359072	Cox7a1/Pdk4/Fabp3/Acadm/Pink1/Ppargc1a/Mid1ip1	7
GO:0048245	eosinophil chemotaxis	2/141	20/23174	0.00650008	0.0497931	0.0383163	Ccl4/Ccl2	2
