# Supplementary material for: Single-cell analysis of murine fibroblasts identifies neonatal to adult switching that regulates cardiomyocyte maturation
Source: Nat Commun. 2020 May 22;11:2585. doi: 10.1038/s41467-020-16204-w (PMC7244751; doi:10.1038/s41467-020-16204-w)
Supplement: Supplementary file 9 — Supplementary Data 6 [file 41467_2020_16204_MOESM9_ESM.xlsx]

## Sheet: S6_CM_S9_GOBP
Supplementary Data Table 6 Enriched pathways in State 9 in CM pseudotime
ID	Description	GeneRatio	BgRatio	pvalue	p.adjust	qvalue	geneID	Count
GO:0006091	generation of precursor metabolites and energy	47/311	372/23174	8.3651e-32	2.65174e-28	1.96448e-28	Cox7a1/Oxct1/Atp5b/Mdh1/Acadm/Cox7c/Coq10a/Ndufa5/Uqcrb/Hk2/Ogdh/Uqcrfs1/Ndufs1/Etfdh/Ppp1r3a/Pink1/Acox1/Ugp2/Sod2/Pdha1/Ppargc1a/Coq9/Cs/Bnip3/Pygm/Idh3a/Idh3b/Pfkm/Sorbs1/Ndufb3/Sucla2/Acat1/Zbtb20/Aco2/Sdhc/Dld/Cat/Dlst/Sdha/Prkaa2/Fh1/Idh2/Ppp1cb/Suclg1/Slc25a13/Rb1cc1/Pfkfb2	47
GO:0015980	energy derivation by oxidation of organic compounds	37/311	251/23174	1.33538e-27	2.11658e-24	1.56802e-24	Mdh1/Acadm/Cox7c/Coq10a/Ndufa5/Uqcrb/Ogdh/Uqcrfs1/Ndufs1/Etfdh/Ppp1r3a/Pink1/Ugp2/Sod2/Pdha1/Ppargc1a/Coq9/Cs/Bnip3/Pygm/Idh3a/Idh3b/Pfkm/Sorbs1/Sucla2/Aco2/Sdhc/Dld/Cat/Dlst/Sdha/Fh1/Idh2/Ppp1cb/Suclg1/Slc25a13/Rb1cc1	37
GO:0006163	purine nucleotide metabolic process	43/311	441/23174	1.64346e-24	1.13049e-21	8.375e-22	Pdk4/Myh6/Cox7a1/Atp5b/Atp5a1/Acss1/Atp5f1/Cox7c/Dgat2/Acsl1/Uqcrb/Hk2/Ogdh/Atp5j/Uqcrfs1/Ndufs1/Atp1a2/Mpc2/Pink1/Pdha1/Ppargc1a/Ces1d/Coq9/Cs/Nppb/Atp1b1/Pdk2/Pfkm/Sucla2/Acat1/Zbtb20/Clpx/Sdhc/Dld/Sdha/Pdhx/Scp2/Prkaa2/Suclg1/Opa1/Slc25a13/Adk/Pfkfb2	43
GO:0009150	purine ribonucleotide metabolic process	42/311	417/23174	1.65719e-24	1.13049e-21	8.375e-22	Pdk4/Myh6/Cox7a1/Atp5b/Atp5a1/Acss1/Atp5f1/Cox7c/Dgat2/Acsl1/Uqcrb/Hk2/Ogdh/Atp5j/Uqcrfs1/Ndufs1/Atp1a2/Mpc2/Pink1/Pdha1/Ppargc1a/Ces1d/Coq9/Cs/Nppb/Atp1b1/Pdk2/Pfkm/Sucla2/Acat1/Zbtb20/Clpx/Sdhc/Dld/Sdha/Pdhx/Scp2/Prkaa2/Suclg1/Opa1/Slc25a13/Pfkfb2	42
GO:0019693	ribose phosphate metabolic process	42/311	444/23174	1.93302e-23	8.75383e-21	6.48507e-21	Pdk4/Myh6/Cox7a1/Atp5b/Atp5a1/Acss1/Atp5f1/Cox7c/Dgat2/Acsl1/Uqcrb/Hk2/Ogdh/Atp5j/Uqcrfs1/Ndufs1/Atp1a2/Mpc2/Pink1/Pdha1/Ppargc1a/Ces1d/Coq9/Cs/Nppb/Atp1b1/Pdk2/Pfkm/Sucla2/Acat1/Zbtb20/Clpx/Sdhc/Dld/Sdha/Pdhx/Scp2/Prkaa2/Suclg1/Opa1/Slc25a13/Pfkfb2	42
GO:0072521	purine-containing compound metabolic process	43/311	484/23174	6.63098e-23	2.62753e-20	1.94654e-20	Pdk4/Myh6/Cox7a1/Atp5b/Atp5a1/Acss1/Atp5f1/Cox7c/Dgat2/Acsl1/Uqcrb/Hk2/Ogdh/Atp5j/Uqcrfs1/Ndufs1/Atp1a2/Mpc2/Pink1/Pdha1/Ppargc1a/Ces1d/Coq9/Cs/Nppb/Atp1b1/Pdk2/Pfkm/Sucla2/Acat1/Zbtb20/Clpx/Sdhc/Dld/Sdha/Pdhx/Scp2/Prkaa2/Suclg1/Opa1/Slc25a13/Adk/Pfkfb2	43
GO:0006732	coenzyme metabolic process	34/311	326/23174	1.8023e-20	6.34811e-18	4.70285e-18	Pdk4/Acss1/Mdh1/Ldhb/Dgat2/Coq10a/Acsl1/Hk2/Ogdh/Mpc2/Pdha1/Ppargc1a/Ces1d/Coq6/Coq9/Cs/Nampt/Idh3a/Idh3b/Pdk2/Pfkm/Sucla2/Acat1/Zbtb20/Dld/Gsto1/Dlst/Pdhx/Scp2/Prkaa2/Idh2/Suclg1/Me1/Pfkfb2	34
GO:0006099	tricarboxylic acid cycle	14/311	31/23174	9.90915e-19	3.1412e-16	2.32708e-16	Mdh1/Ogdh/Pdha1/Cs/Idh3a/Idh3b/Sucla2/Aco2/Sdhc/Dlst/Sdha/Fh1/Idh2/Suclg1	14
GO:0060047	heart contraction	26/311	209/23174	8.40652e-18	2.0499e-15	1.51862e-15	Tpm1/Tnni3/Atp2a2/Tcap/Actc1/Pln/Myh6/Ttn/Hrc/Csrp3/Atp5j/Dsp/Atp1a2/Ryr2/Tmem38a/Trdn/Atp1b1/Pik3r1/Dmpk/Dmd/Cacna2d1/Pkp2/Tmem65/Ank2/Atp1a1/Cacna1c	26
GO:0007005	mitochondrion organization	35/311	458/23174	9.97548e-17	1.6787e-14	1.24363e-14	Slc25a4/Cox7a1/Sqstm1/Lpin1/Ndufa5/Uqcrb/Hk2/Ndufs1/Pink1/Uqcrc2/Sod2/Ppargc1a/Dusp18/Agtpbp1/Gabarapl1/Ndufa1/Chchd3/Bnip3/Mapt/Bag3/Fnip1/Optn/Prdx3/Ndufb3/Sh3glb1/Mfn2/Immt/Pmpcb/Vdac1/Dnaja3/Opa1/Hspd1/Rb1cc1/Ndufaf4/Ttc19	35
GO:0008016	regulation of heart contraction	22/311	175/23174	2.41724e-15	2.83802e-13	2.10248e-13	Tpm1/Tnni3/Atp2a2/Pln/Myh6/Hrc/Csrp3/Atp5j/Dsp/Atp1a2/Ryr2/Tmem38a/Atp1b1/Pik3r1/Dmpk/Dmd/Cacna2d1/Pkp2/Tmem65/Ank2/Atp1a1/Cacna1c	22
GO:0006637	acyl-CoA metabolic process	16/311	81/23174	1.15284e-14	1.07486e-12	7.96284e-13	Pdk4/Acss1/Dgat2/Acsl1/Ogdh/Mpc2/Pdha1/Ces1d/Cs/Pdk2/Sucla2/Acat1/Dld/Pdhx/Scp2/Suclg1	16
GO:0016999	antibiotic metabolic process	19/311	133/23174	1.86976e-14	1.55977e-12	1.15552e-12	Acss1/Mdh1/Ogdh/Pink1/Sod2/Pdha1/Cs/Idh3a/Idh3b/Prdx3/Sucla2/Aco2/Sdhc/Cat/Dlst/Sdha/Fh1/Idh2/Suclg1	19
GO:0055001	muscle cell development	22/311	206/23174	7.4613e-14	5.76886e-12	4.27372e-12	Slc25a4/Atp2a2/Tcap/Actc1/Lmod2/Myh6/Myoz2/Trim54/Ttn/Acta1/Pdlim5/Csrp3/Fhl2/Ankrd23/Ldb3/Fhod3/Mypn/Mylk3/Dmd/Alpk3/Nrap/Ank2	22
GO:0060537	muscle tissue development	31/311	471/23174	3.47149e-13	2.11627e-11	1.56779e-11	Tpm1/Tnni3/Slc25a4/Tcap/Actc1/Xirp2/Pln/Myh6/Myoz2/Ttn/Acta1/Ankrd1/Pdlim5/Acadm/Csrp3/Gpc1/Fhl2/Dsp/Egln1/Ryr2/Ppargc1a/Atf3/Gpcpd1/Fhod3/Fos/Usp2/Mylk3/Dmd/Alpk3/Nrap/Pkp2	31
GO:0030239	myofibril assembly	14/311	71/23174	5.55833e-13	3.03792e-11	2.25057e-11	Tcap/Actc1/Lmod2/Myh6/Myoz2/Ttn/Acta1/Csrp3/Ankrd23/Ldb3/Fhod3/Mypn/Mylk3/Nrap	14
GO:0019722	calcium-mediated signaling	21/311	209/23174	9.26646e-13	4.83536e-11	3.58216e-11	Tnni3/Atp2a2/Pln/Myoz2/Cmya5/Rcan2/Fhl2/Egln1/Ryr2/Tmem38a/Trdn/Mapt/Irgm2/Grm1/Atp1b1/Pdk2/Dmpk/Gsto1/Dmd/Asph/Ank2	21
GO:0010927	cellular component assembly involved in morphogenesis	16/311	114/23174	2.9727e-12	1.4278e-10	1.05775e-10	Tcap/Actc1/Lmod2/Myh6/Myoz2/Ttn/Acta1/Csrp3/Gpc1/Ankrd23/Ldb3/Gnpat/Fhod3/Mypn/Mylk3/Nrap	16
GO:0048738	cardiac muscle tissue development	22/311	259/23174	7.74966e-12	3.50949e-10	2.59992e-10	Tpm1/Tnni3/Slc25a4/Tcap/Actc1/Xirp2/Pln/Myh6/Ttn/Ankrd1/Pdlim5/Acadm/Csrp3/Fhl2/Dsp/Egln1/Ryr2/Fhod3/Mylk3/Alpk3/Nrap/Pkp2	22
GO:0035994	response to muscle stretch	8/311	19/23174	6.39387e-11	2.53357e-09	1.87694e-09	Tcap/Ttn/Ankrd1/Csrp3/Ankrd23/Ryr2/Fos/Dmd	8
GO:0070296	sarcoplasmic reticulum calcium ion transport	9/311	29/23174	9.95379e-11	3.71218e-09	2.75008e-09	Atp2a2/Pln/Hrc/Ryr2/Tmem38a/Trdn/Gsto1/Dmd/Ank2	9
GO:0044282	small molecule catabolic process	22/311	308/23174	2.25493e-10	8.31179e-09	6.1576e-09	Oxct1/Got1/Lpin1/Acadm/Etfa/Phyh/Acadl/Hadhb/Etfdh/Acox1/Ces1d/Acad11/Plin5/Cpt2/Pfkm/Acat1/Ivd/Auh/Aldh6a1/Hibadh/Pfkfb2/Oat	22
GO:0031032	actomyosin structure organization	18/311	203/23174	3.21248e-10	1.15722e-08	8.57302e-09	Tpm1/Tcap/Actc1/Lmod2/Myh6/Myoz2/Ttn/Acta1/Csrp3/Ankrd23/Ldb3/Pik3r1/Sorbs1/Fhod3/Mypn/Mylk3/Nrap/Cul3	18
GO:0031331	positive regulation of cellular catabolic process	23/311	351/23174	4.75558e-10	1.65661e-08	1.22726e-08	Clu/Hspb8/Herpud1/Hk2/Pink1/Plin5/Bnip3/Bag3/Usp13/Irgm2/Fyco1/Optn/Pnpla2/Sh3glb1/Zbtb20/Mfn2/Sesn1/Cpeb3/Prkaa2/Trp53inp2/Pacsin3/Irgm1/Nrd1	23
GO:0016236	macroautophagy	17/311	193/23174	1.11501e-09	3.46527e-08	2.56717e-08	Sqstm1/Hspb8/Pink1/Gabarapl1/Bnip3/Bag3/Irgm2/Fyco1/Optn/Sh3glb1/Mfn2/Sesn1/Prkaa2/Trp53inp2/Synpo2/Irgm1/Rb1cc1	17
GO:0016239	positive regulation of macroautophagy	11/311	67/23174	1.40453e-09	4.28113e-08	3.17157e-08	Hspb8/Pink1/Bnip3/Bag3/Irgm2/Fyco1/Optn/Sh3glb1/Mfn2/Sesn1/Irgm1	11
GO:0070252	actin-mediated cell contraction	12/311	86/23174	1.74051e-09	5.2051e-08	3.85608e-08	Tpm1/Actc1/Pln/Myh6/Dsp/Atp1a2/Ryr2/Cacna2d1/Pkp2/Ank2/Atp1a1/Cacna1c	12
GO:0061919	process utilizing autophagic mechanism	23/311	383/23174	2.5608e-09	7.31327e-08	5.41787e-08	Sqstm1/Hspb8/Iigp1/Hk2/Pink1/Gabarapl1/Bnip3/Mapt/Bag3/Usp13/Irgm2/Nampt/Fyco1/Optn/Sh3glb1/Mfn2/Sesn1/Vdac1/Prkaa2/Trp53inp2/Synpo2/Irgm1/Rb1cc1	23
GO:0009896	positive regulation of catabolic process	24/311	418/23174	2.77027e-09	7.77147e-08	5.75732e-08	Clu/Hspb8/Herpud1/Hk2/Pink1/Asb11/Plin5/Bnip3/Bag3/Usp13/Irgm2/Fyco1/Optn/Pnpla2/Sh3glb1/Zbtb20/Mfn2/Sesn1/Cpeb3/Prkaa2/Trp53inp2/Pacsin3/Irgm1/Nrd1	24
GO:0010880	regulation of release of sequestered calcium ion into cytosol by sarcoplasmic reticulum	7/311	19/23174	3.2164e-09	8.94384e-08	6.62583e-08	Pln/Ryr2/Tmem38a/Trdn/Gsto1/Dmd/Ank2	7
GO:0035458	cellular response to interferon-beta	9/311	46/23174	8.96344e-09	2.37961e-07	1.76288e-07	F830016B08Rik/Gbp6/Gm4841/Iigp1/Igtp/Tgtp2/Irgm2/Stat1/Irgm1	9
GO:1901019	regulation of calcium ion transmembrane transporter activity	11/311	80/23174	9.80952e-09	2.56993e-07	1.90387e-07	Pln/Atp1a2/Ryr2/Trdn/Atp1b1/Rrad/Gsto1/Dmd/Cacna2d1/Asph/Ank2	11
GO:1903115	regulation of actin filament-based movement	9/311	47/23174	1.09567e-08	2.8238e-07	2.09194e-07	Atp2a2/Pln/Dsp/Atp1a2/Ryr2/Pkp2/Ank2/Atp1a1/Cacna1c	9
GO:0006839	mitochondrial transport	15/311	177/23174	1.82034e-08	4.54368e-07	3.36608e-07	Slc25a4/Atp5b/Hk2/Mpc2/Pink1/Uqcrc2/Dusp18/Bnip3/Bag3/Sh3glb1/Mfn2/Pmpcb/Opa1/Slc25a13/Hspd1	15
GO:0072503	cellular divalent inorganic cation homeostasis	25/311	498/23174	1.889e-08	4.67823e-07	3.46576e-07	Tnni3/Atp2a2/Pln/Got1/Hrc/Mt1/Mt2/Herpud1/Csrp3/Atp1a2/Ryr2/Tmem38a/Trdn/Bnip3/Pygm/Grm1/Atp1b1/Dmpk/Immt/Gsto1/Dmd/Cacna2d1/Asph/Ank2/Cacna1c	25
GO:0035456	response to interferon-beta	9/311	56/23174	5.47985e-08	1.27729e-06	9.46249e-07	F830016B08Rik/Gbp6/Gm4841/Iigp1/Igtp/Tgtp2/Irgm2/Stat1/Irgm1	9
GO:0086003	cardiac muscle cell contraction	9/311	61/23174	1.18278e-07	2.64043e-06	1.9561e-06	Pln/Dsp/Atp1a2/Ryr2/Cacna2d1/Pkp2/Ank2/Atp1a1/Cacna1c	9
GO:0000422	autophagy of mitochondrion	9/311	65/23174	2.08018e-07	4.48584e-06	3.32323e-06	Sqstm1/Hk2/Pink1/Gabarapl1/Bnip3/Optn/Mfn2/Vdac1/Rb1cc1	9
GO:0061726	mitochondrion disassembly	9/311	65/23174	2.08018e-07	4.48584e-06	3.32323e-06	Sqstm1/Hk2/Pink1/Gabarapl1/Bnip3/Optn/Mfn2/Vdac1/Rb1cc1	9
GO:0055074	calcium ion homeostasis	23/311	490/23174	2.36265e-07	4.99306e-06	3.69899e-06	Tnni3/Atp2a2/Pln/Got1/Hrc/Herpud1/Csrp3/Atp1a2/Ryr2/Tmem38a/Trdn/Bnip3/Pygm/Grm1/Atp1b1/Dmpk/Immt/Gsto1/Dmd/Cacna2d1/Asph/Ank2/Cacna1c	23
GO:0010821	regulation of mitochondrion organization	12/311	134/23174	2.70343e-07	5.67542e-06	4.2045e-06	Hk2/Pink1/Ppargc1a/Bnip3/Mapt/Bag3/Fnip1/Optn/Sh3glb1/Mfn2/Vdac1/Opa1	12
GO:0062012	regulation of small molecule metabolic process	19/311	353/23174	3.51046e-07	7.32115e-06	5.4237e-06	Pdk4/Cox7a1/Acadm/Dgat2/Acadl/Pink1/Ephx2/Ppargc1a/Plin5/Mid1ip1/Pdk2/Sorbs1/Zbtb20/Scp2/Prkaa2/Fh1/Ppp1cb/Me1/Pfkfb2	19
GO:0072655	establishment of protein localization to mitochondrion	10/311	90/23174	3.63572e-07	7.53284e-06	5.58053e-06	Hk2/Pink1/Uqcrc2/Dusp18/Mapt/Bag3/Sh3glb1/Mfn2/Pmpcb/Hspd1	10
GO:0000045	autophagosome assembly	10/311	93/23174	4.95597e-07	1.01358e-05	7.50885e-06	Pink1/Gabarapl1/Bag3/Irgm2/Sh3glb1/Mfn2/Trp53inp2/Synpo2/Irgm1/Rb1cc1	10
GO:0050821	protein stabilization	13/311	169/23174	5.03506e-07	1.02315e-05	7.57977e-06	Clu/Cryab/Pink1/Bag3/Usp13/Irgm2/Atp1b1/Pik3r1/Usp2/Dnaja3/Ube2b/Hspd1/Ank2	13
GO:0086001	cardiac muscle cell action potential	8/311	54/23174	5.85303e-07	1.16693e-05	8.6449e-06	Atp2a2/Dsp/Ryr2/Dmd/Cacna2d1/Pkp2/Ank2/Cacna1c	8
GO:1905037	autophagosome organization	10/311	97/23174	7.35841e-07	1.43105e-05	1.06016e-05	Pink1/Gabarapl1/Bag3/Irgm2/Sh3glb1/Mfn2/Trp53inp2/Synpo2/Irgm1/Rb1cc1	10
GO:0019216	regulation of lipid metabolic process	18/311	336/23174	7.6756e-07	1.48364e-05	1.09912e-05	Pdk4/Dgat2/Acadl/Ephx2/Fitm2/Ppargc1a/Plin5/Mid1ip1/Pik3r1/Pdk2/Eef1a2/Sorbs1/Pnpla2/Sh3glb1/Zbtb20/Scp2/Prkaa2/Atp1a1	18
GO:0035966	response to topologically incorrect protein	11/311	127/23174	1.19112e-06	2.14536e-05	1.58934e-05	Clu/Hspb8/Herpud1/Hspa9/Bag3/Atf3/Optn/Pik3r1/Mfn2/Cul3/Hspd1	11
GO:0044262	cellular carbohydrate metabolic process	16/311	281/23174	1.44152e-06	2.55286e-05	1.89123e-05	Pdk4/Got1/Acadm/Dgat2/Hk2/Ppp1r3a/Ugp2/Ppargc1a/Pygm/Pdk2/Pfkm/Sorbs1/Idh2/Ppp1cb/Rb1cc1/Pfkfb2	16
GO:0071496	cellular response to external stimulus	16/311	285/23174	1.73318e-06	3.01878e-05	2.23639e-05	Lpl/Pdk4/Got1/Ankrd1/Glul/Atp1a2/Gabarapl1/Bag3/Fnip1/Atf3/Pdk2/Sh3glb1/Fos/Sesn1/Prkaa2/Atp1a1	16
GO:0051235	maintenance of location	17/311	320/23174	1.74941e-06	3.03041e-05	2.24501e-05	Lpl/Pln/Dgat2/Hk2/Fth1/Ryr2/Pink1/Fitm2/Tmem38a/Trdn/Plin5/Pnpla2/Txn1/Gsto1/Dmd/Asph/Ank2	17
GO:0032869	cellular response to insulin stimulus	13/311	192/23174	2.12884e-06	3.60877e-05	2.67348e-05	Lpl/Pdk4/Zfp106/Lpin1/Csrp3/Slc2a4/Trim72/Pik3r1/Pdk2/Sorbs1/Grb14/Stat1/Opa1	13
GO:0009991	response to extracellular stimulus	19/311	400/23174	2.27029e-06	3.80784e-05	2.82095e-05	Lpl/Pdk4/Acadm/Glul/Sod2/Ppargc1a/Gabarapl1/Mapt/Fnip1/Atf3/Clic5/Slc16a1/Pdk2/Sh3glb1/Fos/Sesn1/Stat1/Prkaa2/Asph	19
GO:0006979	response to oxidative stress	19/311	401/23174	2.35464e-06	3.92852e-05	2.91036e-05	Mb/Atp2a2/Cryab/Rcan2/Egln1/Etfdh/Pink1/Sod2/Ppargc1a/Bnip3/Mapt/Pdk2/Prdx3/Txn1/Fos/Cat/Sesn1/Prkaa2/Txnip	19
GO:0032387	negative regulation of intracellular transport	8/311	66/23174	2.81033e-06	4.63997e-05	3.43741e-05	Hrc/Cryab/Gbp4/Mapt/Bag3/Txn1/Pkia/Akap1	8
GO:0032409	regulation of transporter activity	15/311	263/23174	3.01537e-06	4.90291e-05	3.63221e-05	Slc25a4/Pln/Atp1a2/Ryr2/Pink1/Ppargc1a/Trdn/Atp1b1/Rrad/Gsto1/Dmd/Cacna2d1/Asph/Ank2/Klhl24	15
GO:0008217	regulation of blood pressure	13/311	199/23174	3.16572e-06	5.09408e-05	3.77383e-05	Tpm1/Tnni3/Myh6/Atp5j/Atp1a2/Ephx2/Sod2/Nppb/Nampt/Pik3r1/Corin/Atp1a1/Cacna1c	13
GO:0061912	selective autophagy	7/311	48/23174	3.36685e-06	5.36327e-05	3.97326e-05	Sqstm1/Hspb8/Pink1/Bag3/Optn/Mfn2/Rb1cc1	7
GO:0007006	mitochondrial membrane organization	9/311	97/23174	6.39014e-06	9.88134e-05	7.32036e-05	Slc25a4/Hk2/Pink1/Chchd3/Bnip3/Sh3glb1/Mfn2/Immt/Opa1	9
GO:0098780	response to mitochondrial depolarisation	5/311	21/23174	7.19048e-06	0.000108542	8.04109e-05	Sqstm1/Hk2/Pink1/Optn/Mfn2	5
GO:1990845	adaptive thermogenesis	11/311	155/23174	8.30503e-06	0.000124772	9.24346e-05	Lpin1/Acsl1/Acot13/Acadl/Ppargc1a/Clic5/Cebpb/Cpt2/Mfn2/Fh1/Nrd1	11
GO:0005996	monosaccharide metabolic process	14/311	254/23174	9.51283e-06	0.000140914	0.000104393	Pdk4/Acadm/Dgat2/Hk2/Pdha1/Atf3/Pik3r1/Pdk2/Pfkm/Sorbs1/Gsto1/Ppp1cb/Pfkfb2/Fuca2	14
GO:0005977	glycogen metabolic process	8/311	78/23174	9.98101e-06	0.000145137	0.000107521	Acadm/Ppp1r3a/Ugp2/Pygm/Pfkm/Sorbs1/Ppp1cb/Rb1cc1	8
GO:0044042	glucan metabolic process	8/311	78/23174	9.98101e-06	0.000145137	0.000107521	Acadm/Ppp1r3a/Ugp2/Pygm/Pfkm/Sorbs1/Ppp1cb/Rb1cc1	8
GO:0010657	muscle cell apoptotic process	9/311	103/23174	1.04607e-05	0.000151417	0.000112174	Slc25a4/Hspb6/Fbxo32/Sod2/Bnip3/Bag3/Pik3r1/Mfn2/Dmpk	9
GO:0032868	response to insulin	13/311	224/23174	1.14484e-05	0.000160581	0.000118963	Lpl/Pdk4/Zfp106/Lpin1/Csrp3/Slc2a4/Trim72/Pik3r1/Pdk2/Sorbs1/Grb14/Stat1/Opa1	13
GO:0010035	response to inorganic substance	20/311	493/23174	1.29038e-05	0.000176315	0.000130619	Mb/Pln/Ttn/Mt1/Cryab/Mt2/Egln1/Ryr2/Pink1/Sod2/Bnip3/Mapt/Prdx3/Txn1/Fos/Cat/B2m/Prkaa2/Asph/Slc25a13	20
GO:0008637	apoptotic mitochondrial changes	9/311	110/23174	1.78324e-05	0.0002346	0.000173798	Slc25a4/Hk2/Ndufs1/Pink1/Sod2/Bnip3/Sh3glb1/Opa1/Hspd1	9
GO:0051260	protein homooligomerization	17/311	382/23174	1.80829e-05	0.000235897	0.000174758	Pln/Clu/Cryab/Acadm/Glul/Trim72/Acot13/Acadl/Sod2/Tmem38a/Mapt/Optn/Pfkm/Acat1/Cat/Apip/Hint3	17
GO:0000302	response to reactive oxygen species	12/311	201/23174	1.87666e-05	0.000243046	0.000180055	Mb/Cryab/Egln1/Pink1/Sod2/Bnip3/Pdk2/Prdx3/Txn1/Fos/Cat/Sesn1	12
GO:1902903	regulation of supramolecular fiber organization	16/311	345/23174	1.93254e-05	0.000249031	0.000184489	Tpm1/Lmod2/Trim54/Clu/Cryab/Pde4dip/Ankrd23/Clip1/Mapt/Mid1ip1/Pik3r1/Fhod3/Rhobtb1/Mylk3/Synpo2/Arfgef1	16
GO:0055088	lipid homeostasis	10/311	141/23174	2.15034e-05	0.000271576	0.000201191	Lpl/Got1/Dgat2/Acox1/Ephx2/Fitm2/Pnpla2/Zbtb20/Prkaa2/Pkp2	10
GO:0043244	regulation of protein complex disassembly	9/311	113/23174	2.21375e-05	0.000278476	0.000206303	Tpm1/Lmod2/Trim54/Bnip3/Mid1ip1/Irgm2/Fyco1/Asph/Irgm1	9
GO:0106106	cold-induced thermogenesis	10/311	142/23174	2.28618e-05	0.000284203	0.000210545	Lpin1/Acsl1/Acot13/Acadl/Ppargc1a/Cebpb/Cpt2/Mfn2/Fh1/Nrd1	10
GO:0120161	regulation of cold-induced thermogenesis	10/311	142/23174	2.28618e-05	0.000284203	0.000210545	Lpin1/Acsl1/Acot13/Acadl/Ppargc1a/Cebpb/Cpt2/Mfn2/Fh1/Nrd1	10
GO:2000378	negative regulation of reactive oxygen species metabolic process	7/311	67/23174	3.19872e-05	0.0003812	0.000282403	Cryab/Hk2/Pink1/Plin5/Bnip3/Vdac1/Hspd1	7
GO:0043254	regulation of protein complex assembly	18/311	445/23174	3.63991e-05	0.000428941	0.000317771	Tpm1/Lmod2/Clu/Cryab/Pde4dip/Clip1/Pink1/Mapt/Irgm2/Fnip1/Fhod3/Sh3glb1/Rhobtb1/Prkaa2/Trabd2b/Fblim1/Sar1b/Arfgef1	18
GO:0006457	protein folding	10/311	152/23174	4.10244e-05	0.000478115	0.0003542	Clu/Hspb6/Cryab/Hspa9/Dnaja2/Sh3glb1/Clpx/Dnaja3/B2m/Hspd1	10
GO:0120162	positive regulation of cold-induced thermogenesis	8/311	96/23174	4.58236e-05	0.000528222	0.000391321	Lpin1/Acsl1/Acadl/Ppargc1a/Cebpb/Cpt2/Mfn2/Fh1	8
GO:0035967	cellular response to topologically incorrect protein	8/311	97/23174	4.93682e-05	0.000564972	0.000418546	Hspb8/Herpud1/Hspa9/Bag3/Atf3/Optn/Pik3r1/Cul3	8
GO:0010660	regulation of muscle cell apoptotic process	8/311	98/23174	5.31383e-05	0.000599461	0.000444097	Slc25a4/Hspb6/Fbxo32/Sod2/Bnip3/Bag3/Pik3r1/Mfn2	8
GO:0006626	protein targeting to mitochondrion	7/311	73/23174	5.5957e-05	0.000629021	0.000465995	Pink1/Uqcrc2/Dusp18/Bag3/Mfn2/Pmpcb/Hspd1	7
GO:1901568	fatty acid derivative metabolic process	9/311	131/23174	7.1046e-05	0.000773938	0.000573354	Oxct1/Ptgds/Dgat2/Acsl1/Acox1/Acat1/Mgst3/Ptgr2/Pnpla8	9
GO:0048662	negative regulation of smooth muscle cell proliferation	6/311	53/23174	7.51917e-05	0.000805263	0.00059656	Ndrg2/Sod2/Ppargc1a/Nppb/Pik3r1/Mfn2	6
GO:0001666	response to hypoxia	11/311	202/23174	9.56096e-05	0.00100692	0.000745953	Mb/Cryab/Vldlr/Slc2a4/Egln1/Ryr2/Pink1/Bnip3/Pygm/Atp1b1/Cat	11
GO:0014823	response to activity	5/311	35/23174	9.83463e-05	0.0010289	0.000762239	Fndc5/Ryr2/Sod2/Ppargc1a/Prkaa2	5
GO:0043462	regulation of ATPase activity	6/311	59/23174	0.000137961	0.00141076	0.00104513	Tpm1/Tnni3/Myh6/Ryr2/Dynll2/Atp1b1	6
GO:0060333	interferon-gamma-mediated signaling pathway	4/311	21/23174	0.000158997	0.0016112	0.00119362	Irgm2/Dnaja3/Stat1/Irgm1	4
GO:0001659	temperature homeostasis	10/311	179/23174	0.000160553	0.00162087	0.00120078	Lpin1/Acsl1/Acot13/Acadl/Ppargc1a/Cebpb/Cpt2/Mfn2/Fh1/Nrd1	10
GO:0006109	regulation of carbohydrate metabolic process	10/311	183/23174	0.000192178	0.00187552	0.00138943	Pdk4/Acadm/Dgat2/Ppargc1a/Pdk2/Sorbs1/Zbtb20/Prkaa2/Ppp1cb/Pfkfb2	10
GO:0062013	positive regulation of small molecule metabolic process	9/311	151/23174	0.000209978	0.00203557	0.001508	Dgat2/Pink1/Ppargc1a/Plin5/Mid1ip1/Sorbs1/Zbtb20/Scp2/Prkaa2	9
GO:0031668	cellular response to extracellular stimulus	11/311	223/23174	0.000227472	0.00217195	0.00160904	Lpl/Pdk4/Glul/Gabarapl1/Fnip1/Atf3/Pdk2/Sh3glb1/Fos/Sesn1/Prkaa2	11
GO:0015985	energy coupled proton transport, down electrochemical gradient	4/311	23/23174	0.000230317	0.00217294	0.00160977	Atp5b/Atp5a1/Atp5f1/Atp5j	4
GO:0090317	negative regulation of intracellular protein transport	5/311	42/23174	0.000238677	0.00223187	0.00165343	Gbp4/Bag3/Txn1/Pkia/Akap1	5
GO:0009636	response to toxic substance	14/311	343/23174	0.000242479	0.00225413	0.00166992	Mb/Mt1/Cryab/Mt2/Atp1a2/Pink1/Ephx2/Sod2/Ces1d/Bnip3/Prdx3/Txn1/Cat/Sesn1	14
GO:0008203	cholesterol metabolic process	8/311	125/23174	0.000290815	0.00263395	0.0019513	Vldlr/Dgat2/Acadl/Ephx2/Ces1d/Cat/Scp2/Prkaa2	8
GO:1903747	regulation of establishment of protein localization to mitochondrion	4/311	25/23174	0.000322143	0.00286049	0.00211913	Pink1/Mapt/Bag3/Sh3glb1	4
GO:2001243	negative regulation of intrinsic apoptotic signaling pathway	7/311	97/23174	0.000335562	0.00295481	0.002189	Ivns1abp/Clu/Herpud1/Pink1/Sod2/Sh3glb1/Opa1	7
GO:0090043	regulation of tubulin deacetylation	3/311	11/23174	0.000364658	0.00316703	0.00234622	Mapt/Prkaa2/Fry	3
GO:0046434	organophosphate catabolic process	10/311	205/23174	0.000475012	0.00390101	0.00288997	Hk2/Ogdh/Ppargc1a/Pfkm/Gpcpd1/Acat1/Zbtb20/Prkaa2/Pfkfb2/Pnpla8	10
GO:0007009	plasma membrane organization	7/311	103/23174	0.000483426	0.00393949	0.00291848	Atp2a2/Clu/Csrp3/Trim72/Sh3glb1/Pacsin3/Ank2	7
GO:0045103	intermediate filament-based process	5/311	49/23174	0.000495599	0.00402833	0.0029843	Dsp/Des/Dst/Pkp2/Klhl24	5
GO:0033108	mitochondrial respiratory chain complex assembly	6/311	77/23174	0.000593459	0.00475067	0.00351943	Ndufa5/Uqcrb/Ndufa1/Ndufb3/Ndufaf4/Ttc19	6
GO:0036376	sodium ion export across plasma membrane	3/311	13/23174	0.000619601	0.00487379	0.00361063	Atp1a2/Atp1b1/Atp1a1	3
GO:0035637	multicellular organismal signaling	8/311	141/23174	0.000651049	0.00507082	0.0037566	Pln/Dsp/Ryr2/Cacna2d1/Pkp2/Tmem65/Ank2/Cacna1c	8
GO:0010256	endomembrane system organization	14/311	381/23174	0.000689851	0.00533373	0.00395137	Atp2a2/Clu/Sqstm1/Pde4dip/Csrp3/Trim72/Tmem38a/Trdn/Optn/Sh3glb1/Dmpk/Pacsin3/Ank2/Arfgef1	14
GO:0042308	negative regulation of protein import into nucleus	3/311	14/23174	0.000780773	0.00587898	0.0043553	Gbp4/Pkia/Akap1	3
GO:1904590	negative regulation of protein import	3/311	14/23174	0.000780773	0.00587898	0.0043553	Gbp4/Pkia/Akap1	3
GO:0060330	regulation of response to interferon-gamma	3/311	15/23174	0.000966305	0.00699358	0.00518103	Irgm2/Dnaja3/Irgm1	3
GO:0070593	dendrite self-avoidance	3/311	15/23174	0.000966305	0.00699358	0.00518103	Nexn/Myot/Mypn	3
GO:1990000	amyloid fibril formation	3/311	15/23174	0.000966305	0.00699358	0.00518103	Clu/Cryab/Mapt	3
GO:0034599	cellular response to oxidative stress	11/311	268/23174	0.00105611	0.0076088	0.0056368	Atp2a2/Pink1/Sod2/Ppargc1a/Bnip3/Mapt/Pdk2/Prdx3/Txn1/Fos/Prkaa2	11
GO:0042832	defense response to protozoan	4/311	34/23174	0.0010741	0.00766866	0.00568115	Gbp6/Gbp10/Iigp1/Irgm2	4
GO:0031110	regulation of microtubule polymerization or depolymerization	6/311	87/23174	0.00113055	0.00799967	0.00592637	Trim54/Pde4dip/Clip1/Mapt/Mid1ip1/Dst	6
GO:0036270	response to diuretic	3/311	16/23174	0.00117753	0.00811474	0.00601162	Ryr2/Tmem38a/Prkaa2	3
GO:0106057	negative regulation of calcineurin-mediated signaling	3/311	16/23174	0.00117753	0.00811474	0.00601162	Myoz2/Cmya5/Fhl2	3
GO:0071398	cellular response to fatty acid	4/311	36/23174	0.00133588	0.00910696	0.00674668	Lpl/Pdk4/Dgat2/Prkaa2	4
GO:0044270	cellular nitrogen compound catabolic process	15/311	456/23174	0.00137204	0.00933337	0.00691441	Hk2/Ogdh/Acadl/Ppargc1a/Mapkapk2/Pfkm/Acat1/Zbtb20/Auh/Aldh6a1/Pabpc4/Cpeb3/Csde1/Prkaa2/Pfkfb2	15
GO:0072659	protein localization to plasma membrane	11/311	277/23174	0.001376	0.00934029	0.00691954	Sqstm1/Golga4/Csrp3/Ank1/Atp1b1/Optn/Pik3r1/Sorbs1/Scp2/Pkp2/Ank2	11
GO:0071260	cellular response to mechanical stimulus	5/311	62/23174	0.00145962	0.00978221	0.00724692	Got1/Ankrd1/Atp1a2/Bag3/Atp1a1	5
GO:0032781	positive regulation of ATPase activity	4/311	38/23174	0.0016392	0.0108709	0.00805343	Tpm1/Ryr2/Dynll2/Atp1b1	4
GO:0009266	response to temperature stimulus	8/311	163/23174	0.00165883	0.0109552	0.00811591	Acadm/Acadl/Hspa9/Mapt/Bag3/Dnaja2/Dnaja3/Hspb2	8
GO:0018904	ether metabolic process	3/311	18/23174	0.00168209	0.0110674	0.00819906	Ephx2/Gnpat/Txn1	3
GO:0032760	positive regulation of tumor necrosis factor production	6/311	95/23174	0.00177997	0.0116822	0.0086545	Lpl/Clu/Mapkapk2/Pik3r1/Zbtb20/Hspd1	6
GO:0106056	regulation of calcineurin-mediated signaling	4/311	40/23174	0.00198732	0.0128045	0.00948592	Myoz2/Cmya5/Rcan2/Fhl2	4
GO:0048659	smooth muscle cell proliferation	8/311	168/23174	0.00200545	0.012869	0.0095337	Ndrg2/Sod2/Ppargc1a/Nppb/Nampt/Pik3r1/Mfn2/Stat1	8
GO:0046716	muscle cell cellular homeostasis	3/311	21/23174	0.00266129	0.0164577	0.0121923	Bag3/Pfkm/Dmd	3
GO:0051602	response to electrical stimulus	3/311	22/23174	0.00305114	0.018636	0.0138061	Fbxo32/Trim63/Grm1	3
GO:0051646	mitochondrion localization	4/311	45/23174	0.00307456	0.0186712	0.0138321	Plin5/Mapt/Mfn2/Opa1	4
GO:1905897	regulation of response to endoplasmic reticulum stress	5/311	74/23174	0.00318978	0.0192602	0.0142685	Clu/Herpud1/Usp13/Pik3r1/Opa1	5
GO:0070997	neuron death	13/311	404/23174	0.00338677	0.0202186	0.0149784	Clu/Mt1/Egln1/Pink1/Sod2/Ppargc1a/Bnip3/Mapt/Optn/Cebpb/Prdx3/Fos/Hspd1	13
GO:0071276	cellular response to cadmium ion	3/311	23/23174	0.00347426	0.0206244	0.0152791	Mt1/Mt2/Fos	3
GO:0046700	heterocycle catabolic process	14/311	462/23174	0.00409209	0.0241114	0.0178624	Hk2/Ogdh/Ppargc1a/Mapkapk2/Pfkm/Acat1/Zbtb20/Auh/Aldh6a1/Pabpc4/Cpeb3/Csde1/Prkaa2/Pfkfb2	14
GO:0010876	lipid localization	12/311	366/23174	0.00413263	0.0243051	0.0180058	Lpl/Vldlr/Dgat2/Acsl1/Atp5j/Fitm2/Plin5/Pla2g12a/Pnpla2/Scp2/Slco3a1/Pnpla8	12
GO:0015718	monocarboxylic acid transport	7/311	150/23174	0.00421715	0.0246649	0.0182724	Acsl1/Atp5j/Mpc2/Pla2g12a/Slc16a1/Slco3a1/Pnpla8	7
GO:1901214	regulation of neuron death	12/311	368/23174	0.00431388	0.0251841	0.0186571	Clu/Mt1/Egln1/Pink1/Sod2/Ppargc1a/Mapt/Optn/Cebpb/Prdx3/Fos/Hspd1	12
GO:0006817	phosphate ion transport	3/311	25/23174	0.0044237	0.0256364	0.0189922	Slc25a3/Ank/Cebpb	3
GO:0070542	response to fatty acid	4/311	51/23174	0.00484325	0.0278136	0.020605	Lpl/Pdk4/Dgat2/Prkaa2	4
GO:0051170	import into nucleus	7/311	155/23174	0.00503844	0.0286234	0.021205	Gbp4/Abra/Bag3/Pik3r1/Pkia/Txnip/Akap1	7
GO:0046902	regulation of mitochondrial membrane permeability	4/311	52/23174	0.00519237	0.0292359	0.0216588	Slc25a4/Hk2/Bnip3/Sh3glb1	4
GO:0097720	calcineurin-mediated signaling	4/311	52/23174	0.00519237	0.0292359	0.0216588	Myoz2/Cmya5/Rcan2/Fhl2	4
GO:0019439	aromatic compound catabolic process	14/311	476/23174	0.00529791	0.0297773	0.0220598	Hk2/Ogdh/Ephx2/Ppargc1a/Mapkapk2/Pfkm/Acat1/Zbtb20/Auh/Pabpc4/Cpeb3/Csde1/Prkaa2/Pfkfb2	14
GO:0071466	cellular response to xenobiotic stimulus	7/311	157/23174	0.00539859	0.0302895	0.0224392	Fbxo32/Nceh1/Acsl1/Ryr2/Trim63/Tmem38a/Gsto1	7
GO:0032647	regulation of interferon-alpha production	3/311	28/23174	0.0061171	0.0337238	0.0249835	Gbp4/Stat1/Hspd1	3
GO:0042752	regulation of circadian rhythm	6/311	122/23174	0.00613788	0.0337797	0.0250249	Ptgds/Ppargc1a/Usp2/Prkaa2/Ppp1cb/Ube3a	6
GO:0006900	vesicle budding from membrane	4/311	55/23174	0.00633982	0.0347103	0.0257143	Slc2a4/Trim72/Cul3/Sar1b	4
GO:0032024	positive regulation of insulin secretion	5/311	88/23174	0.0066683	0.0362582	0.026861	Oxct1/Glul/Mpc2/Pfkm/Pfkfb2	5
GO:0050879	multicellular organismal movement	4/311	57/23174	0.00719143	0.0386387	0.0286246	Tnni3/Tcap/Dmpk/Dmd	4
GO:0050881	musculoskeletal movement	4/311	57/23174	0.00719143	0.0386387	0.0286246	Tnni3/Tcap/Dmpk/Dmd	4
GO:0032607	interferon-alpha production	3/311	30/23174	0.00743312	0.039423	0.0292056	Gbp4/Stat1/Hspd1	3
GO:0002934	desmosome organization	2/311	10/23174	0.00752394	0.039423	0.0292056	Dsp/Pkp2	2
GO:0031034	myosin filament assembly	2/311	10/23174	0.00752394	0.039423	0.0292056	Tcap/Ttn	2
GO:0048207	vesicle targeting, rough ER to cis-Golgi	2/311	10/23174	0.00752394	0.039423	0.0292056	Cul3/Sar1b	2
GO:0048208	COPII vesicle coating	2/311	10/23174	0.00752394	0.039423	0.0292056	Cul3/Sar1b	2
GO:0060297	regulation of sarcomere organization	2/311	10/23174	0.00752394	0.039423	0.0292056	Ankrd23/Mylk3	2
GO:0099004	calmodulin dependent kinase signaling pathway	2/311	10/23174	0.00752394	0.039423	0.0292056	Egln1/Irgm2	2
GO:0097352	autophagosome maturation	3/311	31/23174	0.00814894	0.0417321	0.0309162	Irgm2/Fyco1/Irgm1	3
GO:0030837	negative regulation of actin filament polymerization	4/311	60/23174	0.00860497	0.0439256	0.0325412	Tpm1/Lmod2/Fhod3/Arfgef1	4
GO:0097006	regulation of plasma lipoprotein particle levels	4/311	61/23174	0.00911363	0.0455745	0.0337628	Lpl/Vldlr/Dgat2/Ces1d	4
GO:0048312	intracellular distribution of mitochondria	2/311	11/23174	0.00911489	0.0455745	0.0337628	Mapt/Opa1	2
GO:0071415	cellular response to purine-containing compound	2/311	11/23174	0.00911489	0.0455745	0.0337628	Ryr2/Tmem38a	2
GO:1905288	vascular associated smooth muscle cell apoptotic process	2/311	11/23174	0.00911489	0.0455745	0.0337628	Sod2/Mfn2	2
GO:1905459	regulation of vascular associated smooth muscle cell apoptotic process	2/311	11/23174	0.00911489	0.0455745	0.0337628	Sod2/Mfn2	2
GO:1990440	positive regulation of transcription from RNA polymerase II promoter in response to endoplasmic reticulum stress	2/311	11/23174	0.00911489	0.0455745	0.0337628	Atf3/Cebpb	2
GO:0140115	export across plasma membrane	3/311	33/23174	0.00969856	0.0478885	0.0354771	Atp1a2/Atp1b1/Atp1a1	3
GO:1905898	positive regulation of response to endoplasmic reticulum stress	3/311	33/23174	0.00969856	0.0478885	0.0354771	Herpud1/Usp13/Pik3r1	3
