# Supplementary material for: Single-cell analysis of murine fibroblasts identifies neonatal to adult switching that regulates cardiomyocyte maturation
Source: Nat Commun. 2020 May 22;11:2585. doi: 10.1038/s41467-020-16204-w (PMC7244751; doi:10.1038/s41467-020-16204-w)
Supplement: Supplementary file 10 — Supplementary Data 7 [file 41467_2020_16204_MOESM10_ESM.xlsx]

## Sheet: S7_Top1000 DEG along CM
Supplementary Data Table 7 Top 1000 DEGs along the pseudotime trajectory in vivo
Cluster	pval	qval	Gene_short_name
C1	5.77586e-299	3.23881e-296	H19
C1	0.00449936	0.0176435	Fer
C1	0.00818009	0.0283585	Bcl6b
C1	0.00108971	0.00530197	Fmr1
C1	0.00130637	0.00612686	S100a6
C1	2.73938e-10	4.65487e-09	Icam2
C1	2.62703e-05	0.00021584	Nhp2
C1	0.00134852	0.00630151	Luzp1
C1	2.42257e-38	1.64661e-36	Calm1
C1	2.58112e-20	8.15415e-19	Cnn1
C1	1.64109e-31	9.20244e-30	Col1a1
C1	0.00166361	0.00747792	Slc1a5
C1	1.29555e-05	0.000114407	Pdzd4
C1	0.0396881	0.100588	Ssr4
C1	2.90408e-20	8.92309e-19	Lamb1
C1	0.0227879	0.0656141	Cacnb3
C1	0.00195561	0.00858403	Brd8
C1	9.88318e-06	9.04815e-05	Clcn5
C1	6.47446e-06	6.17967e-05	Ralb
C1	2.00193e-23	7.74195e-22	Wisp1
C1	0.000344603	0.00199859	Ddx39
C1	1.42406e-70	1.99636e-68	Crip1
C1	9.47251e-06	8.81612e-05	Elovl1
C1	1.52347e-16	3.71429e-15	Cav1
C1	5.63842e-09	8.21232e-08	Vps72
C1	7.60073e-05	0.000539507	Dqx1
C1	5.8639e-07	6.85038e-06	Tbrg1
C1	0.0508259	0.121538	Mogat1
C1	4.35209e-12	8.48846e-11	Tmem167
C1	0.000351099	0.00201927	Elof1
C1	0.000412613	0.00233686	Tppp3
C1	1.66804e-06	1.81399e-05	Atp6v0e
C1	0.00850245	0.029116	Med28
C1	4.45589e-18	1.20416e-16	Lcorl
C1	4.16588e-07	5.0783e-06	Ctsz
C1	1.50053e-19	4.31499e-18	H3f3b
C1	6.88602e-05	0.00049189	Sulf1
C1	0.000890017	0.00456821	C1qtnf1
C1	0.00222595	0.00960155	Nol11
C1	0.000192656	0.00123113	6330403K07Rik
C1	0.056278	0.130946	Trpv2
C1	0.000389786	0.00222447	Myh11
C1	0.00451799	0.0176856	Ppp1r12a
C1	0.0439942	0.108677	Dcn
C1	0.0127163	0.0406886	Uhrf1bp1l
C1	0.0607596	0.139635	Cdk17
C1	6.18613e-18	1.63241e-16	Ddc
C1	0.0545483	0.128791	Tpgs1
C1	2.40743e-32	1.42102e-30	Hmmr
C1	8.55961e-06	8.10093e-05	Myl7
C1	0.00824913	0.0285126	Smc6
C1	1.12495e-05	0.00010013	Mxra7
C1	0.00924996	0.0312936	Blmh
C1	0.00588613	0.0217865	Higd1b
C1	0.0139948	0.04378	Sptlc2
C1	0.0323912	0.0868023	Snw1
C1	0.000271469	0.00164569	Rtn1
C1	0.00108599	0.0052954	Eif5
C1	0.00218312	0.00943493	Kif26a
C1	4.00199e-50	3.74019e-48	Aspn
C1	4.22212e-12	8.38073e-11	Vcan
C1	0.0304478	0.0825809	Rgs7bp
C1	0.00812984	0.0282279	Plau
C1	0.0266145	0.0738816	Cdadc1
C1	0.0179795	0.0536275	Dpysl2
C1	1.18636e-06	1.31733e-05	Bora
C1	4.87778e-06	4.81371e-05	Matn2
C1	0.00100652	0.00500295	Eny2
C1	0.000422519	0.00238118	Gpihbp1
C1	0.0561371	0.130753	Ptk2
C1	0.010198	0.0339378	Dgcr8
C1	2.48191e-87	4.28224e-85	Fstl1
C1	0.000248045	0.00152012	Ccdc14
C1	0.000115165	0.000780406	Rfc4
C1	0.0197798	0.0582232	Csad
C1	3.38663e-21	1.11709e-19	Sgol1
C1	0.014369	0.0446395	Arhgap28
C1	0.0515023	0.122632	Prkd3
C1	0.00393013	0.0156637	Mib1
C1	4.6369e-10	7.76161e-09	Rps14
C1	0.0443656	0.109474	Tcof1
C1	0.000292024	0.00174205	Cyb5
C1	1.36455e-07	1.77947e-06	Fam111a
C1	0.0520266	0.123488	Atl3
C1	4.91458e-06	4.81371e-05	Fibp
C1	0.024123	0.0684911	Tcf7l2
C1	0.0117004	0.0379249	Cwf19l1
C1	0.0153609	0.0472628	Flnb
C1	3.85664e-11	7.09052e-10	Cd63
C1	0.0645604	0.146771	Tubgcp2
C1	1.94198e-26	8.7117e-25	Ifitm3
C1	0.0197265	0.0581427	Tmc6
C1	5.54981e-15	1.24482e-13	Map3k7cl
C1	0.0073154	0.0256783	Plk4
C1	0.0282776	0.0775388	Casp8
C1	5.55996e-89	1.03925e-86	Col3a1
C1	0.0124597	0.0399845	Ppm1f
C1	1.80965e-05	0.000152596	Igfbp5
C1	1.14741e-11	2.16273e-10	Mcm6
C1	0.00119841	0.0057192	Nr5a2
C1	0	0	Tnni1
C1	0.00490215	0.0188927	Srgap2
C1	6.46764e-35	4.14483e-33	Dpt
C1	2.17562e-05	0.00018141	Soat1
C1	1.70688e-30	9.11557e-29	Cenpf
C1	2.91636e-06	3.02423e-05	Fam107b
C1	4.49538e-106	1.26039e-103	Vim
C1	0.0349352	0.0913191	Olfm1
C1	5.45873e-05	0.000400129	Rbms1
C1	0.000846663	0.00438583	Dnajc10
C1	0.000809499	0.00426222	Dync1i2
C1	0.000862194	0.00445099	Gatm
C1	6.71085e-10	1.09872e-08	Pdia3
C1	1.05357e-05	9.4906e-05	Rbm39
C1	0.00351509	0.0143092	Epb4.1l1
C1	7.57814e-05	0.000539507	Gnb4
C1	0.0386125	0.0980836	Ttc14
C1	5.40751e-258	2.42581e-255	Postn
C1	0.00150042	0.00694082	Sec22b
C1	5.57947e-09	8.17957e-08	Gpsm2
C1	0.0104297	0.0344028	Gucy1b3
C1	2.8408e-06	2.96368e-05	Thbs3
C1	5.577e-11	1.01701e-09	Ccne2
C1	0.00569038	0.021308	Mmp16
C1	0.00632178	0.0229446	Casp8ap2
C1	0.0165122	0.0498476	Ptbp3
C1	0.000516957	0.002842	Reck
C1	0.00241241	0.01029	Dock7
C1	2.47046e-09	3.82155e-08	Ccdc23
C1	0.0145341	0.0450276	Hp1bp3
C1	0.0543852	0.128542	Zcchc17
C1	0.000413613	0.00233686	Sema3c
C1	0.000959357	0.0048373	Psmb2
C1	1.00253e-05	9.14093e-05	Rbp7
C1	2.57962e-06	2.70378e-05	Sparcl1
C1	0.00126737	0.00599726	Plac8
C1	0.0311688	0.0842307	Pf4
C1	0.0415759	0.104312	Stx2
C1	3.79447e-62	4.72834e-60	Actb
C1	1.06592e-60	1.25834e-58	Col1a2
C1	4.20368e-24	1.68372e-22	Cald1
C1	4.57412e-05	0.000344287	Ccdc136
C1	0.000831568	0.00433769	Zc3hav1
C1	8.82614e-45	7.07037e-43	Ptn
C1	0.000554348	0.00302531	Gfpt1
C1	2.57747e-10	4.41318e-09	Gkn3
C1	0.00234336	0.01005	Mfap5
C1	0.00824998	0.0285126	Atf7ip
C1	0.0268081	0.0742353	Ift122
C1	0.0555241	0.12973	Rad51ap1
C1	1.08411e-09	1.7494e-08	Arl6ip1
C1	0.0507961	0.121538	Pik3c2a
C1	0.0330201	0.0874427	Pde3b
C1	0.000152156	0.00100674	Kif22
C1	2.76194e-05	0.000223647	Fgfr2
C1	8.31391e-74	1.33201e-71	Mki67
C1	0.000209914	0.00131887	Smarca1
C1	3.78734e-102	9.43889e-100	Itm2a
C1	0.0160966	0.0488562	Il2rg
C1	0.00016914	0.00109966	Rps6ka3
C1	1.96973e-12	4.0533e-11	Col4a1
C1	0.0213944	0.0621602	Cngb1
C1	1.62591e-18	4.44745e-17	Tpm4
C1	0.0475292	0.115003	Mphosph6
C1	0.0105375	0.0347072	Cep57
C1	4.33831e-06	4.3636e-05	Taf1d
C1	1.58906e-38	1.11383e-36	Tagln
C1	0.000196614	0.00124931	Stt3a
C1	0.0334187	0.0883727	Rnf111
C1	4.35651e-72	6.51444e-70	Gng11
C1	0.0589093	0.136256	Rtp4
C1	3.61217e-08	5.00129e-07	Ctdspl2
C1	0.0140255	0.0438151	Armcx1
C1	6.02593e-22	2.09575e-20	Ndn
C1	0.00280741	0.0116828	Gucy1a3
C1	0.0499458	0.119816	Zfp446
C1	0.0409572	0.103105	Slc16a2
C1	7.40472e-08	9.94538e-07	Trim59
C1	1.06933e-32	6.48246e-31	Smc4
C1	0.00416613	0.0164808	Pja1
C1	1.74796e-05	0.00014851	Nostrin
C1	0.00724378	0.0255238	Spcs2
C1	0.00667922	0.0238939	Tdrd7
C1	1.66222e-05	0.000142849	Pcdh17
C1	0.0594626	0.137076	Supt16
C1	9.61648e-32	5.53071e-30	Acta2
C1	1.99393e-15	4.61072e-14	Calm2
C1	0.00358223	0.0145297	Alg5
C1	0.000246459	0.00151485	Aaas
C1	2.84963e-07	3.55096e-06	Kif15
C1	2.12308e-11	3.96839e-10	Nov
C1	0.00127833	0.0060364	Trmt6
C1	0.00453226	0.0177105	Osbpl5
C1	2.08599e-15	4.77437e-14	Cdkn3
C1	4.43899e-07	5.29609e-06	Mical2
C1	0.0262258	0.0731648	Arl5c
C1	0.0250107	0.0705648	Rbm8a
C1	4.02939e-07	4.93875e-06	Ttk
C1	0.00110199	0.00533858	Sde2
C1	0.00670491	0.0239096	Cdc123
C1	0.00563409	0.021168	Zc3hc1
C1	0.00439869	0.0173092	Dap
C1	0.000119215	0.000805416	Zdhhc2
C1	3.3737e-05	0.000265516	Fnbp1l
C1	1.08563e-06	1.21753e-05	Lrrc17
C1	0.0320515	0.0860977	Nup43
C1	0.00100817	0.00500295	Zfp704
C1	2.16624e-06	2.31375e-05	Sema3d
C1	0.00271379	0.0113989	Xaf1
C1	0.0231604	0.0663459	Pogk
C1	0.00157991	0.00720274	Rbbp8
C1	0.0026881	0.0113548	Ipo9
C1	0.00206035	0.00897354	Wdr60
C1	0.0670763	0.150452	Zfp451
C1	0.0263748	0.0733978	Kdm5b
C1	1.16646e-30	6.38139e-29	Wbp5
C1	0.0281172	0.0771933	Nup62
C1	5.67874e-23	2.0881e-21	Ctla2a
C1	1.08347e-28	5.4005e-27	Gm1821
C1	0.00484961	0.0187223	Fam46c
C1	9.42693e-09	1.36417e-07	Hjurp
C1	0.000776817	0.00411915	AY074887
C1	3.24097e-06	3.30435e-05	Lhfpl2
C1	0.000345776	0.00199891	Clec14a
C1	1.34222e-07	1.76058e-06	Sdpr
C1	0.000470878	0.00262731	C77370
C1	0.0535637	0.126734	Cstad
C1	0.0202608	0.0593276	Rnf152
C1	0.000697141	0.00374088	Lmod1
C1	0.00192759	0.00851098	Spty2d1
C1	0.0021697	0.00939507	Rps23
C1	1.40278e-36	9.25423e-35	Tmsb4x
C1	1.46613e-06	1.60416e-05	2810025M15Rik
C1	0.000339732	0.00198443	Fzd2
C1	0.00135782	0.00633179	Fam171a1
C1	0.00834628	0.028692	5730508B09Rik
C1	0.0351432	0.0916585	Hyls1
C1	0.000228797	0.00142158	Vamp8
C1	0.000165666	0.0010802	Fam83a
C1	0.00586504	0.0217443	Gen1
C1	0.0450112	0.11046	Pfdn4
C1	0.00168983	0.00756543	Hbb-bs
C1	1.45243e-62	1.91636e-60	Nrk
C1	2.2615e-14	4.97309e-13	Myh7
C1	0.00406108	0.0161221	Tcf4
C1	4.99504e-05	0.00036734	Dancr
C1	0.0445379	0.109654	Ifltd1
C1	4.27401e-25	1.84358e-23	S100a8
C1	0.00233491	0.010033	Pign
C1	0.00475345	0.0184464	Prelid2
C1	0.0368455	0.0947758	Commd7
C1	0.000761637	0.00404823	Cep110
C1	0.00505097	0.0193995	Whsc1
C1	0.0176382	0.0528205	Gnai1
C1	0.0438115	0.108465	Abat
C1	0.0111933	0.0364922	Zfp329
C1	2.6086e-21	8.73296e-20	Sept11
C1	0.0104026	0.034364	Adamts17
C1	4.62816e-05	0.000347189	Gpc6
C1	2.91633e-05	0.000233944	Tmod3
C1	0.00867055	0.0296464	Tubb2a
C1	1.87851e-07	2.40772e-06	Ctf2
C1	4.0967e-15	9.28171e-14	Myl4
C1	0.0260151	0.0726673	Zfp873
C1	0.0669858	0.150399	Ssbp3
C1	0.000131708	0.000884493	Rpl34
C1	0.000390744	0.00222447	Hs6st2
C1	0.000283546	0.00169982	Cks2
C1	1.71758e-05	0.000147043	Gpx1
C1	6.85941e-08	9.26846e-07	Gm24447
C1	3.241e-06	3.30435e-05	S1pr3
C1	4.42621e-96	9.928e-94	Myl9
C1	1.14479e-45	9.87602e-44	Cenpm
C1	8.58028e-107	2.74937e-104	Lgals1
C1	0.00653764	0.0235376	Chrac1
C1	3.83052e-05	0.000296271	Ssb
C1	1.02054e-18	2.82601e-17	Marcks
C1	0.000103253	0.000712603	Slfn9
C1	8.83544e-20	2.60762e-18	Hba-a2
C1	1.82046e-16	4.39063e-15	Hba-a1
C1	3.64999e-05	0.000286256	Fat1
C1	0.00129833	0.00611797	Rnf213
C1	1.37972e-50	1.34552e-48	BC100530
C1	1.85177e-33	1.15376e-31	Stfa1
C1	1.20978e-22	4.37666e-21	Fndc1
C1	0.0347653	0.0910964	Gm10369
C1	5.70272e-05	0.000415298	2610002J02Rik
C1	0.000840597	0.00437462	Hbb-bt
C1	0.000982201	0.00492858	Ggh
C1	0.023028	0.0661925	Zfp382
C1	0.00405797	0.0161221	Ehd2
C1	0.0117409	0.0380013	Gm16589
C1	5.3168e-06	5.18503e-05	Arfip1
C1	0.00116519	0.00560139	6030408B16Rik
C1	0.0488907	0.117663	Vimp
C1	1.75786e-10	3.08037e-09	Ifi27l2a
C1	0.0659592	0.148541	Ccdc82
C1	0.0227762	0.0656141	4632419I22Rik
C1	9.12112e-06	8.56012e-05	A230083N12Rik
C1	1.01997e-42	7.37995e-41	Xist
C1	0.000310912	0.00183038	2410057H14Rik
C1	0.0010312	0.00509423	2810008D09Rik
C1	0.00984551	0.0330097	Gm15651
C1	0.00116002	0.00559552	Tex9
C1	0.0358749	0.0932416	Gm17251
C1	1.40423e-09	2.23383e-08	9330020H09Rik
C1	2.86419e-43	2.14146e-41	Rpph1
C1	1.02923e-15	2.40476e-14	Plac9a
C1	0.00258825	0.0109951	Snhg5
C1	0.0378303	0.0967541	D130017N08Rik
C1	0.0390633	0.0991164	Gm16897
C1	0.00253318	0.0107816	Rian
C2	1.10434e-05	9.86866e-05	Lck
C2	0.0160577	0.0488041	Gnb1l
C2	0.0620113	0.141835	Gstt3
C2	0.00336663	0.013805	Ap4e1
C2	3.04244e-09	4.61094e-08	Cd3g
C2	0.0364828	0.0942752	Acp2
C2	0.00907058	0.0307796	Paxip1
C2	0.0257634	0.0722343	Grk5
C2	0.00712522	0.025208	Rrnad1
C2	0.0143437	0.0446228	Eps8l1
C2	0.00152265	0.00701295	Stambp
C2	0.000568592	0.00309551	Abhd16a
C2	0.000444726	0.00250005	M6pr
C2	0.01729	0.0519164	Tex14
C2	0.0130958	0.041599	Gosr1
C2	0.024103	0.0684911	Atp6v0d1
C2	0.00103671	0.00509557	Trpv4
C2	0.0494869	0.11897	Aldh1a3
C2	0.0178893	0.0534298	Nkx2-5
C2	0.000105885	0.000726298	Gatsl2
C2	1.33157e-16	3.28211e-15	Hsd11b1
C2	0.00216583	0.00939507	Arl5b
C2	1.66063e-13	3.54742e-12	Dpep1
C2	0.03345	0.0883727	Akt3
C2	0.0589246	0.136256	Mtrf1l
C2	0.00950079	0.0319494	P4ha1
C2	1.27844e-05	0.000113341	Ifngr1
C2	0.0189255	0.0560766	Fgd6
C2	0.00987545	0.0330606	Tysnd1
C2	9.09126e-11	1.63134e-09	Ptprb
C2	0.0667945	0.15012	Mum1
C2	0.000627585	0.00340017	Nsg2
C2	0.0340086	0.0895321	Trappc12
C2	0.00372162	0.0149599	Ace
C2	0.0256864	0.0721085	Sema4d
C2	1.39462e-07	1.80817e-06	Cxcl14
C2	0.00193701	0.00851904	Rasgrf2
C2	0.0128891	0.0411827	Emb
C2	0.0112792	0.0367188	Mss51
C2	0.00592388	0.021878	Peli2
C2	5.47572e-09	8.08029e-08	Galnt15
C2	0.00601606	0.0220851	N6amt2
C2	0.0636087	0.145142	Hmbox1
C2	5.89692e-19	1.65335e-17	Rgcc
C2	0.0305253	0.082691	Ebf2
C2	0.0314992	0.0849191	Slc25a32
C2	1.35538e-13	2.92318e-12	Bcl6
C2	4.31411e-07	5.17462e-06	Apod
C2	2.40808e-06	2.53583e-05	Shank3
C2	0.0107603	0.0352857	Hspbap1
C2	0.0362126	0.0939015	D16Ertd472e
C2	5.84194e-16	1.37931e-14	Serping1
C2	0.00389652	0.0155791	Agap3
C2	5.36584e-06	5.2102e-05	Pla2g7
C2	8.68626e-06	8.18625e-05	Itfg3
C2	0.000174129	0.00112557	Esco1
C2	0.0466533	0.113496	Adamts10
C2	8.29768e-07	9.49577e-06	Lims2
C2	6.82254e-05	0.000488912	Ltb
C2	0.000227227	0.00141575	Sall3
C2	5.19422e-07	6.13192e-06	Cd74
C2	2.46094e-08	3.47163e-07	Scgb1a1
C2	0.0366865	0.0944751	Pacs1
C2	3.67644e-09	5.53441e-08	Papss2
C2	0.00525664	0.0200521	Cyp26a1
C2	0.0090872	0.0307894	Smndc1
C2	0.00367973	0.0148447	Msr1
C2	2.27457e-06	2.41794e-05	Cbr2
C2	0.0645845	0.146771	Dock9
C2	0.0656969	0.148248	Nmb
C2	0.0180662	0.0538146	Npas2
C2	0.00116623	0.00560139	Ptprc
C2	3.37346e-05	0.000265516	Spta1
C2	0.000133733	0.000895414	Uap1
C2	0.00235229	0.0100691	Enkur
C2	0.0115099	0.0374154	Plxdc2
C2	3.01062e-05	0.000240314	Cytip
C2	0.000527452	0.0028926	Card9
C2	0.0106682	0.0350861	Ssfa2
C2	2.35016e-06	2.48651e-05	Syt13
C2	0.00926721	0.0313048	Adam33
C2	0.00299736	0.0123586	Bcl2l11
C2	2.70926e-07	3.3949e-06	Il1b
C2	0.000324409	0.00189987	Mtfr1
C2	0.0419662	0.105173	Dclre1b
C2	0.0111731	0.0364791	Stxbp3a
C2	0.00724861	0.0255238	Il6ra
C2	0.00182724	0.00811582	Dclk2
C2	0.0277843	0.0764664	Aqp7
C2	0.0136263	0.0427467	5430416O09Rik
C2	0.0239443	0.0683297	Sgip1
C2	0.0132858	0.0418539	Yars
C2	0.0102846	0.0340743	Syf2
C2	3.04045e-05	0.000241835	Htra3
C2	1.08101e-05	9.69878e-05	Chrna9
C2	0.0336529	0.088804	Ereg
C2	0.00370465	0.0149183	Ube3b
C2	0.00672957	0.0239594	Fam115c
C2	0.0142632	0.0444956	Edem1
C2	4.3021e-12	8.46456e-11	Mgp
C2	0.00492111	0.0189332	Kcnj8
C2	0.0407036	0.102813	Pcsk6
C2	1.21669e-07	1.62443e-06	Nupr1
C2	4.31276e-09	6.44901e-08	Lyve1
C2	0.00603274	0.0221102	Sash3
C2	4.75929e-07	5.6482e-06	Chrdl1
C2	0.0217545	0.0629718	Zfp185
C2	0.00646656	0.0233191	Xlr4c
C2	4.93593e-05	0.000364187	L1cam
C2	0.000193525	0.00123317	Mcf2l
C2	0.0107068	0.0351614	Adam9
C2	0.0157236	0.0480492	Galnt7
C2	0.0422209	0.105553	Il34
C2	0.0118654	0.0382936	Mvb12a
C2	0.0101008	0.0336643	Bmper
C2	3.64908e-08	5.0214e-07	Cd3d
C2	0.00979755	0.0328981	Tmem218
C2	0.0406518	0.102798	Fam219b
C2	9.74376e-11	1.73454e-09	Nt5e
C2	0.0147027	0.0453619	Arpp21
C2	0.0171679	0.0516879	Rbm5
C2	0.0202327	0.0593227	Cdo1
C2	0.018847	0.0559177	Rpgrip1l
C2	0.0131121	0.041599	Gabrb3
C2	0.0371778	0.0955209	Rpap2
C2	0.0383442	0.0975124	Tmem87a
C2	0.00150797	0.00695961	Ccdc17
C2	0.0558645	0.130254	Usp54
C2	0.0618872	0.141791	Arl6ip5
C2	0.0258271	0.0723224	Tgfbi
C2	1.05792e-06	1.19242e-05	Dcaf10
C2	0.0427186	0.106464	Ky
C2	0.0329307	0.0874427	1700021K19Rik
C2	0.0514975	0.122632	Rnf38
C2	0.046518	0.11329	Lysmd3
C2	0.00510757	0.0195167	Fmnl2
C2	0.021734	0.0629718	Ap5m1
C2	0.00330892	0.0135933	Elf1
C2	0.034114	0.0897041	Tbc1d24
C2	0.000819875	0.00429668	Cdc42ep3
C2	1.6901e-10	2.98496e-09	H2-Aa
C2	0.0028048	0.0116828	Colec11
C2	0.00289487	0.011958	Prmt10
C2	0.0012068	0.00573486	Traf3ip3
C2	0.00898479	0.030581	Rapgef6
C2	0.0326852	0.0873812	Sirpa
C2	0.0555852	0.129737	Cramp1l
C2	0.00470092	0.0183058	Rnmtl1
C2	0.052007	0.123488	Phf20
C2	0.0015317	0.00704017	Cd84
C2	0.000970809	0.00488234	Pnmt
C2	0.0509496	0.121704	Samd10
C2	0.0239756	0.0683318	Trps1
C2	0.00028268	0.00169982	Ppp1r9b
C2	0.0132151	0.0418074	Mtg2
C2	0.0438837	0.108524	Zfp503
C2	0.00015606	0.00102652	Akna
C2	0.00149484	0.00694082	Tnfsf10
C2	0.054831	0.128867	Rftn1
C2	0.0353127	0.0919934	Micu3
C2	0.0330028	0.0874427	Ubald1
C2	0.0312261	0.084284	Htatip2
C2	0.000275181	0.00166369	Trim14
C2	0.0158026	0.0482249	Tmem120a
C2	0.0223872	0.064626	Gbp5
C2	0.0662567	0.149061	Dnm3
C2	0.0550475	0.128885	Dgkz
C2	0.0131052	0.041599	Manea
C2	1.84824e-06	1.98355e-05	Rimklb
C2	0.00667078	0.0238939	St8sia4
C2	0.000344408	0.00199859	Reps2
C2	2.32641e-07	2.94811e-06	Fzd7
C2	6.40035e-05	0.000461607	Mul1
C2	0.0381005	0.0971482	Zfp236
C2	0.000246509	0.00151485	Kif21b
C2	0.000944091	0.00478013	Ptchd4
C2	0.00659758	0.0236795	Sestd1
C2	0.0423058	0.105553	Zmym4
C2	0.037928	0.0968935	Zfyve1
C2	3.05691e-05	0.000242285	Greb1l
C2	0.025918	0.0724865	Pigv
C2	5.40848e-09	8.03392e-08	Mmp3
C2	0.00886833	0.0302765	2510039O18Rik
C2	0.000105752	0.000726298	Tlr7
C2	0.0154102	0.0472845	Epcam
C2	0.00154644	0.00706448	Ptprcap
C2	2.39767e-05	0.000197719	Gvin1
C2	0.000385321	0.00220478	Vps13a
C2	0.000959697	0.0048373	0610025J13Rik
C2	0.00693808	0.0246236	A4galt
C2	4.37338e-05	0.000331402	Selplg
C2	0.0649619	0.147384	Zfp738
C2	0.0251116	0.0707605	Ccdc6
C2	0.0464082	0.113268	Pthlh
C2	0.00357892	0.0145297	Dtx3l
C2	0.00456751	0.0178172	Tceal1
C2	0.0254614	0.0716562	Gpr3
C2	0.000293203	0.00174444	Tdrp
C2	0.0641663	0.146265	Hic2
C2	0.0136632	0.0428024	Zfp623
C2	0.0154399	0.0473112	Nlgn2
C2	0.00509899	0.0195167	Rasal3
C2	0.0193578	0.0572063	Cpne8
C2	0.0143058	0.0445664	D930048N14Rik
C2	0.00120447	0.00573486	Dnah6
C2	1.11511e-06	1.24438e-05	Slc39a8
C2	0.00101181	0.0050099	Pgbd1
C2	0.000411992	0.00233686	Hmcn2
C2	0.00619179	0.0225824	Elmod3
C2	4.64601e-05	0.000347367	Samd12
C2	4.58999e-08	6.27766e-07	Ptk2b
C2	3.24546e-12	6.49961e-11	Rag1
C2	0.0231371	0.0663459	Zcchc14
C2	0.0549826	0.128867	Mospd2
C2	0.00130183	0.00612162	Mysm1
C2	0.000101095	0.000699865	C230062I16Rik
C2	0.0422896	0.105553	Crem
C2	0.000236824	0.00146739	Scgb3a1
C2	7.3128e-07	8.49876e-06	Gm12666
C2	0.0192225	0.0568814	Msl2
C2	0.00287674	0.011927	Xlr4b
C2	0.00740073	0.0259372	Zfp160
C2	0.0230479	0.0661925	2510049J12Rik
C2	0.0455206	0.111588	Pnp2
C2	0.0329593	0.0874427	Col28a1
C2	0.0145069	0.0450054	Dusp22
C2	7.9943e-07	9.1955e-06	Hist1h4m
C2	0.027479	0.0759456	Fbxo47
C2	0.000535525	0.00292971	Lrrn4cl
C2	0.0461809	0.112959	G530011O06Rik
C2	0.0659176	0.148541	Gm10451
C2	2.45878e-24	1.0213e-22	H2-Ab1
C2	2.26211e-23	8.59986e-22	Adh1
C2	0.0204166	0.0597058	Zfp865
C2	0.0554343	0.129655	Cerkl
C2	6.23013e-05	0.000452239	Trbc1
C2	1.19411e-23	4.69891e-22	Trbc2
C2	0.0359393	0.0933007	Ighm
C2	8.87624e-17	2.23701e-15	Gm2178
C2	2.9258e-06	3.02423e-05	Hmga1-rs1
C2	0.00200337	0.0087765	Hist3h2a
C2	0.00153672	0.00704354	Cyp4v3
C2	0.0302617	0.0822005	Gm6565
C2	0.0421372	0.105484	Gm684
C2	0.000263696	0.00160725	Gm12947
C2	2.55402e-09	3.92375e-08	Gm9159
C2	0.000284188	0.00169982	Gm13603
C2	1.39781e-05	0.00012211	Gm14927
C2	0.0263372	0.0733843	Gm15778
C2	0.000665549	0.00358852	Rpl9-ps1
C2	1.05521e-09	1.7151e-08	Gm14877
C2	0.0432491	0.10752	H3f3a-ps1
C2	0.0016029	0.00729269	Rps12-ps19
C2	3.20714e-08	4.46808e-07	Gm16148
C2	7.91891e-05	0.000560319	Gm12732
C2	1.62815e-09	2.53607e-08	Gm15578
C2	4.6459e-20	1.40821e-18	Gm13246
C2	0.000198234	0.0012525	Gm12738
C2	0.0381576	0.0971482	Ldha-ps2
C2	0.00162396	0.00734383	Gm9003
C2	0.00752596	0.026236	A430104N18Rik
C2	0.0147023	0.0453619	Tmem240
C2	0.0054108	0.0205702	Gm14562
C2	0.00203853	0.0089131	A430078I02Rik
C2	6.36971e-06	6.10567e-05	Gm12519
C2	0.0655104	0.147976	B230378P21Rik
C2	0.00103338	0.00509423	E130102H24Rik
C2	1.52969e-05	0.000132988	Plcxd2
C2	0.000264645	0.00160867	Scarna2
C2	0.000934844	0.00475477	Matr3-ps2
C2	0.000451959	0.00253436	Pira2
C2	3.6711e-05	0.000286909	Gm9719
C2	0.00726979	0.0255582	Gm17082
C2	0.0274934	0.0759456	H2-Q2
C2	5.18783e-08	7.0523e-07	Gm22179
C2	2.37753e-11	4.40727e-10	Rps12-ps20
C2	0.0175443	0.0526094	Gm21827
C2	0.0267398	0.0741376	Gm26631
C2	5.65187e-06	5.44083e-05	5830416P10Rik
C2	0.00109856	0.00533349	RP23-103I12.3
C2	0.00026114	0.00159601	Ly6k
C2	0.00574747	0.0214502	BC021614
C2	5.63085e-10	9.35555e-09	Gm12152
C2	3.09545e-13	6.42879e-12	Gm15340
C2	6.58628e-10	1.08625e-08	Dntt
C2	0.032784	0.0874427	Ccl20
C2	0.0167207	0.0504094	Serpina3c
C2	0.0132633	0.0418419	Gm16123
C3	0.0436025	0.108067	Sult5a1
C3	0.0445852	0.109654	Usp32
C3	0.000242266	0.00149698	Prkd1
C3	2.28735e-12	4.62209e-11	Ggct
C3	8.1938e-06	7.78758e-05	Hbp1
C3	0.000675453	0.00363319	Ranbp2
C3	0.000580804	0.00315434	Etv3
C3	8.62723e-07	9.82278e-06	Prodh
C3	1.35185e-06	1.49369e-05	Fosb
C3	1.01946e-08	1.4658e-07	Zak
C3	0.047587	0.115019	Man2b1
C3	0.00834845	0.028692	Zfp287
C3	0.00206532	0.00897774	Crbn
C3	0.0240756	0.0684911	Por
C3	0.010386	0.0343596	Cd247
C3	0.00193402	0.00851904	Inpp5k
C3	0.0472276	0.11452	Hfe
C3	0.0117967	0.0381269	Tle1
C3	0.00288471	0.011938	Sertad1
C3	9.13363e-07	1.03468e-05	Mgst1
C3	4.20945e-07	5.08154e-06	Ap1b1
C3	1.93169e-07	2.4618e-06	Slc3a2
C3	0.0053772	0.0204772	Zfp715
C3	0.00552515	0.020934	Slc41a1
C3	0.00659817	0.0236795	Pkd2l2
C3	9.17803e-06	8.57763e-05	Dnajb9
C3	0.000173884	0.00112557	Trappc2l
C3	0.0124606	0.0399845	Gata2
C3	0.000175744	0.00113274	Fbxw5
C3	0.00480596	0.0185858	Cyp2j9
C3	0.000348979	0.00201224	Pcolce2
C3	0.00438955	0.0173036	Dennd6b
C3	0.0381165	0.0971482	Prrt1
C3	0.0034643	0.0141538	Lama5
C3	1.78725e-06	1.92731e-05	Mrpl32
C3	0.000485309	0.00268778	Actr8
C3	5.50923e-05	0.000402515	Phf21b
C3	0.0132367	0.0418169	Tox4
C3	0.00811437	0.0282179	Sdc4
C3	0.00593038	0.021878	Taok1
C3	2.99425e-09	4.56878e-08	Cd300lg
C3	0.0564842	0.131289	Ghdc
C3	0.0578733	0.134101	Rab5a
C3	0.00276187	0.0115792	Trove2
C3	0.000186932	0.00119797	Dync1h1
C3	8.98057e-27	4.19654e-25	Ccl6
C3	7.8579e-45	6.52788e-43	Ccl4
C3	0.00747725	0.0261238	Ccl9
C3	0.0186652	0.0555253	Reps1
C3	0.000749902	0.00400483	Ube2d1
C3	0.000111904	0.000760608	Sgk1
C3	0.012695	0.0406784	Timp3
C3	0.0277766	0.0764664	Sirt1
C3	0.0496656	0.119272	Peli1
C3	0.00181314	0.00806918	Rab1
C3	9.78191e-06	8.99355e-05	Ptprr
C3	6.54241e-05	0.000470341	Phlda1
C3	2.86342e-13	6.00249e-12	Btg2
C3	0.0220822	0.0638279	Tlk2
C3	0.00644403	0.0232753	Ywhae
C3	1.4387e-09	2.27253e-08	Ankrd40
C3	6.05759e-18	1.61752e-16	Nfkbia
C3	0.0293827	0.0802746	Sgpp1
C3	7.66902e-15	1.70313e-13	Serpina3n
C3	0.0363669	0.0940842	Pacs2
C3	0.0015008	0.00694082	Gtpbp4
C3	5.37798e-56	5.48309e-54	Fos
C3	0.00724536	0.0255238	Nol8
C3	0.00584303	0.0216985	Srd5a1
C3	0.0205937	0.0599891	Cwc27
C3	3.57975e-07	4.41175e-06	Thrb
C3	0.000176553	0.00113469	Spryd7
C3	0.0432861	0.10752	Epsti1
C3	3.72923e-06	3.78492e-05	Dct
C3	0.00229399	0.00987605	Ttc33
C3	0.000323026	0.00189672	Drosha
C3	0.000165088	0.00107957	Golph3
C3	0.00835304	0.028692	Myo10
C3	0.0328654	0.0874427	Oxr1
C3	0.00364537	0.0147325	Sybu
C3	9.78344e-06	8.99355e-05	Tef
C3	0.00161284	0.00732306	Zc3h7b
C3	0.0123664	0.0397961	Adsl
C3	0.0480341	0.11585	Dnal4
C3	0.0110709	0.0361981	Enpp2
C3	3.81078e-10	6.42675e-09	Hes1
C3	0.00116958	0.00560548	Plec
C3	0.00944416	0.0318067	Tsta3
C3	0.006011	0.0220851	Lmln
C3	0.0415365	0.104312	Enah
C3	0.00205537	0.00896927	Nus1
C3	0.0377245	0.0965936	Rpp14
C3	0.0133576	0.0420211	Vwa5a
C3	4.09027e-23	1.52908e-21	Rab12
C3	5.16303e-12	9.98334e-11	Clic5
C3	2.88323e-20	8.92309e-19	Xdh
C3	0.0449315	0.110385	Slc30a6
C3	0.00889444	0.0303195	Birc6
C3	0.000344831	0.00199859	Crim1
C3	0.0201399	0.0591281	Prepl
C3	0.056963	0.132265	Anks1
C3	0.0254963	0.0716644	Tapbp
C3	0.00104133	0.00509557	Riok3
C3	9.39828e-27	4.30211e-25	Myot
C3	0.00576083	0.0214644	Ik
C3	0.0365284	0.0942828	Gnal
C3	0.01635	0.0494914	Mapk4
C3	0.0519718	0.123488	Atp9b
C3	7.95519e-05	0.000561116	Asrgl1
C3	4.16165e-05	0.000318586	Sdhaf2
C3	9.52434e-06	8.82773e-05	Ms4a4d
C3	1.5028e-09	2.35719e-08	Zfand5
C3	0.00753276	0.026236	Lipa
C3	0.0325079	0.0870111	Fundc1
C3	0.0529888	0.125506	Slc18a2
C3	0.0524836	0.124441	Poll
C3	4.7987e-05	0.000355231	Tnrc6c
C3	0.000119755	0.00080664	Cpeb1
C3	0.0594456	0.137076	Phf6
C3	4.15849e-05	0.000318586	Rhot2
C3	0.000198071	0.0012525	Il6
C3	0.000153821	0.00101477	Hspa4l
C3	0.0208002	0.0605122	Uimc1
C3	1.60222e-05	0.000138756	Lypla1
C3	0.0116753	0.0378983	Slc40a1
C3	0.000941595	0.00477828	Cd28
C3	4.80486e-06	4.78219e-05	Trak2
C3	0.03381	0.0891137	Mgat4a
C3	0.00471411	0.0183254	Pam
C3	0.030067	0.0819444	Cdc73
C3	2.65761e-24	1.08382e-22	Cfh
C3	1.39912e-05	0.00012211	Tor1aip1
C3	4.05882e-06	4.10088e-05	Mnda
C3	2.87466e-08	4.02991e-07	Dcaf6
C3	0.0593121	0.13701	Esrrg
C3	6.07329e-22	2.09575e-20	Rgs5
C3	1.86196e-05	0.000156419	Mrc1
C3	0.00269578	0.0113658	Kif5c
C3	0.00594028	0.0218786	Acbd5
C3	0.00166742	0.00748007	Zbtb43
C3	0.000224788	0.00140446	Fam73b
C3	7.75895e-21	2.52222e-19	Gsn
C3	0.000280452	0.00169101	Mrrf
C3	2.4082e-143	9.00265e-141	Xirp2
C3	0.0645476	0.146771	Atf2
C3	0.00744696	0.0260585	Chrna1
C3	0.0330069	0.0874427	Cops2
C3	0.00619052	0.0225824	Rab22a
C3	0.00393165	0.0156637	Edn3
C3	0.0600074	0.13819	Pik3ca
C3	0.0027949	0.0116828	Dcun1d1
C3	7.06142e-28	3.36995e-26	Schip1
C3	1.41075e-06	1.55113e-05	Tlr2
C3	0.00117891	0.00563816	Ash1l
C3	0.000794657	0.00419392	Lrba
C3	0.000487326	0.0026923	Gclm
C3	0.0196665	0.058042	Cryz
C3	4.39425e-05	0.000331862	Nr4a3
C3	0.0549761	0.128867	Ugcg
C3	0.0134307	0.0421918	Nudt2
C3	0.0130296	0.0415134	Ppt1
C3	0.0356605	0.0927918	Nsun4
C3	0.0317139	0.0852928	Pef1
C3	0.0164559	0.0497446	Park7
C3	0.00130841	0.00612686	Errfi1
C3	0.00426858	0.0168564	Agtrap
C3	0.0635284	0.145106	Lrpap1
C3	9.97558e-20	2.90587e-18	Hsd17b11
C3	5.26979e-17	1.3432e-15	Cxcl1
C3	0.00261202	0.0110752	P2rx4
C3	0.0199238	0.0585702	Rnf34
C3	0.0034938	0.0142483	Wipi2
C3	0.00388058	0.0155431	Flt1
C3	0.00103869	0.00509557	Hsph1
C3	0.00241309	0.01029	Wasl
C3	0.0349724	0.0913191	Sspo
C3	3.98137e-05	0.00030688	Gstk1
C3	0.0172195	0.0517739	Clec12b
C3	1.25031e-07	1.65943e-06	Adipor2
C3	2.48098e-22	8.83308e-21	Timp4
C3	0.0365698	0.0942828	Zdhhc13
C3	3.83859e-16	9.15953e-15	Me3
C3	0.0435997	0.108067	Xylt1
C3	0.0177411	0.0530578	Psma1
C3	0.0233989	0.0669434	Wee1
C3	3.82418e-05	0.000296271	Magix
C3	0.00174509	0.00779728	Stard8
C3	0.0277149	0.0764632	Igbp1
C3	0.0100431	0.0335219	Gpm6a
C3	0.00136767	0.00636447	Ikbkb
C3	8.15711e-05	0.000571763	Vps37a
C3	0.000996911	0.00499123	Sall1
C3	0.0027131	0.0113989	Itfg1
C3	0.0344273	0.090422	Txnl4b
C3	2.00577e-49	1.79958e-47	Mt2
C3	0.0549716	0.128867	Arl2bp
C3	5.49122e-89	1.03925e-86	Acta1
C3	0.000310028	0.00182998	Abcb10
C3	3.09296e-06	3.18235e-05	Dcun1d5
C3	0.000511493	0.00281886	Ube2q2
C3	0.01225	0.0394782	Ulk3
C3	0.0474331	0.114895	Pstpip1
C3	0.00076114	0.00404823	Lactb
C3	2.88813e-07	3.57904e-06	Plscr2
C3	0.0348415	0.0911896	Pdcd6ip
C3	2.64947e-05	0.000216889	Csrnp1
C3	0.0302358	0.0822005	Trak1
C3	0.0246188	0.0698104	Atp2c1
C3	0.015996	0.0486826	Mon1a
C3	0.0131506	0.0416621	Qars
C3	3.79592e-05	0.000295634	Itgbl1
C3	2.89801e-05	0.000233822	Atg9a
C3	0.02798	0.0769107	Abhd10
C3	0.0468608	0.113877	Cnppd1
C3	4.25738e-05	0.000323705	Ttc7b
C3	0.0548773	0.128867	Pik3c3
C3	0.000381662	0.00218943	Asb13
C3	2.00758e-05	0.000168023	Pxk
C3	0.0374168	0.0960249	Ccs
C3	0.065117	0.147384	Rhbdd3
C3	0.00328481	0.0135189	Cmip
C3	0.00506431	0.0194175	Parp14
C3	0.015625	0.0478128	BC018507
C3	0.00079347	0.00419392	Pik3ip1
C3	2.71293e-05	0.000220475	Ushbp1
C3	0.00936139	0.0315753	Synrg
C3	0.0302709	0.0822005	Cebpa
C3	0.0044939	0.0176435	Igsf6
C3	0.00990797	0.0331201	Eef2k
C3	4.21385e-07	5.08154e-06	Ccl12
C3	1.74028e-05	0.00014842	Nfkbiz
C3	2.6322e-59	2.95202e-57	Ccl7
C3	1.24802e-09	1.9995e-08	Ccl2
C3	0.00164786	0.00742266	Ric8b
C3	2.26784e-20	7.26681e-19	Thrsp
C3	0.0265623	0.073828	Dym
C3	0.000222665	0.00139507	Cd99l2
C3	0.000933143	0.00475477	H2-Q4
C3	0.00164801	0.00742266	Naa30
C3	0.0464638	0.113281	Cnot1
C3	0.00561173	0.0211548	Eepd1
C3	0.00582665	0.0216736	Etl4
C3	0.000110153	0.00075098	Phkb
C3	0.00285961	0.011878	C1qa
C3	0.0601721	0.138427	9430023L20Rik
C3	0.00082501	0.00431351	Rcor3
C3	0.061176	0.140305	Phc3
C3	0.00826838	0.0285323	Tmem33
C3	0.0653309	0.147719	Egr2
C3	1.67408e-06	1.81399e-05	Ninj1
C3	0.000294106	0.00174518	Kmt2c
C3	2.6601e-05	0.000216968	Rnf144b
C3	0.0295121	0.0805299	Trappc11
C3	0.0056832	0.021308	Fam126b
C3	0.0408725	0.103008	Ostm1
C3	0.0010014	0.00499142	Snx10
C3	0.0057038	0.0213227	Trpc4ap
C3	5.90577e-44	4.56781e-42	Egr1
C3	0.020576	0.0599891	C1s
C3	9.58626e-05	0.000665696	Car14
C3	0.0102179	0.0339537	Cnst
C3	0.00642685	0.0232507	Rreb1
C3	2.07402e-10	3.60622e-09	F13a1
C3	0.00360554	0.0145979	Picalm
C3	0.00181234	0.00806918	Wdr45
C3	0.00375476	0.015066	Cep104
C3	0.00153871	0.00704354	Nploc4
C3	4.77873e-05	0.000354923	Cited2
C3	5.6455e-06	5.44083e-05	Ginm1
C3	0.00637663	0.0231063	Bahd1
C3	2.38267e-19	6.76498e-18	Fmo2
C3	8.52259e-05	0.000595519	Fmo1
C3	0.00280095	0.0116828	D14Abb1e
C3	0.00013834	0.000923503	Camta2
C3	9.09467e-05	0.00063352	Bsdc1
C3	0.021758	0.0629718	Slc16a11
C3	0.00553915	0.0209516	Cmtm8
C3	0.00906481	0.0307796	Prkd2
C3	0.0456718	0.111836	Pcf11
C3	0.0188452	0.0559177	Fcho2
C3	2.28865e-05	0.000189426	Plekha6
C3	0.00341935	0.0139956	Mapk1ip1
C3	0.0463371	0.113218	Pdcd7
C3	2.92039e-05	0.000233944	Wipi1
C3	0.00669508	0.0239096	Osbpl6
C3	0.00086321	0.00445099	Dennd4b
C3	0.000459865	0.00257226	Garem
C3	2.36218e-14	5.14405e-13	Id1
C3	0.0063136	0.0229446	Hscb
C3	0.057405	0.133153	Lysmd4
C3	0.0284266	0.0778522	Clec4a3
C3	0.0162688	0.0493122	Gpr133
C3	0.000142675	0.000949612	Zrsr1
C3	6.38199e-05	0.000461607	Osbpl1a
C3	1.96648e-08	2.79166e-07	Ackr3
C3	6.32741e-26	2.78282e-24	Zfp36
C3	0.0363643	0.0940842	Rassf9
C3	4.81843e-06	4.78219e-05	1110034G24Rik
C3	0.0445227	0.109654	Hs6st1
C3	0.0485955	0.117078	Whamm
C3	0.0328485	0.0874427	Ifit2
C3	0.000479974	0.00267134	Camk2n1
C3	0.0153886	0.0472832	Lyrm4
C3	0.0479582	0.115791	Cldn12
C3	0.0249207	0.0703994	Mbtps2
C3	0.0427755	0.106488	Ankdd1b
C3	1.80721e-05	0.000152596	Zbtb44
C3	0.000706424	0.00378164	Arl4a
C3	0.00415148	0.0164519	Atg16l2
C3	0.000301854	0.00178644	Prrg1
C3	1.44708e-07	1.8654e-06	Crebrf
C3	0.032351	0.0867982	Omd
C3	1.04941e-05	9.4906e-05	Spata33
C3	0.0507539	0.121538	Thnsl1
C3	0.0650755	0.147384	Ntf3
C3	0.00838757	0.0287665	C5ar1
C3	0.00615364	0.0225165	Nudt6
C3	0.0400304	0.101341	Snx21
C3	0.000204421	0.00128797	Cd14
C3	0.00543752	0.0206368	Dcun1d4
C3	1.30745e-05	0.000115004	Klf13
C3	0.0056337	0.021168	Zfp622
C3	0.0620329	0.141835	Ppp6r1
C3	8.73009e-12	1.65946e-10	Junb
C3	0.00048115	0.00267134	Aldh1a1
C3	0.000818908	0.00429668	Tnfaip6
C3	0.000664784	0.00358852	Cd8a
C3	1.79358e-57	1.91571e-55	Iigp1
C3	1.14959e-17	2.99829e-16	Ifi205
C3	0.00555051	0.0209592	Slfn5
C3	0.0246507	0.0698125	Mmrn1
C3	0.015168	0.0467333	Cgrrf1
C3	8.09595e-05	0.000569254	Klf2
C3	0.00192361	0.00851016	D830050J10Rik
C3	0.0649993	0.147384	Fbxo6
C3	0.0374626	0.0960327	Mia3
C3	0.0129685	0.0413774	Lrif1
C3	5.22008e-12	1.00074e-10	Gpr116
C3	0.00479298	0.0185676	Acbd4
C3	0.00123433	0.00585326	Las1l
C3	0.0315386	0.0849233	AA987161
C3	0.0102717	0.0340743	Spock2
C3	1.28309e-07	1.69292e-06	Smim4
C3	1.04453e-05	9.48538e-05	Gda
C3	0.00104274	0.00509557	Ccser2
C3	7.61071e-07	8.7994e-06	H2-Eb1
C3	1.12599e-16	2.80622e-15	B2m
C3	8.18751e-29	4.17377e-27	H2-K1
C3	0.000147695	0.00098012	Cxcl12
C3	0.0408121	0.102971	Ganc
C3	0.041536	0.104312	A930013B10Rik
C3	0.000878361	0.00451872	Nol7
C3	1.86034e-08	2.65779e-07	Zbtb16
C3	0.0146469	0.0453146	Zfp617
C3	0.0345293	0.0905838	Zfp120
C3	0.000844171	0.00438305	Col8a1
C3	4.85712e-28	2.36837e-26	Gm4841
C3	2.42535e-29	1.26513e-27	Lyz2
C3	2.2027e-05	0.000182987	Ahnak
C3	4.19058e-05	0.00031971	Rasal2
C3	0.0205502	0.0599891	Smim15
C3	4.91005e-06	4.81371e-05	C1qtnf9
C3	1.61658e-05	0.000139461	H2-Q6
C3	0.000164027	0.00107577	Ifi204
C3	0.000106243	0.000726535	Nbeal1
C3	0.00113232	0.00547368	4930513N10Rik
C3	2.39567e-13	5.06934e-12	Mafb
C3	8.58029e-11	1.55206e-09	Plk1s1
C3	3.03751e-17	7.8312e-16	AW112010
C3	0.0107806	0.0353007	Fnbp1
C3	2.11771e-12	4.31821e-11	Ly6a
C3	4.71077e-05	0.000351039	Selt
C3	8.28491e-22	2.81562e-20	Bnip3
C3	0.0158928	0.0484341	Chd2
C3	2.56433e-10	4.41318e-09	Gm17414
C3	5.24295e-20	1.56799e-18	Tgtp2
C3	4.46366e-06	4.46964e-05	Tgtp1
C3	1.12824e-24	4.77479e-23	Ly6c1
C3	0.00162103	0.00734383	Xirp1
C3	0	0	Gm11512
C3	0.00630527	0.0229446	Gm12110
C3	0.0471486	0.114453	Gm13378
C3	0.006951	0.0246305	Gm12002
C3	0.000904179	0.00463031	Gm11730
C3	0.0548863	0.128867	C330006A16Rik
C3	0.0514114	0.122632	Gm15446
C3	0.0309779	0.0838159	Gm17096
C3	0.00090745	0.00463647	Zfp712
C3	0.0019184	0.00850388	Hspa1b
C3	1.62e-299	1.21122e-296	F830016B08Rik
C3	0.0069326	0.0246236	Prr24
C3	5.7067e-07	6.70164e-06	Eif4e3
C3	0.00267383	0.0113159	Gm21747
C3	0.0246884	0.0698312	Psmb9
C3	0.0548004	0.128867	Gm10778
C3	0.000999973	0.00499142	Dleu2
C3	2.59237e-07	3.26668e-06	Gm26703
C3	0.0609539	0.139938	Gm3650
C3	0.0236558	0.0675923	2310015B20Rik
C3	0.0290044	0.0793376	Gm20619
