# Supplementary material for: Single-cell analysis of murine fibroblasts identifies neonatal to adult switching that regulates cardiomyocyte maturation
Source: Nat Commun. 2020 May 22;11:2585. doi: 10.1038/s41467-020-16204-w (PMC7244751; doi:10.1038/s41467-020-16204-w)
Supplement: Supplementary file 11 — Supplementary Data 8 [file 41467_2020_16204_MOESM11_ESM.xlsx]

## Sheet: S8_EC markers
Supplementary Data Table 8 Full list of DEGs in EC cell clusters in vivo
p_val	avg_logFC	pct.1	pct.2	p_val_adj	cluster	Cell_Cluster	gene
9.90598e-39	0.895171	0.92	0.78	2.02221e-34	1	EC_1	Rgcc
2.43315e-30	0.507108	0.995	0.917	4.96704e-26	1	EC_1	Gpihbp1
1.05213e-24	0.416844	1	0.977	2.14782e-20	1	EC_1	Cd36
1.10556e-18	0.62203	0.614	0.41	2.2569e-14	1	EC_1	Car4
7.5296e-18	0.258637	1	0.997	1.53709e-13	1	EC_1	Fabp4
2.67515e-15	0.332066	0.712	0.512	5.46105e-11	1	EC_1	Ly6c2
2.8983e-14	0.828829	0.307	0.148	5.9166e-10	1	EC_1	Thrsp
9.86777e-14	0.356055	0.876	0.771	2.01441e-09	1	EC_1	Ly6c1
1.37209e-13	0.316919	0.916	0.849	2.80098e-09	1	EC_1	Ly6e
2.01564e-12	0.551385	0.377	0.208	4.11474e-08	1	EC_1	C1qtnf9
4.88449e-09	0.625562	0.475	0.351	9.97121e-05	1	EC_1	Timp4
7.99469e-09	0.441945	0.585	0.446	0.000163204	1	EC_1	8430408G22Rik
1.13714e-08	0.346422	0.878	0.801	0.000232136	1	EC_1	Rbp7
1.46506e-08	0.257702	0.981	0.954	0.000299077	1	EC_1	Cd81
4.79191e-08	0.297759	0.609	0.473	0.00097822	1	EC_1	Cd300lg
1.9661e-07	0.276133	0.883	0.803	0.0040136	1	EC_1	Tspan13
3.41794e-07	0.325066	0.876	0.842	0.00697739	1	EC_1	Mgll
4.53642e-07	0.304224	0.426	0.299	0.00926064	1	EC_1	Ifi203
9.07424e-07	0.313587	0.487	0.369	0.0185241	1	EC_1	Abcg2
1.05933e-06	0.346864	0.705	0.621	0.0216251	1	EC_1	BC028528
1.82689e-06	0.251204	0.262	0.162	0.0372941	1	EC_1	Pparg
8.05085e-21	0.490762	0.986	0.984	1.6435e-16	2	EC_2	Hba-a2
3.72769e-20	0.532813	0.978	0.965	7.60971e-16	2	EC_2	Hbb-bs
2.96781e-18	0.432807	0.994	0.977	6.0585e-14	2	EC_2	Hba-a1
3.03917e-17	0.482754	0.888	0.798	6.20416e-13	2	EC_2	Hbb-bt
1.13381e-13	0.35304	0.888	0.786	2.31455e-09	2	EC_2	Rpsa-ps9
8.95478e-12	0.349778	0.975	0.965	1.82803e-07	2	EC_2	Col4a1
5.35764e-11	0.324858	0.922	0.917	1.09371e-06	2	EC_2	Ptrf
5.49328e-11	0.267203	0.964	0.917	1.1214e-06	2	EC_2	Eef2
7.15153e-11	0.303569	0.813	0.723	1.45991e-06	2	EC_2	Rpsa
2.43571e-09	0.39999	0.793	0.69	4.97227e-05	2	EC_2	Postn
3.73062e-09	0.254115	0.978	0.949	7.6157e-05	2	EC_2	Ahnak
4.65361e-09	0.267766	0.966	0.959	9.49987e-05	2	EC_2	Vim
6.93404e-09	0.307556	0.791	0.723	0.000141552	2	EC_2	Rpsa-ps12
2.19582e-08	0.283243	0.715	0.626	0.000448255	2	EC_2	Rpsa-ps10
2.3794e-08	0.296209	0.626	0.494	0.00048573	2	EC_2	Col15a1
2.42797e-08	0.368709	0.869	0.816	0.000495645	2	EC_2	Col3a1
4.41118e-08	0.342482	0.821	0.742	0.000900499	2	EC_2	Hspg2
9.0113e-08	0.320441	0.866	0.805	0.00183957	2	EC_2	Col1a2
9.44165e-08	0.304274	0.911	0.872	0.00192742	2	EC_2	Rpl8
1.55428e-07	0.250928	0.88	0.853	0.00317292	2	EC_2	Col4a2
3.8439e-07	0.317358	0.922	0.901	0.00784693	2	EC_2	Hsp90aa1
4.97002e-07	0.359627	0.466	0.357	0.0101458	2	EC_2	Ephb4
1.43874e-06	0.282905	0.735	0.64	0.0293703	2	EC_2	Aqp1
2.66413e-19	0.385822	1	1	5.43855e-15	3	EC_3	Gm13341
1.0015e-16	0.455996	0.978	0.962	2.04446e-12	3	EC_3	Gm4076
7.15446e-16	0.545633	0.945	0.919	1.46051e-11	3	EC_3	Dcn
4.10577e-15	0.445103	0.985	0.962	8.38152e-11	3	EC_3	Gm11407
2.63384e-11	0.439346	1	0.995	5.37671e-07	3	EC_3	Gm13339
1.47818e-10	0.487978	0.844	0.795	3.01756e-06	3	EC_3	Col1a1
2.10136e-10	0.536322	0.851	0.812	4.28971e-06	3	EC_3	Col1a2
2.85148e-10	0.52557	0.836	0.728	5.821e-06	3	EC_3	Pln
5.15397e-10	0.822746	0.909	0.91	1.05213e-05	3	EC_3	Ttn
6.44871e-10	0.562214	1	1	1.31644e-05	3	EC_3	Gm13340
1.63409e-09	0.362068	0.971	0.963	3.33584e-05	3	EC_3	Tpm1
3.09596e-09	0.402671	0.593	0.449	6.3201e-05	3	EC_3	Ndrg2
5.87556e-09	0.372112	0.825	0.694	0.000119944	3	EC_3	Cox7a1
8.66248e-09	0.312349	0.982	0.985	0.000176836	3	EC_3	Hba-a2
1.55345e-08	0.522399	0.585	0.443	0.000317122	3	EC_3	Ogn
3.80284e-08	0.516324	0.967	0.943	0.000776312	3	EC_3	Myh6
1.03207e-07	0.385857	0.716	0.607	0.00210688	3	EC_3	Dpt
2.36319e-07	0.453996	0.324	0.202	0.00482421	3	EC_3	Meg3
2.43761e-07	0.347364	0.938	0.901	0.00497613	3	EC_3	Mb
5.35774e-07	0.375891	0.404	0.268	0.0109373	3	EC_3	Gas1
6.5249e-07	0.506769	0.545	0.451	0.0133199	3	EC_3	Dsp
9.01156e-07	0.396852	0.924	0.875	0.0183962	3	EC_3	Actc1
1.14671e-06	0.345732	0.964	0.969	0.0234088	3	EC_3	Hbb-bs
1.16844e-06	0.515029	0.844	0.825	0.0238525	3	EC_3	Col3a1
7.33164e-23	0.425748	0.996	0.987	1.49668e-18	4	EC_4	Calm1
6.821e-18	0.334828	0.996	0.985	1.39244e-13	4	EC_4	Gm10269
1.04324e-15	0.314787	0.992	0.947	2.12968e-11	4	EC_4	Rpl35
2.5891e-15	0.287826	1	0.981	5.28539e-11	4	EC_4	Gm1821
6.5352e-14	0.304058	0.996	0.986	1.3341e-09	4	EC_4	Gm2000
1.00164e-13	0.258877	1	0.998	2.04474e-09	4	EC_4	Ubb
1.35859e-13	0.261983	0.984	0.935	2.77343e-09	4	EC_4	Gm4342
4.05093e-13	0.334293	0.702	0.477	8.26956e-09	4	EC_4	Trim37
2.32771e-12	0.518157	0.895	0.758	4.75178e-08	4	EC_4	Txn1
2.89734e-12	0.356173	0.528	0.313	5.91464e-08	4	EC_4	Il2rg
3.19166e-12	0.370707	0.98	0.93	6.51546e-08	4	EC_4	Gpihbp1
1.08215e-11	0.266624	0.859	0.705	2.2091e-07	4	EC_4	Gng5
1.36517e-11	0.345091	0.948	0.908	2.78685e-07	4	EC_4	Sub1
3.05257e-11	0.251225	0.601	0.375	6.23151e-07	4	EC_4	Cmtm3
3.44064e-11	0.298621	0.931	0.871	7.02371e-07	4	EC_4	Rps11
5.61571e-11	0.458316	0.782	0.598	1.14639e-06	4	EC_4	Gngt2
6.92069e-11	0.295682	1	0.988	1.41279e-06	4	EC_4	Tmsb4x
7.26236e-11	0.339822	0.831	0.655	1.48254e-06	4	EC_4	Coa3
1.46951e-10	0.290257	0.952	0.886	2.99986e-06	4	EC_4	Ifitm3
1.57695e-10	0.30168	0.927	0.823	3.21919e-06	4	EC_4	Rps18-ps3
1.85261e-10	0.26436	0.964	0.946	3.78193e-06	4	EC_4	Rps19-ps6
2.22393e-10	0.305645	0.726	0.511	4.53994e-06	4	EC_4	Sumo1
3.35516e-10	0.347745	0.903	0.86	6.84923e-06	4	EC_4	Gng11
4.45595e-10	0.324937	0.964	0.861	9.09637e-06	4	EC_4	Prdx1
4.76209e-10	0.337574	0.75	0.583	9.72132e-06	4	EC_4	Snrpg
5.41362e-10	0.271233	0.798	0.643	1.10514e-05	4	EC_4	Gm9493
5.45201e-10	0.368291	0.911	0.798	1.11297e-05	4	EC_4	Pfn1
6.8594e-10	0.308073	0.843	0.69	1.40028e-05	4	EC_4	Rbx1
7.8465e-10	0.324849	0.774	0.623	1.60178e-05	4	EC_4	Dad1
1.09287e-09	0.527736	0.738	0.596	2.23098e-05	4	EC_4	Hsd17b11
1.55699e-09	0.285643	0.879	0.751	3.17843e-05	4	EC_4	Sri
1.69112e-09	0.351177	0.718	0.558	3.45226e-05	4	EC_4	Sh3bgrl3
1.77693e-09	0.408933	0.649	0.467	3.62743e-05	4	EC_4	Arpc5l
2.06062e-09	0.350199	0.786	0.636	4.20656e-05	4	EC_4	S100a13
2.31954e-09	0.25575	0.988	0.978	4.73511e-05	4	EC_4	Gm15427
2.37878e-09	0.31293	0.895	0.775	4.85603e-05	4	EC_4	Hsbp1
2.53623e-09	0.32107	0.778	0.631	5.17746e-05	4	EC_4	Gm9840
2.54131e-09	0.255747	0.992	0.976	5.18783e-05	4	EC_4	H3f3b
2.8468e-09	0.390167	0.903	0.84	5.81146e-05	4	EC_4	Hint1
3.08092e-09	0.344517	0.75	0.628	6.28938e-05	4	EC_4	Vps29
3.93697e-09	0.29141	0.968	0.916	8.03693e-05	4	EC_4	Rps18
4.7832e-09	0.301415	0.605	0.417	9.76442e-05	4	EC_4	Dnttip2
4.93326e-09	0.272732	0.633	0.45	0.000100708	4	EC_4	Ccdc124
8.37338e-09	0.317711	0.613	0.439	0.000170934	4	EC_4	Lxn
8.92474e-09	0.362067	0.79	0.663	0.00018219	4	EC_4	Timm17a
9.62415e-09	0.289061	0.919	0.848	0.000196467	4	EC_4	Gm5526
1.00019e-08	0.291085	0.927	0.837	0.00020418	4	EC_4	Ndufa7
1.23149e-08	0.35415	0.548	0.359	0.000251396	4	EC_4	Tmbim4
1.27564e-08	0.389123	0.794	0.663	0.000260409	4	EC_4	Chmp2a
1.2962e-08	0.357314	0.802	0.705	0.000264606	4	EC_4	S100a16
1.9988e-08	0.250688	0.94	0.885	0.000408034	4	EC_4	Myl6
2.57049e-08	0.324198	0.786	0.646	0.00052474	4	EC_4	Dynlt1-ps1
2.58635e-08	0.310122	0.645	0.449	0.000527978	4	EC_4	Rpph1
2.70331e-08	0.289979	0.802	0.648	0.000551854	4	EC_4	2810025M15Rik
2.99471e-08	0.284327	0.79	0.617	0.000611341	4	EC_4	BC028528
3.39864e-08	0.375353	0.71	0.572	0.000693798	4	EC_4	Cetn3
3.48049e-08	0.296892	0.883	0.822	0.000710508	4	EC_4	Fkbp1a
3.71686e-08	0.296856	0.827	0.666	0.000758759	4	EC_4	Timm13
3.82194e-08	0.261197	0.887	0.784	0.000780211	4	EC_4	Rps16
3.82994e-08	0.304768	0.77	0.602	0.000781844	4	EC_4	Snrpd3
4.35821e-08	0.297323	0.75	0.601	0.000889684	4	EC_4	Rbm8a
4.58333e-08	0.368261	0.391	0.234	0.000935641	4	EC_4	Ipo11
4.99352e-08	0.334971	0.859	0.718	0.00101938	4	EC_4	Pomp
6.08652e-08	0.273947	0.633	0.47	0.0012425	4	EC_4	Gm4540
8.74736e-08	0.306994	0.613	0.464	0.00178569	4	EC_4	Mrpl17
9.15324e-08	0.330251	0.835	0.708	0.00186854	4	EC_4	Rps27l
1.01729e-07	0.25089	0.851	0.746	0.00207671	4	EC_4	Psmb6
1.12362e-07	0.337124	0.754	0.673	0.00229376	4	EC_4	Ranbp1
1.53356e-07	0.304174	0.843	0.745	0.00313061	4	EC_4	Cox8a
1.73977e-07	0.269984	0.726	0.59	0.00355156	4	EC_4	Gm10146
1.98503e-07	0.255203	0.875	0.803	0.00405223	4	EC_4	Slc25a5
2.46968e-07	0.254321	0.77	0.604	0.0050416	4	EC_4	Spcs2
2.79068e-07	0.337318	0.831	0.727	0.00569689	4	EC_4	Atox1
4.29768e-07	0.364783	0.54	0.388	0.00877327	4	EC_4	Nhp2
4.54232e-07	0.280903	0.778	0.645	0.00927269	4	EC_4	Gm10094
5.41769e-07	0.301436	0.573	0.422	0.0110597	4	EC_4	Polr2g
5.52577e-07	0.260668	0.794	0.65	0.0112803	4	EC_4	Rab11a
6.76606e-07	0.265705	0.516	0.372	0.0138122	4	EC_4	Sap18
7.68758e-07	0.368856	0.677	0.518	0.0156934	4	EC_4	Ubxn4
9.11749e-07	0.343089	0.831	0.743	0.0186124	4	EC_4	Clic1
9.95425e-07	0.354632	0.665	0.522	0.0203206	4	EC_4	Smim11
1.19333e-06	0.280659	0.621	0.478	0.0243606	4	EC_4	Snx6
1.20353e-06	0.31505	0.73	0.639	0.024569	4	EC_4	Gm5776
1.26235e-06	0.25577	0.859	0.739	0.0257696	4	EC_4	Gm3244
1.29926e-06	0.314648	0.738	0.635	0.0265231	4	EC_4	Psmb2
1.36285e-06	0.252089	0.681	0.55	0.0278212	4	EC_4	Camta1
1.54069e-06	0.256138	0.863	0.763	0.0314516	4	EC_4	D8Ertd738e
1.97208e-06	0.29579	0.694	0.566	0.040258	4	EC_4	Rny3
2.00218e-06	0.359026	0.69	0.579	0.0408725	4	EC_4	Eif4ebp1
2.13671e-06	0.267877	0.593	0.446	0.0436188	4	EC_4	Ostc
2.23206e-06	0.350473	0.71	0.567	0.0455652	4	EC_4	Ecscr
4.7209e-38	1.62883	0.844	0.532	9.63724e-34	5	EC_5	Cxcl12
3.65128e-26	0.967355	0.37	0.1	7.45373e-22	5	EC_5	Sema3g
2.42107e-22	0.989427	0.618	0.326	4.94236e-18	5	EC_5	Sox17
1.13158e-20	0.518842	0.445	0.164	2.31001e-16	5	EC_5	Hey1
2.77261e-20	0.777134	0.757	0.45	5.66001e-16	5	EC_5	8430408G22Rik
1.06389e-19	0.805676	0.913	0.738	2.17182e-15	5	EC_5	Epas1
3.39245e-19	0.766313	0.434	0.175	6.92534e-15	5	EC_5	Jag1
4.98344e-18	0.903718	0.908	0.811	1.01732e-13	5	EC_5	Rbp7
6.39151e-18	0.754074	0.358	0.127	1.30476e-13	5	EC_5	Stmn2
2.56214e-15	0.605148	0.41	0.176	5.23036e-11	5	EC_5	Cdk19
3.03385e-15	0.464429	0.335	0.12	6.19331e-11	5	EC_5	Vegfc
4.29944e-15	0.782539	0.827	0.649	8.77688e-11	5	EC_5	Slc6a6
4.65025e-15	0.848344	0.884	0.736	9.49302e-11	5	EC_5	Ptprb
7.10243e-15	0.573813	0.445	0.21	1.44989e-10	5	EC_5	Atp13a3
1.04764e-14	0.572555	0.879	0.723	2.13866e-10	5	EC_5	Slc9a3r2
1.34252e-14	0.581413	0.705	0.467	2.74062e-10	5	EC_5	Mecom
2.43868e-14	0.675499	0.497	0.259	4.97831e-10	5	EC_5	Unc5b
8.51365e-14	0.582407	0.786	0.538	1.73798e-09	5	EC_5	Ly6c2
9.13146e-14	0.397075	0.237	0.07	1.8641e-09	5	EC_5	Pcsk5
1.34969e-13	0.462698	0.225	0.065	2.75526e-09	5	EC_5	Gja5
1.58073e-13	0.448939	0.347	0.14	3.2269e-09	5	EC_5	Gja4
2.07156e-13	0.779123	0.896	0.787	4.22888e-09	5	EC_5	Ly6c1
2.40153e-13	0.397061	0.399	0.172	4.90249e-09	5	EC_5	Pik3r3
2.6248e-13	0.596343	0.491	0.253	5.35827e-09	5	EC_5	Tmem47
2.93832e-13	0.969156	0.393	0.183	5.99828e-09	5	EC_5	Fbln5
1.04149e-12	0.714265	0.775	0.568	2.1261e-08	5	EC_5	Btnl9
1.17193e-11	0.698489	0.572	0.355	2.39237e-07	5	EC_5	Efnb2
1.49303e-11	0.606209	0.572	0.328	3.04788e-07	5	EC_5	Timp3
4.6657e-11	0.667786	0.566	0.368	9.52457e-07	5	EC_5	Azin1
5.16021e-11	0.540225	0.879	0.68	1.05341e-06	5	EC_5	Tsc22d1
3.41415e-10	0.748598	0.202	0.067	6.96964e-06	5	EC_5	Rnf144b
4.97722e-09	0.460409	0.618	0.432	0.000101605	5	EC_5	Prex2
5.15754e-09	0.380573	0.376	0.189	0.000105286	5	EC_5	Slc44a2
7.39542e-09	0.463364	0.647	0.46	0.00015097	5	EC_5	Tinagl1
7.48277e-09	0.418512	0.636	0.456	0.000152753	5	EC_5	Glul
1.44762e-08	0.251474	0.295	0.137	0.000295517	5	EC_5	Dnm3
1.53047e-08	0.430683	0.306	0.145	0.00031243	5	EC_5	Nhsl2
1.88982e-08	0.484198	0.844	0.706	0.000385788	5	EC_5	Txnip
2.08052e-08	0.356848	0.225	0.09	0.000424717	5	EC_5	Nuak1
2.25847e-08	0.42501	0.855	0.761	0.000461043	5	EC_5	Flt1
5.8697e-08	0.61333	0.694	0.533	0.00119824	5	EC_5	Ly6a
8.27891e-08	0.396461	0.341	0.181	0.00169006	5	EC_5	Htra1
1.32119e-07	0.395948	0.347	0.187	0.00269707	5	EC_5	Ceacam1
2.36481e-07	0.408826	0.694	0.524	0.00482752	5	EC_5	Utrn
2.54338e-07	0.306226	0.225	0.098	0.00519206	5	EC_5	Eogt
3.04463e-07	0.381995	0.439	0.271	0.0062153	5	EC_5	Adarb1
7.70298e-07	0.357324	0.277	0.144	0.0157249	5	EC_5	Tbx3
8.29539e-07	0.303213	0.711	0.506	0.0169342	5	EC_5	Lims2
9.50786e-07	0.370179	0.393	0.234	0.0194094	5	EC_5	Pdgfb
1.02087e-06	0.340221	0.751	0.607	0.0208401	5	EC_5	Fam101b
1.23698e-06	0.484602	0.509	0.353	0.0252518	5	EC_5	Lpar4
8.33103e-95	1.98547	0.793	0.138	1.7007e-90	6	EC_6	Npr3
8.95916e-70	2.03707	0.862	0.271	1.82892e-65	6	EC_6	Cfh
1.04302e-69	0.852697	0.579	0.082	2.12922e-65	6	EC_6	Plvap
1.04922e-67	1.20967	0.607	0.097	2.14189e-63	6	EC_6	Gm16332
1.11189e-53	1.37166	0.717	0.204	2.2698e-49	6	EC_6	Ctsh
5.10159e-53	1.93663	0.986	0.852	1.04144e-48	6	EC_6	Mgp
1.55072e-52	0.841919	0.49	0.076	3.16564e-48	6	EC_6	Tmem108
4.60465e-52	0.757276	0.517	0.09	9.39993e-48	6	EC_6	Bace2
4.31845e-51	1.01103	0.662	0.165	8.81567e-47	6	EC_6	Cdh11
7.16574e-51	2.21544	0.441	0.068	1.46281e-46	6	EC_6	Cytl1
1.95985e-48	0.380679	0.386	0.048	4.00084e-44	6	EC_6	Gm4788
1.31501e-47	0.303012	0.324	0.032	2.68446e-43	6	EC_6	Cfhr2
2.14142e-44	1.33061	0.883	0.504	4.37149e-40	6	EC_6	Cpe
1.22239e-43	1.72288	0.814	0.391	2.49539e-39	6	EC_6	Hmcn1
1.83283e-42	1.71951	0.634	0.183	3.74154e-38	6	EC_6	Vwf
1.33684e-41	0.767164	0.255	0.021	2.72903e-37	6	EC_6	Ahsg
8.67028e-41	0.864575	0.524	0.118	1.76995e-36	6	EC_6	Kank1
2.53708e-36	1.10811	0.683	0.251	5.17918e-32	6	EC_6	Tmem2
2.12735e-33	0.495385	0.283	0.037	4.34277e-29	6	EC_6	Smoc1
5.01868e-32	1.40766	0.986	0.857	1.02451e-27	6	EC_6	Apoe
6.49059e-32	0.54518	0.276	0.037	1.32499e-27	6	EC_6	Enpp6
6.7807e-31	0.833223	0.338	0.063	1.38421e-26	6	EC_6	Dpp4
1.21602e-30	1.2415	0.752	0.362	2.48239e-26	6	EC_6	Cgnl1
5.4454e-30	0.46451	0.29	0.045	1.11162e-25	6	EC_6	Smpd3
3.48606e-28	0.739786	0.345	0.07	7.11644e-24	6	EC_6	Bmx
8.28477e-28	1.33454	0.897	0.631	1.69125e-23	6	EC_6	Tm4sf1
3.18525e-27	1.007	0.834	0.488	6.50237e-23	6	EC_6	Ece1
8.2512e-27	0.487476	0.31	0.059	1.6844e-22	6	EC_6	Epha7
1.52135e-26	0.769156	0.421	0.114	3.10568e-22	6	EC_6	Acer2
5.8868e-25	1.20091	0.814	0.494	1.20173e-20	6	EC_6	Igfbp5
8.14744e-25	0.955361	0.621	0.265	1.66322e-20	6	EC_6	Plagl1
1.67511e-23	0.274617	0.228	0.035	3.41958e-19	6	EC_6	Art4
1.03508e-22	0.389926	0.248	0.045	2.11302e-18	6	EC_6	Col23a1
1.03647e-20	0.386039	0.276	0.059	2.11586e-16	6	EC_6	Rasgef1b
2.02417e-20	0.948704	0.703	0.404	4.13214e-16	6	EC_6	Ednrb
3.82055e-20	0.89793	0.876	0.585	7.79928e-16	6	EC_6	Cd9
1.10358e-19	1.12046	0.807	0.697	2.25285e-15	6	EC_6	H19
2.70984e-19	0.480975	0.331	0.09	5.53188e-15	6	EC_6	Meis2
3.15268e-19	0.743877	0.703	0.378	6.43588e-15	6	EC_6	Lmo4
4.12221e-19	0.943947	0.752	0.449	8.41509e-15	6	EC_6	Ccdc80
5.94049e-19	0.50264	0.372	0.115	1.21269e-14	6	EC_6	Foxc1
7.5152e-19	0.647876	0.324	0.091	1.53415e-14	6	EC_6	Spon1
1.11981e-18	0.529526	0.586	0.259	2.28598e-14	6	EC_6	Ecm1
1.37698e-18	0.924728	0.759	0.461	2.81097e-14	6	EC_6	Emp3
3.62857e-18	0.375649	0.262	0.062	7.40737e-14	6	EC_6	Plxnc1
7.12494e-18	0.353613	0.29	0.075	1.45449e-13	6	EC_6	Rps6ka2
9.0028e-18	1.01899	0.821	0.729	1.83783e-13	6	EC_6	Igf2
2.07058e-17	0.287905	0.234	0.051	4.22688e-13	6	EC_6	Ociad2
1.09515e-16	0.436564	0.359	0.116	2.23564e-12	6	EC_6	Pgm5
1.34859e-16	0.388215	0.476	0.19	2.75301e-12	6	EC_6	2810055G20Rik
8.25304e-16	0.296832	0.214	0.047	1.68477e-11	6	EC_6	Lbp
8.60383e-16	0.69381	0.448	0.185	1.75639e-11	6	EC_6	Vcam1
9.71109e-16	0.894267	0.703	0.412	1.98242e-11	6	EC_6	Id2
3.44466e-15	0.679316	0.91	0.734	7.03192e-11	6	EC_6	Rdx
4.82327e-15	0.295179	0.276	0.078	9.84623e-11	6	EC_6	Dapk1
5.9401e-15	0.81116	0.71	0.437	1.21261e-10	6	EC_6	Rbp1
6.69224e-15	0.439454	0.441	0.178	1.36615e-10	6	EC_6	Eps8
6.697e-15	1.03444	0.931	0.804	1.36713e-10	6	EC_6	Ctla2a
9.03921e-15	0.645325	0.703	0.418	1.84526e-10	6	EC_6	Lrpap1
2.10216e-14	0.665831	0.8	0.58	4.29135e-10	6	EC_6	Ccnd2
2.35601e-14	0.42703	0.372	0.138	4.80957e-10	6	EC_6	Ptpn14
2.64851e-14	0.428268	0.379	0.144	5.40668e-10	6	EC_6	Anpep
3.13731e-14	0.652206	0.766	0.52	6.40449e-10	6	EC_6	Emcn
5.10033e-14	0.612188	0.414	0.174	1.04118e-09	6	EC_6	Pdlim3
1.10986e-13	0.580941	0.434	0.186	2.26568e-09	6	EC_6	Ltbp1
1.37023e-13	0.544174	0.366	0.138	2.79719e-09	6	EC_6	Hand2
1.95538e-13	0.436778	0.359	0.136	3.99171e-09	6	EC_6	Ralgapa2
2.26467e-13	0.378058	0.366	0.134	4.6231e-09	6	EC_6	Tmem100
3.84045e-13	0.553036	0.703	0.406	7.8399e-09	6	EC_6	Ctla2b
5.93549e-13	0.592985	0.807	0.554	1.21167e-08	6	EC_6	Eng
6.03531e-13	0.431838	0.324	0.118	1.23205e-08	6	EC_6	Pcdh7
7.5355e-13	0.878083	0.634	0.421	1.5383e-08	6	EC_6	Mdk
8.62346e-13	0.646148	0.379	0.155	1.76039e-08	6	EC_6	Cpq
9.26156e-13	0.617913	0.566	0.315	1.89065e-08	6	EC_6	F2r
1.05383e-12	0.541972	0.283	0.092	2.15129e-08	6	EC_6	Tmem252
1.2281e-12	0.500376	0.924	0.741	2.50704e-08	6	EC_6	Rcn3
1.29255e-12	0.473148	0.434	0.201	2.63862e-08	6	EC_6	Gm1673
1.42973e-12	0.479943	0.303	0.106	2.91865e-08	6	EC_6	Rnf141
1.67865e-12	0.536071	0.6	0.317	3.4268e-08	6	EC_6	Il6st
2.87697e-12	0.420086	0.938	0.802	5.87305e-08	6	EC_6	Ifitm2
4.17209e-12	0.615351	0.283	0.098	8.5169e-08	6	EC_6	Lyve1
4.73114e-12	0.517785	0.303	0.11	9.65815e-08	6	EC_6	Flrt2
4.73948e-12	0.547355	0.917	0.77	9.67517e-08	6	EC_6	Cd63
5.28377e-12	0.606146	0.703	0.475	1.07863e-07	6	EC_6	Col5a2
8.73906e-12	0.701759	0.676	0.435	1.78399e-07	6	EC_6	Cd59a
1.15524e-11	0.355204	0.448	0.206	2.35831e-07	6	EC_6	Gpr124
1.73524e-11	0.598955	0.255	0.086	3.54231e-07	6	EC_6	Edn1
2.23918e-11	0.464318	0.372	0.154	4.57107e-07	6	EC_6	Ephx1
2.49602e-11	0.348481	0.421	0.194	5.09538e-07	6	EC_6	Ackr3
3.07994e-11	0.433028	0.683	0.448	6.2874e-07	6	EC_6	Bgn
3.20244e-11	0.437267	0.71	0.456	6.53747e-07	6	EC_6	Cdkn1c
5.68646e-11	0.571271	0.331	0.137	1.16083e-06	6	EC_6	Gsta4
9.84433e-11	0.658075	0.559	0.324	2.00962e-06	6	EC_6	Tmem176b
2.36599e-10	0.397708	0.641	0.45	4.82994e-06	6	EC_6	Gm14328
3.0467e-10	0.448579	0.324	0.134	6.21954e-06	6	EC_6	Megf9
3.2652e-10	0.320716	0.697	0.454	6.66557e-06	6	EC_6	Tspan3
4.68548e-10	0.291624	0.793	0.557	9.56494e-06	6	EC_6	Cd63-ps
5.36388e-10	0.721645	0.262	0.099	1.09498e-05	6	EC_6	Tmtc1
5.37882e-10	0.251882	0.297	0.114	1.09803e-05	6	EC_6	Spint2
6.69509e-10	0.310171	0.331	0.136	1.36674e-05	6	EC_6	Ptgs1
1.12642e-09	0.718014	0.29	0.123	2.29947e-05	6	EC_6	G0s2
1.6211e-09	0.292935	0.241	0.086	3.30931e-05	6	EC_6	Zfp618
1.65015e-09	0.388748	0.221	0.076	3.36861e-05	6	EC_6	Tmem158
1.98635e-09	0.284883	0.221	0.074	4.05494e-05	6	EC_6	Col4a5
2.166e-09	0.410893	0.262	0.102	4.42167e-05	6	EC_6	Golm1
2.74519e-09	0.274885	0.324	0.14	5.60402e-05	6	EC_6	Cd55
2.84463e-09	0.596592	0.641	0.436	5.80702e-05	6	EC_6	Tspan6
2.89603e-09	0.475057	0.317	0.143	5.91196e-05	6	EC_6	Colec11
3.01789e-09	0.429897	0.29	0.12	6.16073e-05	6	EC_6	Tmem176a
3.40075e-09	0.508597	0.69	0.508	6.9423e-05	6	EC_6	Maged2
3.48712e-09	0.627513	0.717	0.585	7.11862e-05	6	EC_6	Fabp5
3.87425e-09	0.756624	0.793	0.675	7.9089e-05	6	EC_6	Mfap5
4.05151e-09	0.703132	0.745	0.579	8.27075e-05	6	EC_6	Heg1
4.61059e-09	0.304478	0.331	0.151	9.41207e-05	6	EC_6	Cp
5.39132e-09	0.40737	0.428	0.221	0.000110058	6	EC_6	Tpd52
7.15398e-09	0.490817	0.917	0.756	0.000146041	6	EC_6	1810037I17Rik
8.54281e-09	0.351357	0.897	0.695	0.000174393	6	EC_6	Tmem59
9.68262e-09	0.253484	1	1	0.000197661	6	EC_6	Malat1
1.02634e-08	0.274332	0.503	0.286	0.000209516	6	EC_6	Dnajc10
1.38427e-08	0.463011	0.524	0.33	0.000282584	6	EC_6	Txndc5
1.40542e-08	0.690454	0.793	0.733	0.000286902	6	EC_6	Gm6166
1.44412e-08	0.457248	0.359	0.175	0.000294803	6	EC_6	Tgfbi
2.20663e-08	0.799518	0.393	0.2	0.000450461	6	EC_6	Sncaip
3.28318e-08	0.518445	0.552	0.367	0.000670228	6	EC_6	Arhgdib
3.82398e-08	0.491299	0.434	0.242	0.000780627	6	EC_6	Entpd1
3.83195e-08	0.298914	0.31	0.142	0.000782254	6	EC_6	Klhl13
5.93289e-08	0.26984	0.4	0.211	0.00121114	6	EC_6	Stab1
6.0568e-08	0.263878	0.317	0.147	0.00123644	6	EC_6	Ptprf
1.36645e-07	0.603758	0.497	0.325	0.00278948	6	EC_6	Mfap2
1.45043e-07	0.273547	0.221	0.086	0.00296092	6	EC_6	Ltbp3
1.46554e-07	0.725477	0.862	0.819	0.00299176	6	EC_6	Crip1
1.47051e-07	0.40644	0.8	0.631	0.00300189	6	EC_6	Dad1
1.51152e-07	0.268149	0.524	0.318	0.00308562	6	EC_6	Mcfd2
2.14439e-07	0.383543	0.793	0.645	0.00437756	6	EC_6	Spcs1
2.53708e-07	0.322963	0.414	0.239	0.0051792	6	EC_6	Gm9780
2.79641e-07	0.301779	0.407	0.223	0.0057086	6	EC_6	Wls
2.84864e-07	0.387902	0.366	0.192	0.00581521	6	EC_6	Adk
2.9569e-07	0.306133	0.545	0.346	0.00603622	6	EC_6	Calcrl
4.33579e-07	0.417628	0.634	0.433	0.00885107	6	EC_6	Rhoj
7.87434e-07	0.33064	0.662	0.481	0.0160747	6	EC_6	Foxp1
8.33013e-07	0.272126	0.545	0.354	0.0170051	6	EC_6	Nucb1
9.65477e-07	0.498833	0.69	0.554	0.0197093	6	EC_6	Smc4
1.01409e-06	0.417758	0.434	0.258	0.0207016	6	EC_6	Ptn
1.07093e-06	0.678283	0.966	0.919	0.021862	6	EC_6	Dcn
1.26745e-06	0.593032	0.345	0.185	0.0258737	6	EC_6	Nupr1
