# Supplementary material for: Single-cell analysis of murine fibroblasts identifies neonatal to adult switching that regulates cardiomyocyte maturation
Source: Nat Commun. 2020 May 22;11:2585. doi: 10.1038/s41467-020-16204-w (PMC7244751; doi:10.1038/s41467-020-16204-w)
Supplement: Supplementary file 12 — Supplementary Data 9 [file 41467_2020_16204_MOESM12_ESM.xlsx]

## Sheet: S9_FB markers
Supplementary Data Table 9 Full list of DEGs in FB cell clusters in vivo
p_val	avg_logFC	pct.1	pct.2	p_val_adj	cluster	Cell_Cluster	gene
3.51219e-35	0.655953	0.848	0.619	7.22248e-31	1	FB_1	Mdk
3.06313e-31	0.707874	0.742	0.488	6.29902e-27	1	FB_1	Mfap2
6.89473e-26	0.384854	0.965	0.879	1.41783e-21	1	FB_1	Col1a1
1.8768e-25	0.735575	0.725	0.49	3.85946e-21	1	FB_1	Ptn
8.71912e-25	0.433473	0.972	0.917	1.793e-20	1	FB_1	Col3a1
6.33194e-23	0.361957	0.982	0.941	1.3021e-18	1	FB_1	Cd63
3.19095e-22	0.389342	0.975	0.922	6.56187e-18	1	FB_1	Rcn3
4.27313e-22	0.41809	0.68	0.418	8.78726e-18	1	FB_1	Mfap4
6.49752e-22	0.387261	0.982	0.955	1.33615e-17	1	FB_1	Lgals1
1.76197e-21	0.327744	0.922	0.817	3.62332e-17	1	FB_1	Cd63-ps
5.81117e-20	0.433972	0.92	0.797	1.19501e-15	1	FB_1	Itm2a
2.09854e-19	0.479342	0.825	0.644	4.31544e-15	1	FB_1	Col14a1
1.26338e-18	0.462305	0.78	0.598	2.59801e-14	1	FB_1	Rbp1
2.45549e-18	0.380299	0.898	0.759	5.04947e-14	1	FB_1	Postn
2.76062e-18	0.333964	0.972	0.92	5.67693e-14	1	FB_1	Col1a2
6.3652e-18	0.271329	0.865	0.739	1.30894e-13	1	FB_1	Gm4883
4.19913e-16	0.459795	0.798	0.648	8.63509e-12	1	FB_1	Maged2
8.27057e-16	0.27867	0.985	0.963	1.70076e-11	1	FB_1	Rpl18a
2.13718e-15	0.427795	0.82	0.692	4.39489e-11	1	FB_1	Lsp1
2.71141e-15	0.26392	1	0.981	5.57574e-11	1	FB_1	Gm15427
2.76822e-15	0.338285	0.698	0.484	5.69256e-11	1	FB_1	Col6a3
3.96141e-15	0.444964	0.832	0.676	8.14625e-11	1	FB_1	Nrep
5.12626e-15	0.364591	0.592	0.4	1.05416e-10	1	FB_1	Vkorc1
7.60525e-15	0.366945	0.902	0.772	1.56394e-10	1	FB_1	Lum
2.94443e-14	0.401574	0.938	0.885	6.05493e-10	1	FB_1	Apoe
5.30806e-14	0.372652	0.468	0.29	1.09155e-09	1	FB_1	Gpc3
6.50014e-14	0.310952	0.635	0.447	1.33669e-09	1	FB_1	Kdelr3
9.593e-14	0.395437	0.788	0.628	1.97271e-09	1	FB_1	Ssr2
1.5437e-13	0.294366	0.298	0.141	3.17446e-09	1	FB_1	Pld3
1.6499e-13	0.320938	0.645	0.463	3.39286e-09	1	FB_1	Tmed3
4.62969e-13	0.291976	0.842	0.667	9.5205e-09	1	FB_1	Mmp2
6.69859e-13	0.348236	0.42	0.249	1.3775e-08	1	FB_1	Lrrc17
1.40522e-12	0.276203	0.842	0.689	2.88968e-08	1	FB_1	Col5a2
2.36032e-12	0.469334	0.488	0.327	4.85376e-08	1	FB_1	Sfrp1
1.02241e-11	0.350771	0.73	0.556	2.10248e-07	1	FB_1	Spon2
1.25983e-11	0.404277	0.81	0.695	2.59071e-07	1	FB_1	Ogn
1.55739e-11	0.298439	0.928	0.85	3.20262e-07	1	FB_1	Rrbp1
1.65819e-11	0.409629	0.308	0.159	3.40991e-07	1	FB_1	Col11a1
2.37834e-11	0.396868	0.572	0.427	4.89083e-07	1	FB_1	Serf1
2.71896e-11	0.329032	0.69	0.518	5.59126e-07	1	FB_1	Meg3
3.46743e-11	0.344299	0.622	0.46	7.13043e-07	1	FB_1	0610007N19Rik
7.93678e-11	0.490123	0.362	0.219	1.63212e-06	1	FB_1	Fkbp11
1.1503e-10	0.347551	0.348	0.2	2.36547e-06	1	FB_1	Clca1
6.47438e-10	0.323982	0.37	0.227	1.33139e-05	1	FB_1	Pdlim3
6.77735e-10	0.283622	0.298	0.163	1.39369e-05	1	FB_1	Itga8
1.84191e-09	0.275819	0.632	0.478	3.7877e-05	1	FB_1	Cpe
2.04869e-09	0.318096	0.42	0.267	4.21292e-05	1	FB_1	Gucy1a3
4.08154e-09	0.263224	0.845	0.724	8.39327e-05	1	FB_1	Copa
8.81121e-09	0.272351	0.77	0.63	0.000181194	1	FB_1	Sept11
1.0287e-08	0.262133	0.655	0.499	0.000211542	1	FB_1	Angptl2
1.19455e-08	0.308701	0.992	0.979	0.000245647	1	FB_1	Hba-a2
2.12655e-08	0.254062	0.638	0.504	0.000437304	1	FB_1	Eva1b
2.84206e-08	0.253753	0.452	0.314	0.000584442	1	FB_1	Aldh1a2
4.47376e-08	0.298355	0.545	0.416	0.000919985	1	FB_1	Gpx8
5.96499e-08	0.355631	0.835	0.711	0.00122664	1	FB_1	Igf2
6.5603e-08	0.277168	0.715	0.613	0.00134906	1	FB_1	Sec61b
6.82647e-08	0.296559	0.678	0.554	0.0014038	1	FB_1	Copz2
7.20645e-08	0.411658	0.985	0.96	0.00148193	1	FB_1	Hba-a1
8.508e-08	0.292789	0.828	0.728	0.00174958	1	FB_1	Akap12
2.09704e-07	0.26292	0.632	0.518	0.00431236	1	FB_1	Gpx7
2.70147e-07	0.265837	0.82	0.73	0.0055553	1	FB_1	Dad1
3.51561e-07	0.298596	0.875	0.784	0.00722951	1	FB_1	Gas5
4.04202e-07	0.279868	0.442	0.312	0.00831202	1	FB_1	Spats2l
7.83637e-07	0.301731	0.612	0.492	0.0161147	1	FB_1	Ccdc23
1.40343e-06	0.261869	0.442	0.323	0.02886	1	FB_1	KCTD12
2.41344e-06	0.393336	0.507	0.405	0.0496299	1	FB_1	Igf1
1.12171e-21	0.699566	0.985	0.951	2.30668e-17	2	FB_2	Myl2
3.23398e-18	0.956929	0.925	0.89	6.65036e-14	2	FB_2	Ttn
9.2899e-18	0.773587	0.962	0.887	1.91037e-13	2	FB_2	Mb
1.36555e-17	0.682354	0.966	0.929	2.80811e-13	2	FB_2	Myh6
1.45986e-17	0.687027	0.932	0.861	3.00206e-13	2	FB_2	Actc1
6.56174e-17	0.606004	0.955	0.925	1.34936e-12	2	FB_2	Tnnt2
8.17142e-17	0.570657	0.97	0.959	1.68037e-12	2	FB_2	Tpm1
8.94958e-17	0.606474	0.944	0.874	1.84039e-12	2	FB_2	Myl3
2.394e-16	0.515914	0.981	0.971	4.92302e-12	2	FB_2	Slc25a4
2.44801e-15	0.66695	0.835	0.74	5.03408e-11	2	FB_2	Pln
2.87321e-15	0.523144	0.613	0.4	5.90847e-11	2	FB_2	Mylk3
3.89034e-15	0.611971	0.925	0.839	8.0001e-11	2	FB_2	Tnni3
7.42896e-15	0.417887	0.977	0.948	1.52769e-10	2	FB_2	Gm4076
1.91189e-14	0.706929	0.628	0.459	3.93161e-10	2	FB_2	Ryr2
5.54682e-14	0.706303	0.876	0.807	1.14065e-09	2	FB_2	Atp2a2
1.25761e-13	0.423559	1	1	2.58616e-09	2	FB_2	Gm13341
8.24845e-13	0.506643	0.624	0.457	1.69621e-08	2	FB_2	Dsp
1.25947e-12	0.702662	0.816	0.686	2.58998e-08	2	FB_2	Cox8b
3.4417e-12	0.491662	0.782	0.671	7.0775e-08	2	FB_2	Acadl
3.64931e-12	0.640716	0.617	0.461	7.50443e-08	2	FB_2	Casq2
4.86317e-12	0.737625	0.85	0.712	1.00006e-07	2	FB_2	Cox7a1
5.37038e-12	0.438827	0.94	0.888	1.10437e-07	2	FB_2	Tnnc1
9.7357e-12	0.497214	0.583	0.42	2.00205e-07	2	FB_2	Trp53inp2
1.28368e-11	0.462534	0.906	0.83	2.63975e-07	2	FB_2	Fabp3
1.44067e-11	0.518617	0.62	0.464	2.9626e-07	2	FB_2	Ldb3
1.58589e-11	0.507355	0.526	0.337	3.26122e-07	2	FB_2	Mfn2
2.37405e-11	0.568513	0.778	0.678	4.88199e-07	2	FB_2	Mybpc3
3.08243e-11	0.49319	0.598	0.443	6.33872e-07	2	FB_2	Myom1
4.99416e-11	0.411437	0.838	0.737	1.027e-06	2	FB_2	Fabp3-ps1
6.96381e-11	0.410894	0.91	0.885	1.43204e-06	2	FB_2	Atp5b
2.50473e-10	0.429067	0.959	0.953	5.15072e-06	2	FB_2	Gm11407
3.16177e-10	0.373934	0.774	0.636	6.50187e-06	2	FB_2	Myh7
5.15271e-10	0.581533	0.492	0.343	1.0596e-05	2	FB_2	Hrc
5.96246e-10	0.607863	0.996	0.991	1.22612e-05	2	FB_2	Gm13339
6.20745e-10	0.396443	0.962	0.915	1.2765e-05	2	FB_2	Lpl
6.25206e-10	0.531719	0.729	0.639	1.28567e-05	2	FB_2	Nexn
6.82644e-10	0.476121	0.669	0.547	1.40379e-05	2	FB_2	Ndrg2
1.35498e-09	0.422397	0.677	0.558	2.78638e-05	2	FB_2	Actn2
1.59646e-09	0.408093	0.831	0.772	3.28295e-05	2	FB_2	Idh2
2.65271e-09	0.508689	0.41	0.256	5.45503e-05	2	FB_2	Cmya5
3.05925e-09	0.395353	0.301	0.155	6.29105e-05	2	FB_2	Lmod2
3.55358e-09	0.558566	0.665	0.55	7.30758e-05	2	FB_2	Pdlim5
4.22862e-09	0.426266	0.635	0.505	8.69573e-05	2	FB_2	Ogdh
4.31019e-09	0.412431	0.534	0.38	8.86347e-05	2	FB_2	Nebl
4.98758e-09	0.421433	0.891	0.894	0.000102565	2	FB_2	Atp5a1
5.12339e-09	0.287615	0.414	0.262	0.000105357	2	FB_2	Smyd1
6.07668e-09	0.647833	0.82	0.721	0.000124961	2	FB_2	Cox6a2
6.843e-09	0.385357	0.466	0.297	0.00014072	2	FB_2	Hspb6
6.85884e-09	0.339588	0.741	0.609	0.000141045	2	FB_2	Pdha1
7.56621e-09	0.547192	0.718	0.6	0.000155592	2	FB_2	Csrp3
1.04415e-08	0.344364	0.662	0.504	0.000214718	2	FB_2	Ivns1abp
1.31722e-08	0.477695	0.417	0.266	0.000270873	2	FB_2	Txlnb
1.33481e-08	0.274756	0.316	0.178	0.000274491	2	FB_2	Usp13
1.38249e-08	0.393948	0.526	0.386	0.000284295	2	FB_2	Srl
1.80657e-08	0.479775	0.365	0.212	0.000371502	2	FB_2	Pdk4
1.8269e-08	0.256799	0.59	0.413	0.000375683	2	FB_2	Smpx
2.1872e-08	0.467343	0.556	0.426	0.000449776	2	FB_2	Trdn
2.28006e-08	0.332531	0.432	0.281	0.000468872	2	FB_2	Palld
2.74407e-08	0.369106	0.241	0.12	0.000564291	2	FB_2	Lrrc2
3.77956e-08	0.389054	0.722	0.632	0.000777228	2	FB_2	Ndufa10
5.86395e-08	0.367675	0.714	0.59	0.00120586	2	FB_2	Eno3
5.94288e-08	0.352512	0.94	0.898	0.00122209	2	FB_2	Atp5g3
9.44365e-08	0.339437	0.635	0.502	0.00194199	2	FB_2	Sh3bgr
1.19805e-07	0.276482	0.289	0.159	0.00246366	2	FB_2	Itgb1bp2
1.22474e-07	0.259523	0.335	0.199	0.00251856	2	FB_2	Apobec2
1.35807e-07	0.640783	0.635	0.519	0.00279274	2	FB_2	Ankrd1
1.45234e-07	0.31854	0.733	0.617	0.0029866	2	FB_2	Ckm
1.6529e-07	0.271373	0.252	0.132	0.00339903	2	FB_2	Asb11
1.82242e-07	0.331971	0.714	0.622	0.00374762	2	FB_2	Sdha
1.85372e-07	0.605464	0.474	0.344	0.003812	2	FB_2	Ckmt2
1.90625e-07	0.261542	0.53	0.39	0.00392002	2	FB_2	Hadhb
2.95367e-07	0.279386	0.925	0.888	0.00607393	2	FB_2	Aldoa
3.3452e-07	0.399008	0.808	0.777	0.00687906	2	FB_2	Mdh1
4.00705e-07	0.435377	0.436	0.29	0.00824009	2	FB_2	Ptgds
4.81739e-07	0.285935	0.335	0.202	0.00990648	2	FB_2	Fhod3
4.94065e-07	0.256145	0.308	0.184	0.0101599	2	FB_2	Fam134b
5.66236e-07	0.463472	0.526	0.395	0.0116441	2	FB_2	Myoz2
6.43078e-07	0.281837	0.902	0.845	0.0132243	2	FB_2	Slc25a3
8.7466e-07	0.323444	0.594	0.467	0.0179865	2	FB_2	Aco2
8.78713e-07	0.3785	0.688	0.62	0.0180699	2	FB_2	Fhl2
9.78814e-07	0.373901	0.53	0.386	0.0201283	2	FB_2	Neat1
1.0994e-06	0.317434	0.444	0.301	0.0226082	2	FB_2	Pygm
1.10228e-06	0.323354	0.647	0.534	0.0226673	2	FB_2	Ppp2r3a
1.13848e-06	0.280508	0.673	0.551	0.0234117	2	FB_2	Cs
1.16114e-06	0.290448	0.748	0.644	0.0238777	2	FB_2	Ndufs2
1.35683e-06	0.514945	1	1	0.0279019	2	FB_2	Gm13340
1.35793e-06	0.383428	0.902	0.843	0.0279245	2	FB_2	Ndufa5
1.47826e-06	0.306816	0.714	0.559	0.030399	2	FB_2	Luc7l2
1.98525e-06	0.257941	0.876	0.796	0.0408247	2	FB_2	Atp1a1
2.01031e-06	0.288019	0.594	0.457	0.04134	2	FB_2	Des
2.27851e-06	0.295198	0.56	0.424	0.0468553	2	FB_2	Zfp106
5.41404e-92	1.05966	1	0.964	1.11334e-87	3	FB_3	Fabp4
1.87406e-73	1.27319	0.992	0.771	3.85383e-69	3	FB_3	Gpihbp1
5.598e-59	0.998869	0.971	0.749	1.15117e-54	3	FB_3	Cav1
1.87874e-55	0.894004	0.926	0.671	3.86345e-51	3	FB_3	Egfl7
2.52524e-55	0.873375	0.996	0.916	5.1929e-51	3	FB_3	Cd36
2.64223e-53	0.728607	0.802	0.335	5.43347e-49	3	FB_3	D17H6S56E-5
3.63125e-53	0.968703	0.868	0.424	7.46731e-49	3	FB_3	Prc1
9.51149e-51	0.946449	0.95	0.688	1.95594e-46	3	FB_3	Hmgb2
1.05052e-50	0.875125	0.934	0.629	2.16029e-46	3	FB_3	Tspan13
1.19996e-50	0.981989	0.818	0.408	2.4676e-46	3	FB_3	Birc5
5.60005e-50	0.920674	0.955	0.746	1.1516e-45	3	FB_3	Gng11
2.9199e-48	0.812062	0.798	0.388	6.00448e-44	3	FB_3	Icam2
1.02089e-47	0.918066	0.938	0.659	2.09937e-43	3	FB_3	Cd93
1.09477e-46	0.84376	0.901	0.517	2.25128e-42	3	FB_3	Top2a
2.4896e-46	0.654676	0.992	0.963	5.11962e-42	3	FB_3	Calm1
1.42013e-45	0.685585	0.872	0.471	2.92035e-41	3	FB_3	Esam
3.04222e-45	0.841124	0.967	0.797	6.25602e-41	3	FB_3	Sdpr
1.14258e-44	0.653888	0.81	0.399	2.3496e-40	3	FB_3	Cav2
2.56486e-44	0.872246	0.959	0.742	5.27439e-40	3	FB_3	Cdh5
3.00726e-44	0.955332	0.81	0.445	6.18413e-40	3	FB_3	Gngt2
2.42364e-43	0.497051	0.744	0.323	4.98397e-39	3	FB_3	Hist1h2ak
2.95381e-43	0.603567	0.595	0.199	6.07422e-39	3	FB_3	Clec1a
4.79974e-43	1.2062	0.93	0.708	9.87018e-39	3	FB_3	Rbp7
9.23841e-43	0.703247	0.963	0.824	1.89979e-38	3	FB_3	Gm8203
1.28389e-42	0.74384	0.756	0.356	2.6402e-38	3	FB_3	Tmem88
4.02628e-42	0.899529	0.884	0.536	8.27964e-38	3	FB_3	Hist1h2ap
7.92422e-42	0.684875	0.715	0.294	1.62954e-37	3	FB_3	Nusap1
8.43685e-42	1.0549	0.913	0.642	1.73495e-37	3	FB_3	Rgcc
3.58327e-41	0.705992	0.653	0.24	7.36864e-37	3	FB_3	Pbk
4.48481e-41	0.932831	0.789	0.423	9.22257e-37	3	FB_3	Pcdh17
7.71493e-41	0.734351	0.777	0.334	1.5865e-36	3	FB_3	Cdca8
8.27852e-41	0.633674	1	0.963	1.70239e-36	3	FB_3	Tmsb4x
1.21257e-40	0.854396	0.868	0.548	2.49353e-36	3	FB_3	2810025M15Rik
4.92362e-40	0.688636	0.686	0.29	1.01249e-35	3	FB_3	Gimap4
5.38173e-40	0.666207	0.736	0.341	1.1067e-35	3	FB_3	Dysf
1.1999e-39	0.617909	0.905	0.67	2.46747e-35	3	FB_3	H2afz
1.72473e-39	0.624381	0.905	0.565	3.54673e-35	3	FB_3	Pecam1
2.98935e-39	0.718172	0.678	0.29	6.1473e-35	3	FB_3	Aplnr
3.83184e-39	0.824808	0.921	0.652	7.87979e-35	3	FB_3	Gpr116
5.23771e-39	0.556331	0.979	0.919	1.07708e-34	3	FB_3	Gm9800
5.54556e-39	0.679781	0.76	0.383	1.14039e-34	3	FB_3	Ecscr
7.61034e-39	0.834552	0.76	0.368	1.56499e-34	3	FB_3	Nrp2
1.23415e-38	0.824647	0.814	0.408	2.5379e-34	3	FB_3	Cenpf
4.10344e-38	0.827563	0.938	0.671	8.43832e-34	3	FB_3	Arl6ip1
5.51337e-38	0.93638	0.876	0.559	1.13377e-33	3	FB_3	Kitl
8.81057e-38	0.631074	0.707	0.304	1.81181e-33	3	FB_3	Spc25
1.01549e-37	0.690274	0.897	0.588	2.08826e-33	3	FB_3	Gm11223
1.37168e-37	0.641384	0.855	0.52	2.82072e-33	3	FB_3	BC028528
2.16624e-37	0.555544	0.674	0.29	4.45465e-33	3	FB_3	Rasgrp3
2.59246e-37	0.547859	0.86	0.48	5.33112e-33	3	FB_3	Gimap6
8.10272e-37	0.572896	0.756	0.36	1.66624e-32	3	FB_3	Afap1l1
2.47018e-36	0.624509	0.855	0.549	5.07968e-32	3	FB_3	Slc9a3r2
4.99492e-36	0.754004	0.872	0.639	1.02716e-31	3	FB_3	Kdr
5.02056e-36	0.603206	0.764	0.362	1.03243e-31	3	FB_3	Cenpa
1.60597e-35	0.814821	0.868	0.514	3.30251e-31	3	FB_3	Mki67
1.88495e-35	0.744087	0.901	0.652	3.87622e-31	3	FB_3	Ctla2a
6.62335e-35	0.607739	0.864	0.543	1.36203e-30	3	FB_3	Stmn1
7.46919e-35	0.456788	0.715	0.307	1.53597e-30	3	FB_3	Cdk1
7.66553e-35	0.460248	0.682	0.301	1.57634e-30	3	FB_3	Tcf15
1.05686e-34	0.63343	0.926	0.66	2.17333e-30	3	FB_3	Gm6166
1.367e-34	0.52477	0.756	0.379	2.81109e-30	3	FB_3	S1pr1
2.02152e-34	0.794613	0.831	0.532	4.15705e-30	3	FB_3	Flt1
2.4252e-34	0.656729	0.942	0.765	4.98718e-30	3	FB_3	Dek
2.68498e-34	0.426147	0.872	0.625	5.5214e-30	3	FB_3	Gm26623
4.67415e-34	0.60063	0.665	0.285	9.61191e-30	3	FB_3	Cenpw
9.63912e-34	0.502304	0.463	0.137	1.98219e-29	3	FB_3	Cep55
2.487e-33	0.584071	0.864	0.525	5.11426e-29	3	FB_3	Fabp5
2.6271e-33	0.590067	0.975	0.751	5.40237e-29	3	FB_3	Ly6e
3.28785e-33	0.516237	0.744	0.385	6.76114e-29	3	FB_3	Ctnnbip1
4.03732e-33	0.444216	0.62	0.262	8.30233e-29	3	FB_3	Kank3
1.35348e-32	0.673217	0.802	0.456	2.78329e-28	3	FB_3	Smc2
2.62309e-32	0.572551	0.686	0.332	5.39412e-28	3	FB_3	Trim37
3.43294e-32	0.567809	0.781	0.441	7.05949e-28	3	FB_3	Fli1
6.61694e-32	0.572886	0.616	0.259	1.36071e-27	3	FB_3	Spc24
7.8027e-32	0.477731	0.562	0.219	1.60455e-27	3	FB_3	Il2rg
9.86721e-32	0.750623	0.917	0.67	2.02909e-27	3	FB_3	Mgll
1.07122e-31	0.606815	0.694	0.336	2.20285e-27	3	FB_3	2810417H13Rik
2.62173e-31	0.314387	0.653	0.283	5.39133e-27	3	FB_3	Hist1h2ao
3.78713e-31	0.42669	0.715	0.379	7.78786e-27	3	FB_3	Gm13167
4.53408e-31	0.40728	0.628	0.273	9.32389e-27	3	FB_3	Ushbp1
4.82399e-31	0.700161	0.773	0.432	9.92004e-27	3	FB_3	Rpph1
5.63208e-31	0.351328	0.731	0.365	1.15818e-26	3	FB_3	Gm14328
6.68253e-31	0.526355	0.682	0.323	1.3742e-26	3	FB_3	Lmnb1
8.76783e-31	0.657098	0.74	0.386	1.80302e-26	3	FB_3	Cenpe
8.83121e-31	0.576966	0.653	0.292	1.81605e-26	3	FB_3	Kif11
1.39301e-30	0.342149	0.512	0.173	2.86459e-26	3	FB_3	Asf1b
1.56787e-30	0.4667	0.5	0.17	3.22416e-26	3	FB_3	Kif4
2.13888e-30	0.418417	0.475	0.158	4.3984e-26	3	FB_3	Tmem255a
5.45745e-30	0.451647	0.764	0.404	1.12227e-25	3	FB_3	Plxnd1
2.91143e-29	0.525893	0.661	0.306	5.98706e-25	3	FB_3	Cd300lg
4.49707e-29	0.317435	0.529	0.193	9.24778e-25	3	FB_3	Tk1
6.35373e-29	0.377162	0.55	0.222	1.30658e-24	3	FB_3	Smagp
8.17428e-29	0.445481	0.479	0.167	1.68096e-24	3	FB_3	Kif15
1.68114e-28	0.575822	0.905	0.646	3.45709e-24	3	FB_3	Smc4
2.12128e-28	0.483336	0.599	0.265	4.36221e-24	3	FB_3	Rrm2
2.52697e-28	0.670039	0.868	0.647	5.19647e-24	3	FB_3	Ly6c1
4.73015e-28	0.483745	0.566	0.221	9.72708e-24	3	FB_3	Ckap2l
5.19898e-28	0.574814	0.843	0.551	1.06912e-23	3	FB_3	Tmpo
6.44573e-28	0.532281	0.777	0.433	1.3255e-23	3	FB_3	Tspan7
6.62119e-28	0.468444	0.905	0.702	1.36158e-23	3	FB_3	Gm10282
7.8844e-28	0.282258	0.496	0.183	1.62135e-23	3	FB_3	Hist1h2an
1.34234e-27	0.371878	0.649	0.286	2.76039e-23	3	FB_3	Ccnb2
2.14966e-27	0.526963	0.959	0.795	4.42056e-23	3	FB_3	Fkbp1a
2.22394e-27	0.633248	0.583	0.269	4.57331e-23	3	FB_3	Notch4
2.45809e-27	0.550675	0.769	0.454	5.05482e-23	3	FB_3	Lgals9
2.61357e-27	0.423892	0.384	0.114	5.37455e-23	3	FB_3	Gimap5
2.89038e-27	0.405419	0.603	0.254	5.94377e-23	3	FB_3	Tacc3
3.01091e-27	0.52312	0.876	0.632	6.19164e-23	3	FB_3	Tuba1b
3.32536e-27	0.602657	0.893	0.646	6.83827e-23	3	FB_3	S100a16
4.39864e-27	0.26457	0.459	0.154	9.04536e-23	3	FB_3	Grap
4.42499e-27	0.506937	0.459	0.162	9.09954e-23	3	FB_3	Esco2
4.89672e-27	0.319326	0.446	0.148	1.00696e-22	3	FB_3	Fam64a
7.43203e-27	0.365911	0.702	0.358	1.52832e-22	3	FB_3	Ly6c2
8.81125e-27	0.558926	0.934	0.738	1.81195e-22	3	FB_3	H1f0
1.41824e-26	0.544514	0.653	0.302	2.91646e-22	3	FB_3	Tpx2
1.97931e-26	0.442413	0.913	0.703	4.07025e-22	3	FB_3	Clic1
2.42955e-26	0.599661	0.719	0.4	4.99613e-22	3	FB_3	Cdh13
2.51901e-26	0.53347	0.674	0.35	5.18009e-22	3	FB_3	Rasip1
2.9714e-26	0.454977	0.508	0.198	6.11039e-22	3	FB_3	Cenpm
3.62408e-26	0.495003	0.777	0.436	7.45255e-22	3	FB_3	Cks1b
4.82162e-26	0.393519	0.616	0.276	9.91518e-22	3	FB_3	Prrg3
6.42956e-26	0.478164	0.653	0.322	1.32217e-21	3	FB_3	Tspan18
6.82012e-26	0.527967	0.719	0.39	1.40249e-21	3	FB_3	Col18a1
7.63508e-26	0.37306	0.57	0.253	1.57008e-21	3	FB_3	Ddx39
1.05871e-25	0.487683	0.566	0.255	2.17713e-21	3	FB_3	Car4
1.60342e-25	0.46574	0.541	0.227	3.29728e-21	3	FB_3	Cenpq
2.43288e-25	0.544247	0.504	0.194	5.00298e-21	3	FB_3	Anln
2.51003e-25	0.444371	0.992	0.92	5.16163e-21	3	FB_3	Ptma
3.80842e-25	0.45389	0.483	0.183	7.83163e-21	3	FB_3	Mis18bp1
4.07634e-25	0.465174	0.545	0.236	8.38259e-21	3	FB_3	Kif23
5.35855e-25	0.408907	0.599	0.283	1.10193e-20	3	FB_3	Efna1
5.61236e-25	0.345463	0.467	0.175	1.15412e-20	3	FB_3	Ldb2
7.93957e-25	0.561407	0.781	0.485	1.63269e-20	3	FB_3	Fam101b
8.22291e-25	0.296981	0.355	0.105	1.69096e-20	3	FB_3	Ncapg
8.9798e-25	0.410954	0.847	0.536	1.84661e-20	3	FB_3	Ehd2
9.76884e-25	0.514432	0.773	0.461	2.00887e-20	3	FB_3	Podxl
1.02344e-24	0.490384	0.628	0.295	2.1046e-20	3	FB_3	RP23-45G16.5
1.14551e-24	0.533239	0.682	0.379	2.35563e-20	3	FB_3	Btnl9
1.28266e-24	0.413959	0.492	0.194	2.63766e-20	3	FB_3	Elmo1
1.50426e-24	0.620076	0.76	0.464	3.09337e-20	3	FB_3	Itga6
1.5477e-24	0.412193	0.942	0.78	3.1827e-20	3	FB_3	Gm4617
1.82781e-24	0.427793	0.566	0.255	3.75871e-20	3	FB_3	Myct1
1.95849e-24	0.356673	0.57	0.25	4.02743e-20	3	FB_3	Ube2c
1.98749e-24	0.591338	0.698	0.373	4.08708e-20	3	FB_3	Arhgap18
2.07261e-24	0.488543	0.678	0.368	4.26211e-20	3	FB_3	Jam2
2.15803e-24	0.610647	0.624	0.325	4.43778e-20	3	FB_3	Eltd1
2.29016e-24	0.468255	0.574	0.251	4.70948e-20	3	FB_3	Hmmr
2.3824e-24	0.410495	0.798	0.496	4.89916e-20	3	FB_3	Elk3
2.62092e-24	0.421939	0.653	0.332	5.38966e-20	3	FB_3	Emcn
3.43912e-24	0.465086	0.512	0.211	7.07221e-20	3	FB_3	Casc5
3.57089e-24	0.468769	0.558	0.253	7.34317e-20	3	FB_3	9430020K01Rik
3.57582e-24	0.279272	0.45	0.167	7.35332e-20	3	FB_3	Hist1h2ae
4.02871e-24	0.407388	0.405	0.137	8.28464e-20	3	FB_3	Bub1
4.53392e-24	0.600055	0.69	0.405	9.32355e-20	3	FB_3	Lxn
4.94005e-24	0.269772	0.607	0.274	1.01587e-19	3	FB_3	H2afx
4.95322e-24	0.347309	0.893	0.678	1.01858e-19	3	FB_3	Gm10123
5.36651e-24	0.267942	0.64	0.343	1.10357e-19	3	FB_3	Gm13237
6.57235e-24	0.331893	0.574	0.255	1.35154e-19	3	FB_3	Racgap1
6.9601e-24	0.390134	0.62	0.303	1.43128e-19	3	FB_3	Cks2
7.81146e-24	0.621785	0.694	0.39	1.60635e-19	3	FB_3	Tspan6
7.83136e-24	0.49239	0.843	0.557	1.61044e-19	3	FB_3	Sh3bgrl3
1.62472e-23	0.373073	0.694	0.38	3.34107e-19	3	FB_3	Tie1
1.67432e-23	0.373917	0.777	0.45	3.44307e-19	3	FB_3	Bub3
1.68847e-23	0.422862	0.574	0.267	3.47218e-19	3	FB_3	Ednrb
2.36852e-23	0.475121	0.376	0.125	4.87062e-19	3	FB_3	Cd109
3.49301e-23	0.364074	0.521	0.214	7.18302e-19	3	FB_3	Ndc80
3.56773e-23	0.571721	0.913	0.77	7.33668e-19	3	FB_3	Vaultrc5
4.01215e-23	0.422201	0.934	0.71	8.25059e-19	3	FB_3	Hmgn2
4.47998e-23	0.337732	0.669	0.357	9.21262e-19	3	FB_3	Adam15
4.51203e-23	0.290168	0.512	0.211	9.27855e-19	3	FB_3	Incenp
4.63465e-23	0.405378	0.471	0.183	9.5307e-19	3	FB_3	Knstrn
6.01274e-23	0.2775	0.388	0.13	1.23646e-18	3	FB_3	Tspan15
7.45543e-23	0.333666	0.517	0.205	1.53313e-18	3	FB_3	Diap3
7.75436e-23	0.543773	0.5	0.208	1.59461e-18	3	FB_3	Ncapd3
7.88208e-23	0.502987	0.744	0.439	1.62087e-18	3	FB_3	Ets2
9.76688e-23	0.493029	0.665	0.375	2.00846e-18	3	FB_3	Arhgap31
1.59781e-22	0.302336	0.674	0.37	3.28574e-18	3	FB_3	Gm24105
1.90465e-22	0.31049	0.446	0.173	3.91671e-18	3	FB_3	Kif26a
3.09039e-22	0.297735	0.483	0.195	6.35507e-18	3	FB_3	Ccnb1
3.45453e-22	0.436947	0.554	0.248	7.1039e-18	3	FB_3	Ccna2
3.59835e-22	0.341237	0.711	0.39	7.39964e-18	3	FB_3	Gm6169
4.20756e-22	0.427702	0.645	0.341	8.65242e-18	3	FB_3	Lbr
5.17245e-22	0.540945	0.587	0.297	1.06366e-17	3	FB_3	8430408G22Rik
5.29012e-22	0.524703	0.616	0.323	1.08786e-17	3	FB_3	Mmrn2
5.70636e-22	0.273332	0.55	0.254	1.17346e-17	3	FB_3	Ctla2b
9.84131e-22	0.524829	0.508	0.223	2.02377e-17	3	FB_3	Lcorl
9.88734e-22	0.419077	0.868	0.603	2.03323e-17	3	FB_3	Ran
1.14511e-21	0.299824	0.583	0.285	2.35481e-17	3	FB_3	F11r
1.29418e-21	0.572776	0.76	0.486	2.66135e-17	3	FB_3	Mllt4
1.32576e-21	0.363754	0.822	0.552	2.7263e-17	3	FB_3	Ppp1r2
1.53465e-21	0.321481	0.393	0.139	3.15585e-17	3	FB_3	Mxd3
1.63861e-21	0.360892	0.421	0.16	3.36963e-17	3	FB_3	Kif22
2.26421e-21	0.355001	0.455	0.182	4.65612e-17	3	FB_3	Ckap2
2.28573e-21	0.279288	0.413	0.152	4.70038e-17	3	FB_3	Thsd1
2.74661e-21	0.478871	0.963	0.82	5.64813e-17	3	FB_3	Aplp2
2.91283e-21	0.363741	0.851	0.532	5.98995e-17	3	FB_3	Arhgap29
3.21079e-21	0.390531	0.326	0.102	6.60267e-17	3	FB_3	Ica1
4.17387e-21	0.447623	0.603	0.305	8.58315e-17	3	FB_3	Gm10184
5.95288e-21	0.288163	0.583	0.29	1.22415e-16	3	FB_3	Tpst2
6.22511e-21	0.414981	0.347	0.114	1.28013e-16	3	FB_3	Neil3
7.05416e-21	0.511015	0.707	0.403	1.45062e-16	3	FB_3	2700094K13Rik
7.86786e-21	0.414115	0.5	0.222	1.61795e-16	3	FB_3	Arap3
8.58039e-21	0.407327	0.471	0.208	1.76447e-16	3	FB_3	Sox17
9.84679e-21	0.294727	0.471	0.198	2.02489e-16	3	FB_3	Sox18
1.116e-20	0.365867	0.992	0.956	2.29494e-16	3	FB_3	Crip2
1.63316e-20	0.429169	0.752	0.465	3.35842e-16	3	FB_3	Fnbp1l
1.81535e-20	0.306123	0.434	0.169	3.73308e-16	3	FB_3	Ncapd2
2.42402e-20	0.542948	0.525	0.237	4.98475e-16	3	FB_3	Kif20b
2.80164e-20	0.320958	0.351	0.123	5.76129e-16	3	FB_3	Sap30
2.98293e-20	0.403361	0.603	0.313	6.13409e-16	3	FB_3	Tinagl1
3.43219e-20	0.457142	0.393	0.15	7.05795e-16	3	FB_3	Lhx6
6.88112e-20	0.366756	0.587	0.294	1.41503e-15	3	FB_3	Cyyr1
7.4429e-20	0.414981	0.826	0.605	1.53056e-15	3	FB_3	Rab11a
7.60065e-20	0.453599	0.657	0.359	1.563e-15	3	FB_3	Apold1
8.07457e-20	0.48468	0.884	0.656	1.66046e-15	3	FB_3	Banf1
8.18786e-20	0.398273	0.521	0.25	1.68375e-15	3	FB_3	Pde2a
9.32498e-20	0.416317	0.769	0.458	1.91759e-15	3	FB_3	Ssna1
1.1156e-19	0.367979	0.921	0.756	2.29412e-15	3	FB_3	Gm15776
1.37871e-19	0.329238	0.62	0.331	2.83519e-15	3	FB_3	Pkp4
1.55242e-19	0.521301	0.748	0.48	3.19239e-15	3	FB_3	Tjp1
2.33471e-19	0.316812	0.591	0.294	4.8011e-15	3	FB_3	Apbb2
2.43804e-19	0.350621	0.413	0.163	5.01358e-15	3	FB_3	Ccne2
2.48668e-19	0.32116	0.711	0.394	5.1136e-15	3	FB_3	Ppap2a
2.58893e-19	0.342826	0.459	0.196	5.32387e-15	3	FB_3	Sox7
2.80081e-19	0.466126	0.599	0.325	5.75959e-15	3	FB_3	Exosc8
2.83605e-19	0.391003	0.347	0.124	5.83204e-15	3	FB_3	2610305D13Rik
3.2797e-19	0.42247	0.769	0.527	6.74437e-15	3	FB_3	Ostf1
3.3144e-19	0.452815	0.537	0.267	6.81573e-15	3	FB_3	Clec14a
3.59112e-19	0.670803	0.777	0.518	7.38478e-15	3	FB_3	Ptprb
3.8931e-19	0.32026	0.583	0.29	8.00577e-15	3	FB_3	Flnb
3.98497e-19	0.31121	0.488	0.208	8.19469e-15	3	FB_3	Nde1
4.14172e-19	0.5313	0.81	0.588	8.51704e-15	3	FB_3	Plk2
4.33134e-19	0.311418	0.45	0.188	8.90697e-15	3	FB_3	Eri1
4.60174e-19	0.428723	0.938	0.781	9.46301e-15	3	FB_3	Gnai2
4.68748e-19	0.337946	0.512	0.239	9.63933e-15	3	FB_3	Rangap1
5.03894e-19	0.267667	0.669	0.378	1.03621e-14	3	FB_3	Lims2
5.08e-19	0.384603	0.971	0.852	1.04465e-14	3	FB_3	Ptrf
6.72332e-19	0.493987	0.917	0.781	1.38258e-14	3	FB_3	Nrp1
7.03616e-19	0.39073	0.5	0.24	1.44692e-14	3	FB_3	Gm4070
7.48838e-19	0.294421	0.455	0.194	1.53991e-14	3	FB_3	Cdca3
7.8537e-19	0.455975	0.731	0.462	1.61503e-14	3	FB_3	Mef2c
8.79793e-19	0.394844	0.607	0.319	1.80921e-14	3	FB_3	Mtss1
9.42496e-19	0.394067	0.798	0.573	1.93815e-14	3	FB_3	Rny3
1.16657e-18	0.468469	0.909	0.729	2.39894e-14	3	FB_3	Hn1
1.17888e-18	0.366423	0.413	0.169	2.42425e-14	3	FB_3	Meox2
1.33412e-18	0.373708	0.533	0.265	2.74348e-14	3	FB_3	Ephb4
1.35674e-18	0.41193	0.587	0.303	2.79001e-14	3	FB_3	Abcg2
1.3695e-18	0.397854	0.674	0.374	2.81625e-14	3	FB_3	Plcb4
1.37632e-18	0.555213	0.785	0.551	2.83027e-14	3	FB_3	Ets1
1.41062e-18	0.384084	0.599	0.308	2.90081e-14	3	FB_3	Lig1
1.56543e-18	0.346518	0.541	0.278	3.21914e-14	3	FB_3	Palmd
1.58896e-18	0.395394	0.913	0.756	3.26754e-14	3	FB_3	Gm10075
1.69397e-18	0.458133	0.471	0.216	3.48348e-14	3	FB_3	Samd9l
1.72537e-18	0.335323	0.979	0.874	3.54805e-14	3	FB_3	Gm10080
2.74989e-18	0.26762	0.347	0.126	5.65488e-14	3	FB_3	Mfng
3.03701e-18	0.399494	0.938	0.812	6.24531e-14	3	FB_3	Tpm3
3.10538e-18	0.451944	0.682	0.427	6.3859e-14	3	FB_3	Vamp5
3.13118e-18	0.462914	0.591	0.311	6.43896e-14	3	FB_3	Dnmt1
3.81172e-18	0.303795	0.636	0.345	7.83842e-14	3	FB_3	Unc45b
4.4703e-18	0.511956	0.698	0.443	9.19273e-14	3	FB_3	Mcam
4.88782e-18	0.481273	0.496	0.24	1.00513e-13	3	FB_3	C130074G19Rik
4.89676e-18	0.563904	0.475	0.224	1.00697e-13	3	FB_3	Cdkn3
5.45589e-18	0.379611	0.471	0.218	1.12195e-13	3	FB_3	Aspm
5.48231e-18	0.550041	0.665	0.404	1.12738e-13	3	FB_3	Knop1
6.81219e-18	0.381184	0.574	0.291	1.40086e-13	3	FB_3	Cdkn2d
7.24523e-18	0.38844	0.888	0.681	1.48991e-13	3	FB_3	Msn
9.54598e-18	0.347543	0.479	0.223	1.96304e-13	3	FB_3	Ipo11
1.1651e-17	0.418524	0.934	0.748	2.39592e-13	3	FB_3	Tubb5
1.18974e-17	0.416077	0.868	0.645	2.44659e-13	3	FB_3	Snrpe
1.20304e-17	0.265764	0.69	0.39	2.47393e-13	3	FB_3	Ctnnb1
1.239e-17	0.354701	0.314	0.112	2.54788e-13	3	FB_3	Rgs7bp
1.46275e-17	0.42028	0.384	0.152	3.00799e-13	3	FB_3	Ncaph
1.62999e-17	0.39937	0.612	0.336	3.35191e-13	3	FB_3	Lphn2
1.67466e-17	0.274526	0.628	0.357	3.44377e-13	3	FB_3	Bst2
1.73275e-17	0.3528	0.446	0.198	3.56322e-13	3	FB_3	Adamts9
2.07445e-17	0.356766	0.314	0.109	4.2659e-13	3	FB_3	Trip13
2.13444e-17	0.292208	0.413	0.17	4.38927e-13	3	FB_3	Sgol1
2.28866e-17	0.344262	0.541	0.27	4.70641e-13	3	FB_3	Whsc1
4.03501e-17	0.365587	0.884	0.669	8.2976e-13	3	FB_3	Tmod3
4.0797e-17	0.410259	0.942	0.761	8.3895e-13	3	FB_3	Ranbp1
4.3328e-17	0.445866	0.942	0.869	8.90998e-13	3	FB_3	Hint1
6.03015e-17	0.532385	0.723	0.467	1.24004e-12	3	FB_3	Pcna
7.96564e-17	0.347817	0.93	0.721	1.63805e-12	3	FB_3	Snx3
8.79173e-17	0.354237	0.893	0.692	1.80793e-12	3	FB_3	Pea15a
9.37539e-17	0.385328	0.417	0.189	1.92796e-12	3	FB_3	Car8
9.6183e-17	0.375851	0.529	0.267	1.97791e-12	3	FB_3	2210013O21Rik
9.7888e-17	0.33737	0.764	0.493	2.01297e-12	3	FB_3	Anp32e
1.00211e-16	0.264473	0.525	0.268	2.06073e-12	3	FB_3	Fam212a
1.11271e-16	0.516017	0.558	0.294	2.28817e-12	3	FB_3	Atad2
1.21334e-16	0.45561	0.748	0.487	2.49511e-12	3	FB_3	Slc6a6
1.21444e-16	0.435986	0.343	0.136	2.49737e-12	3	FB_3	Apln
1.52478e-16	0.38428	0.574	0.313	3.13556e-12	3	FB_3	Lsm2
1.53055e-16	0.372951	0.521	0.258	3.14743e-12	3	FB_3	Cdkn2aipnl
1.58606e-16	0.314994	0.426	0.191	3.26158e-12	3	FB_3	Rtp4
1.82132e-16	0.383056	0.376	0.158	3.74536e-12	3	FB_3	Apitd1
1.90424e-16	0.346309	0.901	0.678	3.91587e-12	3	FB_3	Snrpb
2.09762e-16	0.387007	0.574	0.315	4.31354e-12	3	FB_3	Tyms
2.19104e-16	0.273248	0.384	0.155	4.50566e-12	3	FB_3	Shcbp1
2.50989e-16	0.371202	0.955	0.795	5.16135e-12	3	FB_3	H2afv
2.581e-16	0.359831	0.442	0.207	5.30757e-12	3	FB_3	Nostrin
3.05001e-16	0.382648	0.562	0.3	6.27204e-12	3	FB_3	Hjurp
3.25071e-16	0.28662	0.736	0.464	6.68475e-12	3	FB_3	Tubb6
3.39267e-16	0.308623	0.405	0.172	6.97669e-12	3	FB_3	Mad2l1
3.39775e-16	0.267172	0.426	0.197	6.98713e-12	3	FB_3	Trp53i11
3.41783e-16	0.305339	0.537	0.292	7.02843e-12	3	FB_3	Robo4
3.41871e-16	0.450059	0.781	0.553	7.03023e-12	3	FB_3	Cd200
4.54467e-16	0.443426	0.562	0.308	9.34566e-12	3	FB_3	Hist1h1e
6.42898e-16	0.319121	0.946	0.777	1.32206e-11	3	FB_3	Cfl1
8.62553e-16	0.317695	0.913	0.704	1.77375e-11	3	FB_3	Tagln2
8.79707e-16	0.281117	0.471	0.226	1.80903e-11	3	FB_3	Fmnl3
1.02014e-15	0.333196	0.839	0.595	2.09781e-11	3	FB_3	Med28
1.02058e-15	0.322186	0.967	0.84	2.09873e-11	3	FB_3	Gm5526
1.10938e-15	0.441867	0.558	0.305	2.28133e-11	3	FB_3	Usp1
1.15623e-15	0.358327	0.426	0.194	2.37768e-11	3	FB_3	Stard4
1.16107e-15	0.318493	0.843	0.632	2.38763e-11	3	FB_3	Psmc4
1.32435e-15	0.340506	0.736	0.468	2.72339e-11	3	FB_3	Nhp2
1.56962e-15	0.353771	0.579	0.337	3.22777e-11	3	FB_3	1810011O10Rik
2.19103e-15	0.362289	0.921	0.77	4.50563e-11	3	FB_3	Ndufa8
2.30432e-15	0.330081	0.74	0.485	4.7386e-11	3	FB_3	Tnfaip1
2.31087e-15	0.333512	0.587	0.338	4.75207e-11	3	FB_3	Srgn
2.88885e-15	1.18529	0.599	0.375	5.94063e-11	3	FB_3	Arl5c
2.96396e-15	0.419533	0.934	0.785	6.09509e-11	3	FB_3	1810037I17Rik
3.8025e-15	0.335137	0.318	0.123	7.81946e-11	3	FB_3	Cit
4.67295e-15	0.302661	0.822	0.629	9.60945e-11	3	FB_3	Tuba1c
4.88521e-15	0.452766	0.814	0.606	1.0046e-10	3	FB_3	Epas1
5.21427e-15	0.392554	0.851	0.662	1.07226e-10	3	FB_3	Anp32a
5.99871e-15	0.294932	0.818	0.583	1.23357e-10	3	FB_3	Mef2a
6.72922e-15	0.295484	0.393	0.173	1.3838e-10	3	FB_3	Psmb8
7.51628e-15	0.466264	0.719	0.464	1.54565e-10	3	FB_3	Ckap5
7.5848e-15	0.270121	0.843	0.65	1.55974e-10	3	FB_3	Gm24447
7.78846e-15	0.264042	0.76	0.493	1.60162e-10	3	FB_3	Myo1b
7.84476e-15	0.37884	0.355	0.155	1.6132e-10	3	FB_3	Rad51ap1
9.46425e-15	0.289909	0.62	0.361	1.94623e-10	3	FB_3	Dnajc9
9.97558e-15	0.336634	0.822	0.594	2.05138e-10	3	FB_3	Ywhah
1.13451e-14	0.271875	0.277	0.097	2.33301e-10	3	FB_3	Rapgef5
1.25946e-14	0.30604	0.55	0.304	2.58995e-10	3	FB_3	Rps6ka3
1.27194e-14	0.30067	0.339	0.137	2.61563e-10	3	FB_3	Bub1b
1.36644e-14	0.333651	0.293	0.111	2.80994e-10	3	FB_3	Gimap9
1.47224e-14	0.291515	0.335	0.134	3.02752e-10	3	FB_3	Dlgap5
1.56943e-14	0.33757	0.45	0.218	3.22738e-10	3	FB_3	Etl4
1.81195e-14	0.351119	0.512	0.282	3.72609e-10	3	FB_3	Erg
1.9865e-14	0.289421	0.434	0.207	4.08504e-10	3	FB_3	Trim59
2.04114e-14	0.397561	0.632	0.386	4.1974e-10	3	FB_3	Rpa3
2.11833e-14	0.361482	0.806	0.615	4.35613e-10	3	FB_3	Rn7sk
2.25202e-14	0.338881	0.595	0.337	4.63105e-10	3	FB_3	Mmd
2.47541e-14	0.41232	0.736	0.455	5.09044e-10	3	FB_3	Tnni1
3.04467e-14	0.33265	0.269	0.097	6.26105e-10	3	FB_3	E2f7
3.2868e-14	0.286562	0.793	0.577	6.75898e-10	3	FB_3	Hnrnpab
3.30815e-14	0.354971	0.306	0.121	6.80287e-10	3	FB_3	Kit
4.57063e-14	0.353773	0.293	0.112	9.39904e-10	3	FB_3	Slfn9
4.63353e-14	0.418275	0.806	0.604	9.52838e-10	3	FB_3	S100a13
4.89852e-14	0.354766	0.455	0.237	1.00733e-09	3	FB_3	Fgd5
5.02002e-14	0.275438	0.748	0.483	1.03232e-09	3	FB_3	Ccdc12
5.10006e-14	0.336733	0.764	0.521	1.04878e-09	3	FB_3	Mrpl17
5.57105e-14	0.277774	0.62	0.362	1.14563e-09	3	FB_3	Hmgn5
5.79222e-14	0.332414	0.95	0.846	1.19111e-09	3	FB_3	Pfn1
6.81145e-14	0.445807	0.38	0.178	1.40071e-09	3	FB_3	Eepd1
7.48943e-14	0.52825	0.541	0.314	1.54013e-09	3	FB_3	Rapgef1
8.43974e-14	0.286055	0.905	0.755	1.73555e-09	3	FB_3	Gng5
1.08467e-13	0.297733	0.913	0.763	2.23052e-09	3	FB_3	Tpm3-rs7
1.15482e-13	0.301949	0.483	0.254	2.37477e-09	3	FB_3	Ptprm
1.21157e-13	0.304773	0.649	0.381	2.49147e-09	3	FB_3	Naa38
1.22984e-13	0.362464	0.595	0.367	2.52904e-09	3	FB_3	Fxyd5
1.30988e-13	0.378106	0.376	0.175	2.69364e-09	3	FB_3	Clspn
1.41073e-13	0.369182	0.426	0.216	2.90102e-09	3	FB_3	Xaf1
1.60078e-13	0.288203	0.273	0.1	3.29185e-09	3	FB_3	Brip1
2.04255e-13	0.379374	0.607	0.373	4.20031e-09	3	FB_3	Trappc1
2.48352e-13	0.438838	0.727	0.471	5.1071e-09	3	FB_3	Ccdc34
2.70259e-13	0.315481	0.401	0.191	5.55762e-09	3	FB_3	Dennd5b
2.80016e-13	0.277454	0.868	0.673	5.75826e-09	3	FB_3	Srsf3
3.07616e-13	0.299701	0.479	0.248	6.32581e-09	3	FB_3	Cep57
4.43947e-13	0.285908	0.298	0.123	9.12932e-09	3	FB_3	Ralgapa2
4.50077e-13	0.313732	0.946	0.832	9.25537e-09	3	FB_3	Slc25a5
4.77833e-13	0.266511	0.57	0.33	9.82616e-09	3	FB_3	Mest
5.87172e-13	0.263567	0.983	0.937	1.20746e-08	3	FB_3	Hnrnpa2b1
6.5231e-13	0.286414	0.988	0.956	1.34141e-08	3	FB_3	Calm2
7.08052e-13	0.329612	0.5	0.269	1.45604e-08	3	FB_3	Arhgef15
7.86192e-13	0.377623	0.517	0.299	1.61673e-08	3	FB_3	Gmnn
8.44306e-13	0.271499	0.36	0.166	1.73623e-08	3	FB_3	Dach1
9.50298e-13	0.316493	0.504	0.281	1.95419e-08	3	FB_3	Cmc2
9.86233e-13	0.392735	0.471	0.249	2.02809e-08	3	FB_3	Hells
1.25139e-12	0.32513	0.988	0.951	2.57335e-08	3	FB_3	Col4a1
1.31738e-12	0.294341	0.938	0.77	2.70906e-08	3	FB_3	Ctnna1
1.36939e-12	0.283	0.909	0.709	2.81601e-08	3	FB_3	Wasf2
1.39143e-12	0.300417	0.983	0.93	2.86134e-08	3	FB_3	Atp5j
1.41817e-12	0.319683	0.674	0.424	2.91633e-08	3	FB_3	Arf6
1.60017e-12	0.30641	0.537	0.307	3.29058e-08	3	FB_3	Orc6
1.67153e-12	0.291845	0.711	0.468	3.43734e-08	3	FB_3	Adam10
1.79782e-12	0.324152	0.5	0.28	3.69704e-08	3	FB_3	Suz12
1.92856e-12	0.28469	0.711	0.472	3.96589e-08	3	FB_3	Nes
2.02456e-12	0.295498	0.347	0.156	4.1633e-08	3	FB_3	Cenpc1
2.24202e-12	0.278323	0.764	0.504	4.6105e-08	3	FB_3	Rad21
2.65379e-12	0.320767	0.876	0.735	5.45726e-08	3	FB_3	Dnajc8
3.27883e-12	0.278876	0.355	0.166	6.74258e-08	3	FB_3	Gm8995
3.32568e-12	0.265685	0.756	0.523	6.83892e-08	3	FB_3	Sgk1
3.96002e-12	0.332724	0.917	0.773	8.14339e-08	3	FB_3	Cox6a1
4.15871e-12	0.334936	0.26	0.102	8.55198e-08	3	FB_3	Cenph
4.21713e-12	0.320042	0.926	0.74	8.67211e-08	3	FB_3	Dynlt1a
4.22955e-12	0.278344	0.587	0.354	8.69764e-08	3	FB_3	Tshz2
4.73745e-12	0.288479	0.69	0.45	9.7421e-08	3	FB_3	Ppp1r11
4.78416e-12	0.350539	0.868	0.684	9.83815e-08	3	FB_3	Cbx1
5.42939e-12	0.322006	0.855	0.672	1.1165e-07	3	FB_3	Smc1a
5.64314e-12	0.278687	0.335	0.155	1.16046e-07	3	FB_3	Slc26a10
5.64589e-12	0.303892	0.492	0.28	1.16102e-07	3	FB_3	Ablim3
5.6563e-12	0.336129	0.632	0.417	1.16316e-07	3	FB_3	Brd8
6.36051e-12	0.312684	0.401	0.215	1.30798e-07	3	FB_3	She
6.80309e-12	0.32773	0.942	0.845	1.39899e-07	3	FB_3	Tpm4
6.93562e-12	0.329462	0.963	0.857	1.42624e-07	3	FB_3	Col4a2
7.50292e-12	0.278508	0.541	0.338	1.5429e-07	3	FB_3	Aprt
7.53854e-12	0.34171	0.764	0.563	1.55023e-07	3	FB_3	Nudt4
8.86188e-12	0.386035	0.417	0.226	1.82236e-07	3	FB_3	Nts
9.74292e-12	0.294862	0.893	0.676	2.00353e-07	3	FB_3	H19
1.03351e-11	0.26512	0.632	0.4	2.12531e-07	3	FB_3	Snrpa1
1.03573e-11	0.267261	0.661	0.43	2.12988e-07	3	FB_3	Sae1
1.19984e-11	0.326849	0.715	0.485	2.46736e-07	3	FB_3	Mtpn
1.32052e-11	0.317305	0.851	0.675	2.71552e-07	3	FB_3	Rbm8a
1.59368e-11	0.282066	0.847	0.664	3.27724e-07	3	FB_3	Sfpq
1.85607e-11	0.276198	0.955	0.861	3.81683e-07	3	FB_3	Shfm1
1.90485e-11	0.335847	0.446	0.24	3.91713e-07	3	FB_3	Xist
1.92517e-11	0.316559	0.702	0.497	3.95892e-07	3	FB_3	Id1
1.94918e-11	0.286107	0.393	0.203	4.00829e-07	3	FB_3	Pold3
2.00656e-11	0.422288	0.339	0.158	4.1263e-07	3	FB_3	Fbxo5
2.22893e-11	0.284003	0.372	0.186	4.58356e-07	3	FB_3	Map3k11
2.3796e-11	0.351917	0.388	0.193	4.8934e-07	3	FB_3	Lyn
2.98099e-11	0.347055	0.545	0.344	6.13011e-07	3	FB_3	Fam111a
3.37392e-11	0.270567	0.36	0.175	6.93812e-07	3	FB_3	Tdrd7
3.53773e-11	0.345195	0.955	0.844	7.27499e-07	3	FB_3	Arpp19
3.90331e-11	0.270149	0.963	0.87	8.02676e-07	3	FB_3	Tmsb10
4.209e-11	0.360592	0.736	0.541	8.65539e-07	3	FB_3	Ccnd1
4.31159e-11	0.277752	0.645	0.413	8.86635e-07	3	FB_3	Lsm3
4.41799e-11	0.315881	0.302	0.135	9.08515e-07	3	FB_3	Rapgef3
5.15633e-11	0.394452	0.955	0.845	1.06035e-06	3	FB_3	Txn1
5.44688e-11	0.292826	0.636	0.436	1.1201e-06	3	FB_3	Yaf2
5.45367e-11	0.358728	0.612	0.4	1.12149e-06	3	FB_3	Xiap
7.24362e-11	0.322009	0.38	0.192	1.48958e-06	3	FB_3	Plk4
8.21531e-11	0.345507	0.273	0.116	1.6894e-06	3	FB_3	Zbtb46
8.88648e-11	0.30267	0.574	0.368	1.82742e-06	3	FB_3	Rny1
1.00308e-10	0.339884	0.657	0.441	2.06273e-06	3	FB_3	Vps36
1.03139e-10	0.28056	0.256	0.107	2.12095e-06	3	FB_3	Mgat4a
1.10694e-10	0.298444	0.459	0.262	2.27631e-06	3	FB_3	Myef2
1.12178e-10	0.282222	0.793	0.571	2.30683e-06	3	FB_3	Myh9
1.48613e-10	0.362049	0.657	0.483	3.05609e-06	3	FB_3	Aqp1
1.57529e-10	0.313319	0.959	0.863	3.23944e-06	3	FB_3	Atpif1
1.59406e-10	0.34083	0.835	0.632	3.27803e-06	3	FB_3	Mrps18c
1.60222e-10	0.2805	0.409	0.221	3.2948e-06	3	FB_3	Topbp1
1.89362e-10	0.319869	0.223	0.088	3.89404e-06	3	FB_3	Rtn1
2.07958e-10	0.291239	0.698	0.501	4.27645e-06	3	FB_3	Smarca4
2.3399e-10	0.274146	0.835	0.664	4.81178e-06	3	FB_3	Anp32b
2.47893e-10	0.36953	0.822	0.604	5.09767e-06	3	FB_3	Thrap3
2.60854e-10	0.316702	0.694	0.511	5.36419e-06	3	FB_3	Timm10b
2.90398e-10	0.271081	0.909	0.791	5.97174e-06	3	FB_3	Atp1a1
2.94101e-10	0.26951	0.946	0.849	6.04789e-06	3	FB_3	Psma7
3.11214e-10	0.290685	0.835	0.65	6.39981e-06	3	FB_3	Erh
3.31269e-10	0.344028	0.707	0.511	6.81221e-06	3	FB_3	Fcf1
3.38515e-10	0.336263	0.971	0.897	6.96122e-06	3	FB_3	Tcf4
4.32433e-10	0.288151	0.661	0.443	8.89255e-06	3	FB_3	Snrpd1
6.20743e-10	0.29505	0.368	0.191	1.2765e-05	3	FB_3	C330027C09Rik
7.97262e-10	0.381766	0.376	0.201	1.63949e-05	3	FB_3	Syce2
8.26894e-10	0.288294	0.74	0.534	1.70043e-05	3	FB_3	Hdgf
9.26125e-10	0.28538	0.475	0.28	1.90448e-05	3	FB_3	Cyb5b
1.0379e-09	0.340866	0.388	0.208	2.13434e-05	3	FB_3	Adcy4
1.20289e-09	0.296227	0.905	0.767	2.47361e-05	3	FB_3	Atox1
1.30861e-09	0.345124	0.417	0.245	2.69102e-05	3	FB_3	Dock6
1.74575e-09	0.277724	0.851	0.694	3.58997e-05	3	FB_3	Vps29
2.20787e-09	0.264372	0.959	0.883	4.54026e-05	3	FB_3	Cox6b1
2.21651e-09	0.298204	0.736	0.578	4.55804e-05	3	FB_3	Actn4
3.2714e-09	0.289274	0.831	0.662	6.72732e-05	3	FB_3	Mapre1
3.50976e-09	0.319014	0.318	0.159	7.21747e-05	3	FB_3	Hist1h1b
3.63916e-09	0.300872	0.665	0.47	7.48357e-05	3	FB_3	Hint2
3.80167e-09	0.288376	0.665	0.465	7.81775e-05	3	FB_3	Wwtr1
5.37671e-09	0.277715	0.393	0.224	0.000110567	3	FB_3	Tspan2
5.68622e-09	0.281381	0.446	0.267	0.000116931	3	FB_3	Pitpnc1
6.19607e-09	0.263752	0.376	0.212	0.000127416	3	FB_3	Timp4
6.52254e-09	0.286473	0.843	0.65	0.00013413	3	FB_3	Ndufs8
7.93887e-09	0.301882	0.603	0.418	0.000163255	3	FB_3	Rrm1
8.94854e-09	0.278896	0.624	0.416	0.000184018	3	FB_3	Cnot6
9.41275e-09	0.268759	0.624	0.416	0.000193564	3	FB_3	Brd9
1.6859e-08	0.292181	0.636	0.443	0.000346689	3	FB_3	Brk1
2.07959e-08	0.28029	0.463	0.292	0.000427647	3	FB_3	Ubap2
2.12131e-08	0.328436	0.558	0.366	0.000436225	3	FB_3	Polr3k
2.12373e-08	0.343194	0.215	0.096	0.000436723	3	FB_3	Gm12002
2.69884e-08	0.27321	0.289	0.144	0.00055499	3	FB_3	Ect2
2.81538e-08	0.292636	0.884	0.756	0.000578954	3	FB_3	Ktn1
2.96963e-08	0.333252	0.43	0.268	0.000610674	3	FB_3	Nck1
5.27781e-08	0.354728	0.446	0.272	0.00108533	3	FB_3	Mrpl46
1.67069e-07	0.293838	0.64	0.436	0.00343562	3	FB_3	Gtl3
1.82554e-07	0.323981	0.868	0.802	0.00375404	3	FB_3	Hes1
2.00845e-07	0.285001	0.463	0.291	0.00413018	3	FB_3	Gbp7
2.09605e-07	0.266581	0.322	0.176	0.00431033	3	FB_3	1300002E11Rik
2.33636e-07	0.267018	0.843	0.679	0.00480449	3	FB_3	Tceb1
4.3157e-07	0.276486	0.595	0.435	0.00887481	3	FB_3	Psme1
4.32608e-07	0.336273	0.289	0.16	0.00889615	3	FB_3	Gm20748
6.46166e-07	0.370566	0.517	0.37	0.0132878	3	FB_3	Tpp2
6.46278e-07	0.290451	0.376	0.223	0.0132901	3	FB_3	Parp2
1.17367e-06	0.276102	0.731	0.561	0.0241353	3	FB_3	Eny2
2.39612e-06	0.298661	0.624	0.473	0.0492739	3	FB_3	Dhx15
3.43086e-24	1.71065	0.674	0.444	7.05522e-20	4	FB_4	Cxcl1
6.98688e-20	0.749672	0.283	0.08	1.43678e-15	4	FB_4	Hsd11b1
1.37836e-18	0.945364	0.283	0.087	2.83446e-14	4	FB_4	Serpina3n
2.26242e-18	0.90013	0.557	0.319	4.65243e-14	4	FB_4	Fosb
4.29619e-18	0.73285	0.9	0.81	8.83468e-14	4	FB_4	Egr1
4.36278e-15	0.696072	0.626	0.392	8.97162e-11	4	FB_4	Cebpd
7.29358e-15	0.561253	0.891	0.778	1.49985e-10	4	FB_4	Junb
1.00499e-14	0.888116	0.496	0.272	2.06665e-10	4	FB_4	Mt2
1.02889e-14	1.55004	0.509	0.273	2.11581e-10	4	FB_4	Ccl7
8.87163e-14	1.06972	0.796	0.669	1.82436e-09	4	FB_4	Mt1
1.15431e-13	0.706613	0.87	0.753	2.37372e-09	4	FB_4	Fos
2.52112e-13	0.79972	0.961	0.887	5.18444e-09	4	FB_4	Gsn
5.2221e-13	0.783566	0.743	0.572	1.07387e-08	4	FB_4	Serping1
1.07091e-12	0.690854	0.87	0.787	2.20221e-08	4	FB_4	Jun
1.74977e-12	0.64565	0.552	0.358	3.59822e-08	4	FB_4	Nr4a1
1.08947e-11	0.616438	0.448	0.255	2.24039e-07	4	FB_4	Gem
1.41257e-11	0.809851	1	1	2.90481e-07	4	FB_4	Gm13340
1.64593e-11	0.682981	0.896	0.778	3.38469e-07	4	FB_4	Dusp1
2.38353e-11	0.748697	0.296	0.129	4.90149e-07	4	FB_4	C3
3.36741e-11	0.409104	0.996	0.985	6.92475e-07	4	FB_4	Dcn
3.46631e-11	0.328568	0.97	0.933	7.12811e-07	4	FB_4	Gm15590
3.76821e-10	0.740339	0.509	0.329	7.74895e-06	4	FB_4	Dpep1
5.76449e-10	0.745863	0.639	0.497	1.18541e-05	4	FB_4	Dnajb1
6.08806e-10	0.774676	0.939	0.925	1.25195e-05	4	FB_4	Mgp
8.14742e-10	0.756774	0.774	0.688	1.67544e-05	4	FB_4	Cyr61
1.27219e-09	0.366264	0.952	0.905	2.61612e-05	4	FB_4	Gm8355
1.42416e-09	1.18916	0.6	0.444	2.92864e-05	4	FB_4	Ccl2
1.78334e-09	0.752327	0.217	0.088	3.66726e-05	4	FB_4	F830016B08Rik
5.55756e-09	0.28653	0.848	0.795	0.000114286	4	FB_4	Mir692-2a
6.08244e-09	0.313213	1	1	0.000125079	4	FB_4	Ubb
6.48012e-09	0.332508	0.335	0.176	0.000133257	4	FB_4	Cxcl2
1.02873e-08	0.47166	0.787	0.697	0.000211549	4	FB_4	Gm11512
2.27918e-08	0.352948	0.874	0.756	0.00046869	4	FB_4	Gpx3
2.85139e-08	0.760075	0.378	0.228	0.00058636	4	FB_4	Ifi205
3.0732e-08	0.726191	0.678	0.551	0.000631972	4	FB_4	Btg2
3.15188e-08	0.5847	0.748	0.647	0.000648153	4	FB_4	Ier2
3.7329e-08	0.639727	0.283	0.15	0.000767633	4	FB_4	Tnfaip6
5.38062e-08	0.590306	0.939	0.884	0.00110647	4	FB_4	Sqstm1
9.29396e-08	0.270132	0.961	0.912	0.00191121	4	FB_4	Ftl1
1.57547e-07	0.826524	0.422	0.28	0.0032398	4	FB_4	Mgst1
2.43843e-07	0.528309	0.491	0.36	0.00501438	4	FB_4	Cfh
1.07576e-06	0.463442	0.504	0.352	0.022122	4	FB_4	Gfpt2
1.17374e-06	0.297857	0.365	0.229	0.0241367	4	FB_4	Acta1
1.32506e-06	0.454101	0.804	0.726	0.0272486	4	FB_4	Serpine2
2.21736e-06	0.589092	0.517	0.394	0.0455978	4	FB_4	Zfp36
6.95263e-82	1.59252	0.996	0.878	1.42974e-77	5	FB_5	Mfap5
9.99773e-38	1.06243	0.682	0.288	2.05593e-33	5	FB_5	Pi16
8.44563e-37	1.1267	0.601	0.238	1.73676e-32	5	FB_5	Sema3c
5.25805e-35	0.601685	1	0.984	1.08126e-30	5	FB_5	Dcn
1.1703e-33	1.02723	0.682	0.322	2.40661e-29	5	FB_5	Gfpt2
2.66004e-31	0.879991	0.888	0.727	5.47011e-27	5	FB_5	S100a6
3.66692e-31	0.396292	0.206	0.024	7.54065e-27	5	FB_5	Efhd1
1.21272e-29	0.827433	0.955	0.792	2.49384e-25	5	FB_5	Aspn
9.53321e-29	0.822139	0.91	0.714	1.96041e-24	5	FB_5	Fbln2
2.96904e-28	0.786503	0.749	0.428	6.10554e-24	5	FB_5	Pcsk6
1.44608e-26	1.04878	0.596	0.311	2.97372e-22	5	FB_5	Nov
2.91198e-26	0.672639	0.969	0.915	5.98819e-22	5	FB_5	Fstl1
4.10803e-26	1.0882	0.767	0.482	8.44776e-22	5	FB_5	Adamts5
7.70955e-26	0.885055	0.789	0.51	1.58539e-21	5	FB_5	Axl
1.75364e-25	0.919922	0.516	0.218	3.60618e-21	5	FB_5	Cd55
2.21524e-25	0.645104	0.951	0.856	4.55542e-21	5	FB_5	Dpt
1.13458e-24	0.731047	0.919	0.703	2.33316e-20	5	FB_5	Plac9a
7.64107e-24	0.418874	0.242	0.049	1.57131e-19	5	FB_5	Lrrn4cl
3.07776e-23	0.614913	0.377	0.121	6.3291e-19	5	FB_5	Ahnak2
6.75826e-23	0.837765	0.709	0.422	1.38977e-18	5	FB_5	Ugdh
1.02738e-21	0.962363	0.65	0.375	2.11271e-17	5	FB_5	Nupr1
1.84405e-21	0.456097	0.807	0.508	3.7921e-17	5	FB_5	Gm9780
3.83833e-21	0.65095	0.525	0.239	7.89315e-17	5	FB_5	Medag
4.87458e-21	0.421944	0.287	0.079	1.00241e-16	5	FB_5	Pamr1
5.82586e-21	0.602085	0.951	0.858	1.19803e-16	5	FB_5	Cd34
1.68856e-20	0.370213	0.381	0.133	3.47236e-16	5	FB_5	Nbl1
2.53074e-20	0.729796	0.901	0.821	5.2042e-16	5	FB_5	S100a10
2.83793e-20	0.58795	0.798	0.543	5.83593e-16	5	FB_5	Plac9b
4.94334e-20	0.639405	0.695	0.44	1.01655e-15	5	FB_5	Sulf1
5.28894e-20	0.666615	0.928	0.866	1.08762e-15	5	FB_5	Crip1
1.83555e-19	0.823444	0.516	0.266	3.77462e-15	5	FB_5	Cthrc1
2.78904e-19	0.679701	0.865	0.702	5.73537e-15	5	FB_5	Emp3
1.1156e-17	0.637119	0.973	0.885	2.29412e-13	5	FB_5	Gsn
1.3925e-17	0.464438	0.534	0.273	2.86353e-13	5	FB_5	Clec3b
2.28625e-17	0.753544	0.839	0.658	4.70145e-13	5	FB_5	Timp2
5.25038e-17	0.463094	0.587	0.334	1.07969e-12	5	FB_5	Islr
7.55942e-17	0.68099	0.457	0.213	1.55452e-12	5	FB_5	Ackr3
7.83432e-17	0.616189	0.807	0.627	1.61105e-12	5	FB_5	Anxa1
1.77336e-16	0.407503	0.493	0.24	3.64673e-12	5	FB_5	C1qtnf7
2.36145e-16	0.645514	0.726	0.465	4.85609e-12	5	FB_5	Htra3
2.00556e-15	0.546929	0.794	0.596	4.12424e-11	5	FB_5	Pmp22
4.48359e-15	0.497957	0.901	0.79	9.22006e-11	5	FB_5	Lum
7.92206e-15	0.571394	0.578	0.334	1.62909e-10	5	FB_5	Prelp
1.96656e-14	0.387536	0.646	0.439	4.04404e-10	5	FB_5	Gm7665
2.02077e-14	0.491435	0.695	0.533	4.1555e-10	5	FB_5	Gm12854
2.6429e-14	0.70307	0.726	0.55	5.43486e-10	5	FB_5	Itih5
3.13194e-14	0.458725	0.964	0.962	6.44053e-10	5	FB_5	Lgals1
4.7118e-14	0.509091	0.776	0.568	9.68935e-10	5	FB_5	Serping1
6.53724e-14	0.54028	0.874	0.822	1.34432e-09	5	FB_5	Itm2a
1.46379e-13	0.337381	0.987	0.946	3.01015e-09	5	FB_5	Cd63
1.93622e-13	0.493362	0.825	0.641	3.98164e-09	5	FB_5	Vcan
2.45896e-13	0.569963	0.816	0.71	5.0566e-09	5	FB_5	Lsp1
2.84237e-13	0.420606	0.74	0.534	5.84504e-09	5	FB_5	Rarres2
5.51511e-13	0.52161	0.83	0.708	1.13413e-08	5	FB_5	Ogn
6.73467e-13	0.580223	0.794	0.674	1.38492e-08	5	FB_5	Col14a1
8.06665e-13	0.469388	0.502	0.287	1.65883e-08	5	FB_5	Anpep
1.01545e-12	0.516204	0.601	0.378	2.08817e-08	5	FB_5	Lpar1
1.73798e-12	0.559612	0.78	0.715	3.57399e-08	5	FB_5	S100a11
2.22741e-12	0.324634	0.919	0.749	4.58044e-08	5	FB_5	Gpx3
2.51591e-12	0.509664	0.453	0.239	5.17372e-08	5	FB_5	Entpd2
2.55157e-12	0.510113	0.287	0.115	5.24704e-08	5	FB_5	Pcolce2
2.85789e-12	0.640794	0.74	0.582	5.87697e-08	5	FB_5	Fhl1
2.92506e-12	0.345035	0.238	0.084	6.0151e-08	5	FB_5	Steap3
3.03197e-12	0.290874	0.345	0.149	6.23495e-08	5	FB_5	Hmcn2
3.55653e-12	0.438574	0.7	0.489	7.31366e-08	5	FB_5	Rnase4
4.80483e-12	0.503758	0.332	0.153	9.88066e-08	5	FB_5	Gas7
5.87841e-12	0.515289	0.852	0.772	1.20884e-07	5	FB_5	Fbn1
1.38162e-11	0.339516	0.717	0.492	2.84117e-07	5	FB_5	Mxra8
2.24033e-11	0.654624	0.466	0.278	4.60702e-07	5	FB_5	Tppp3
4.03654e-11	0.522477	0.484	0.3	8.30073e-07	5	FB_5	Pdlim2
4.56921e-11	0.462851	0.731	0.548	9.39613e-07	5	FB_5	Loxl1
4.67104e-11	0.419744	0.484	0.282	9.60552e-07	5	FB_5	Basp1
5.94965e-11	0.412795	0.915	0.836	1.22349e-06	5	FB_5	Anxa2
8.47611e-11	0.44593	0.381	0.202	1.74303e-06	5	FB_5	Emilin2
4.20541e-10	0.666032	0.426	0.254	8.64801e-06	5	FB_5	Uap1
4.21302e-10	0.541818	0.641	0.468	8.66365e-06	5	FB_5	Loxl2
4.4146e-10	0.305701	0.978	0.978	9.07819e-06	5	FB_5	Sptbn1
4.93994e-10	0.331258	0.269	0.119	1.01585e-05	5	FB_5	Pqlc3
5.41345e-10	0.821052	0.726	0.655	1.11322e-05	5	FB_5	Ifi27l2a
5.86263e-10	0.384175	0.96	0.927	1.20559e-05	5	FB_5	Col3a1
7.82446e-10	0.37151	0.664	0.497	1.60902e-05	5	FB_5	RP23-103I12.13
8.08457e-10	0.310238	0.462	0.268	1.66251e-05	5	FB_5	Col5a3
2.75305e-09	0.396531	0.493	0.315	5.66138e-05	5	FB_5	Cp
3.78854e-09	0.437381	0.865	0.8	7.79075e-05	5	FB_5	Lamc1
3.87558e-09	0.282874	0.987	0.97	7.96975e-05	5	FB_5	Sparc
4.83363e-09	0.327146	0.462	0.289	9.93988e-05	5	FB_5	C1qtnf2
1.00859e-08	0.512708	0.296	0.151	0.000207406	5	FB_5	Pla1a
1.23529e-08	0.522398	0.583	0.422	0.000254025	5	FB_5	Igfbp6
1.50589e-08	0.454811	0.614	0.478	0.00030967	5	FB_5	Nnmt
1.7014e-08	0.385056	0.816	0.792	0.000349876	5	FB_5	Postn
1.80438e-08	0.45772	0.359	0.208	0.000371053	5	FB_5	Thy1
2.48882e-08	0.551409	0.601	0.478	0.000511801	5	FB_5	Fndc1
3.15748e-08	0.389106	0.354	0.198	0.000649304	5	FB_5	Ephx1
4.04797e-08	0.485842	0.704	0.571	0.000832424	5	FB_5	Fcgrt
4.94661e-08	0.313762	0.892	0.825	0.00101722	5	FB_5	Fn1
9.68196e-08	0.393668	0.803	0.712	0.001991	5	FB_5	Emp1
1.01116e-07	0.255384	0.296	0.159	0.00207934	5	FB_5	Nhsl1
1.10712e-07	0.356308	0.453	0.298	0.00227668	5	FB_5	Antxr1
1.78251e-07	0.676187	0.471	0.324	0.00366555	5	FB_5	Qpct
3.26631e-07	0.402638	0.695	0.59	0.00671683	5	FB_5	Cd47
3.54417e-07	0.346388	0.682	0.588	0.00728822	5	FB_5	Spon2
5.19076e-07	0.339254	0.655	0.499	0.0106743	5	FB_5	Sdc2
6.12159e-07	0.392531	0.677	0.567	0.0125884	5	FB_5	Serpinb6a
6.48959e-07	0.45424	0.682	0.566	0.0133452	5	FB_5	Cd9
8.83542e-07	0.52907	0.278	0.15	0.0181692	5	FB_5	Scara5
9.47548e-07	0.314781	0.915	0.833	0.0194854	5	FB_5	Pdia3
1.01836e-06	0.312721	0.489	0.352	0.0209415	5	FB_5	Ptgis
1.25057e-06	0.401161	0.7	0.633	0.0257167	5	FB_5	Manf
1.30128e-06	0.417403	0.789	0.719	0.0267595	5	FB_5	Col5a2
1.36172e-06	0.347712	0.641	0.494	0.0280025	5	FB_5	Klf4
1.84621e-06	0.50386	0.578	0.484	0.0379655	5	FB_5	Anxa3
2.41947e-06	0.261155	0.372	0.232	0.0497541	5	FB_5	Thbs3
3.8874e-18	0.913769	0.506	0.229	7.99404e-14	6	FB_6	Casc5
6.65764e-18	0.781946	0.611	0.343	1.36908e-13	6	FB_6	Cdk1
9.9227e-18	0.709054	0.438	0.181	2.0405e-13	6	FB_6	Sgol1
1.7042e-17	1.04418	0.728	0.551	3.50451e-13	6	FB_6	Mki67
2.09795e-17	0.690561	0.741	0.483	4.31422e-13	6	FB_6	Smc2
3.74766e-17	1.15609	0.667	0.474	7.70668e-13	6	FB_6	Prc1
5.17925e-17	0.654242	0.846	0.716	1.06506e-12	6	FB_6	Hmgb2
5.99908e-17	0.930378	0.735	0.559	1.23365e-12	6	FB_6	Top2a
1.00386e-16	0.75257	0.593	0.32	2.06433e-12	6	FB_6	Kif11
1.90383e-16	0.392545	0.481	0.212	3.91504e-12	6	FB_6	Ccnb1
3.42205e-16	0.28801	0.395	0.149	7.03711e-12	6	FB_6	Cdca2
6.79019e-16	0.734894	0.827	0.671	1.39634e-11	6	FB_6	Smc4
1.23847e-15	0.692972	0.858	0.816	2.54679e-11	6	FB_6	H2afv
3.48642e-15	0.701746	0.623	0.378	7.16947e-11	6	FB_6	Cdca8
5.61928e-15	0.560496	0.481	0.215	1.15555e-10	6	FB_6	Anln
5.67618e-15	0.6178	0.37	0.142	1.16725e-10	6	FB_6	Dlgap5
1.17533e-14	0.614587	0.593	0.333	2.41695e-10	6	FB_6	Nusap1
1.61287e-14	0.701953	0.574	0.332	3.3167e-10	6	FB_6	Tpx2
7.42718e-14	0.585022	0.556	0.329	1.52732e-09	6	FB_6	Cks2
1.32101e-13	0.52827	0.438	0.204	2.71653e-09	6	FB_6	Knstrn
1.84168e-13	0.673747	0.802	0.738	3.78723e-09	6	FB_6	Hmgn2
4.65415e-13	0.629846	0.543	0.32	9.57079e-09	6	FB_6	Ccnb2
5.51237e-13	0.457286	0.377	0.157	1.13356e-08	6	FB_6	Nuf2
5.96775e-13	0.409634	0.79	0.65	1.22721e-08	6	FB_6	Gm26623
1.84722e-12	0.317468	0.667	0.404	3.79863e-08	6	FB_6	Gm13167
2.02156e-12	0.817628	0.654	0.451	4.15713e-08	6	FB_6	Cenpf
2.11972e-12	0.459213	0.469	0.238	4.35899e-08	6	FB_6	Ndc80
2.404e-12	0.293217	0.537	0.306	4.94359e-08	6	FB_6	Gm10182
2.64428e-12	0.555999	0.889	0.841	5.4377e-08	6	FB_6	Gm8203
3.33473e-12	0.764442	0.654	0.452	6.85754e-08	6	FB_6	Birc5
5.66663e-12	0.778259	0.543	0.347	1.16529e-07	6	FB_6	Spc25
6.22283e-12	0.441369	0.377	0.17	1.27966e-07	6	FB_6	Shcbp1
7.2957e-12	0.755271	0.451	0.235	1.50029e-07	6	FB_6	Aspm
9.73609e-12	0.336322	0.426	0.203	2.00213e-07	6	FB_6	Asf1b
1.1096e-11	0.633116	0.617	0.403	2.28178e-07	6	FB_6	Cenpa
1.8064e-11	0.412592	0.432	0.212	3.71467e-07	6	FB_6	Cdca3
2.29814e-11	0.494869	0.37	0.168	4.7259e-07	6	FB_6	Arhgap11a
2.95423e-11	0.505774	0.735	0.577	6.07508e-07	6	FB_6	Stmn1
3.09876e-11	0.608238	0.586	0.37	6.37228e-07	6	FB_6	2810417H13Rik
3.19503e-11	0.314404	0.37	0.165	6.57025e-07	6	FB_6	Fbxo5
3.79347e-11	0.823545	0.481	0.281	7.80089e-07	6	FB_6	Hmmr
4.17324e-11	0.28092	0.599	0.366	8.58186e-07	6	FB_6	Gm13237
4.5015e-11	0.554605	0.5	0.287	9.25689e-07	6	FB_6	Tacc3
4.61005e-11	0.516587	0.469	0.26	9.48012e-07	6	FB_6	Kif20b
4.70663e-11	0.461416	0.79	0.697	9.67872e-07	6	FB_6	H2afz
1.29108e-10	0.499752	0.759	0.622	2.65499e-06	6	FB_6	Gm11223
1.50801e-10	0.39742	0.401	0.201	3.10106e-06	6	FB_6	Plk4
1.58033e-10	0.309617	0.537	0.319	3.2498e-06	6	FB_6	Hist1h2ao
1.85919e-10	0.558582	0.765	0.73	3.82324e-06	6	FB_6	Gm10282
1.89484e-10	0.816398	0.611	0.422	3.89655e-06	6	FB_6	Cenpe
1.95779e-10	0.263304	0.222	0.073	4.02599e-06	6	FB_6	Kif18a
2.37191e-10	0.531334	0.414	0.209	4.8776e-06	6	FB_6	Mis18bp1
2.54294e-10	0.399694	0.327	0.148	5.22929e-06	6	FB_6	Ect2
2.81129e-10	0.44998	0.401	0.204	5.78114e-06	6	FB_6	Ckap2
3.90672e-10	0.406559	0.414	0.215	8.03377e-06	6	FB_6	Cdc20
4.51311e-10	0.737964	0.42	0.235	9.28076e-06	6	FB_6	Diap3
7.0449e-10	0.548309	0.352	0.165	1.44871e-05	6	FB_6	Hist1h1b
9.14788e-10	0.739924	0.525	0.327	1.88117e-05	6	FB_6	RP23-45G16.5
1.60882e-09	0.270485	0.37	0.181	3.30838e-05	6	FB_6	Kif22
2.41379e-09	0.2676	0.34	0.16	4.96371e-05	6	FB_6	Mxd3
4.13882e-09	0.337621	0.389	0.199	8.51107e-05	6	FB_6	C330027C09Rik
4.17868e-09	0.42874	0.463	0.281	8.59303e-05	6	FB_6	Ube2c
7.10975e-09	0.322404	0.259	0.107	0.000146205	6	FB_6	Spag5
7.31069e-09	0.330159	0.228	0.087	0.000150337	6	FB_6	Mns1
8.35076e-09	0.582295	0.42	0.235	0.000171725	6	FB_6	Ncapd3
9.40782e-09	0.473134	0.401	0.224	0.000193462	6	FB_6	Trim59
1.35942e-08	0.462654	0.463	0.287	0.00027955	6	FB_6	Pbk
1.38173e-08	0.535948	0.364	0.19	0.000284139	6	FB_6	Esco2
1.38461e-08	0.382403	0.926	0.965	0.000284731	6	FB_6	Calm2
1.45019e-08	0.419306	0.451	0.262	0.000298217	6	FB_6	Rangap1
1.93037e-08	0.801139	0.685	0.58	0.000396962	6	FB_6	Hist1h2ap
2.48568e-08	0.400014	0.358	0.187	0.000511155	6	FB_6	Cep85
2.77817e-08	0.329029	0.364	0.19	0.000571303	6	FB_6	Mad2l1
4.39997e-08	0.421493	0.37	0.198	0.00090481	6	FB_6	Kif15
4.56459e-08	0.370793	0.364	0.193	0.000938663	6	FB_6	Ncapd2
4.70584e-08	0.327892	0.346	0.177	0.000967708	6	FB_6	Ska2
5.68343e-08	0.382527	0.37	0.205	0.00116874	6	FB_6	Kif4
6.72461e-08	0.411075	0.438	0.256	0.00138285	6	FB_6	Ckap2l
8.02156e-08	0.427134	0.537	0.373	0.00164955	6	FB_6	Hist1h2ak
8.41771e-08	0.483876	0.63	0.474	0.00173102	6	FB_6	Cks1b
9.07578e-08	0.440438	0.463	0.287	0.00186634	6	FB_6	Racgap1
1.09373e-07	0.397239	0.469	0.298	0.00224915	6	FB_6	Spc24
1.28405e-07	0.270321	0.29	0.137	0.00264053	6	FB_6	Cspg4
1.28803e-07	0.283298	0.321	0.168	0.00264871	6	FB_6	Ankrd34b
1.67101e-07	0.552673	0.451	0.284	0.00343626	6	FB_6	G2e3
1.69463e-07	0.675879	0.58	0.445	0.00348484	6	FB_6	Arhgdib
1.83494e-07	0.466594	0.481	0.337	0.00377338	6	FB_6	Gm10184
1.9004e-07	0.344668	0.444	0.279	0.00390798	6	FB_6	Ccna2
1.95616e-07	0.43231	0.438	0.267	0.00402266	6	FB_6	Kif23
2.22271e-07	0.569386	0.586	0.431	0.00457078	6	FB_6	Rrm1
2.72837e-07	0.28116	0.333	0.172	0.00561062	6	FB_6	Ncaph
2.89207e-07	0.374011	0.278	0.136	0.00594726	6	FB_6	Ttf2
3.85369e-07	0.321099	0.5	0.316	0.00792472	6	FB_6	Atad2
4.494e-07	0.28114	0.389	0.22	0.00924147	6	FB_6	Cdkn2c
4.60843e-07	0.486491	0.401	0.248	0.00947677	6	FB_6	Cdkn3
4.71923e-07	0.285742	0.272	0.128	0.00970463	6	FB_6	Sgol2
5.34253e-07	0.314669	0.759	0.661	0.0109864	6	FB_6	Tuba1b
5.59626e-07	0.331153	0.574	0.389	0.0115082	6	FB_6	D17H6S56E-5
6.6518e-07	0.342496	0.481	0.319	0.0136788	6	FB_6	Cdkn2d
6.82694e-07	0.43765	0.593	0.425	0.0140389	6	FB_6	BC018473
8.83951e-07	0.509873	0.833	0.788	0.0181776	6	FB_6	Dek
1.47335e-06	0.560379	0.623	0.488	0.030298	6	FB_6	Bub3
1.67181e-06	0.303997	0.833	0.775	0.0343791	6	FB_6	Gm10075
1.77557e-06	0.536077	0.395	0.242	0.0365127	6	FB_6	Incenp
2.41093e-06	0.493769	0.704	0.585	0.0495783	6	FB_6	Tmpo
