# Supplementary material for: Single-cell analysis of murine fibroblasts identifies neonatal to adult switching that regulates cardiomyocyte maturation
Source: Nat Commun. 2020 May 22;11:2585. doi: 10.1038/s41467-020-16204-w (PMC7244751; doi:10.1038/s41467-020-16204-w)
Supplement: Supplementary file 13 — Supplementary Data 10 [file 41467_2020_16204_MOESM13_ESM.xlsx]

## Sheet: S10_MP markers
Supplementary Data Table 10 Full list of DEGs in MP cell clusters in vivo
p_val	avg_logFC	pct.1	pct.2	p_val_adj	cluster	Cell_Cluster	gene
1.12352e-19	0.72448	0.982	0.931	1.88313e-15	1	MP_1	C1qb
4.42275e-16	0.748336	0.97	0.903	7.41297e-12	1	MP_1	C1qc
5.21905e-14	0.541639	0.988	0.974	8.74765e-10	1	MP_1	Ctsb
3.53364e-13	0.943238	0.828	0.674	5.92273e-09	1	MP_1	F13a1
3.6706e-13	0.859435	0.876	0.774	6.15229e-09	1	MP_1	Pf4
8.01405e-12	0.409165	0.994	0.974	1.34324e-07	1	MP_1	Gm15590
8.17904e-12	0.748044	0.876	0.726	1.37089e-07	1	MP_1	Ms4a6c
1.42598e-11	0.749954	0.828	0.669	2.39008e-07	1	MP_1	Alox5ap
1.73721e-11	0.738793	0.97	0.914	2.91174e-07	1	MP_1	Lyz2
4.45933e-11	0.561757	0.976	0.934	7.47428e-07	1	MP_1	H2-D1
1.10877e-10	0.624911	0.994	0.994	1.85841e-06	1	MP_1	Apoe
2.80269e-10	0.743008	0.337	0.111	4.69759e-06	1	MP_1	Fcna
5.10143e-10	0.65846	0.846	0.711	8.55051e-06	1	MP_1	Cyba
7.59622e-10	0.560724	0.911	0.84	1.2732e-05	1	MP_1	C1qa
8.46597e-10	0.860301	0.556	0.306	1.41898e-05	1	MP_1	Folr2
1.15616e-09	0.563457	0.929	0.871	1.93784e-05	1	MP_1	Fcer1g
1.18908e-09	0.636646	0.976	0.917	1.99302e-05	1	MP_1	Sepp1
1.27331e-09	1.20554	0.769	0.686	2.13419e-05	1	MP_1	Ccl6
1.4561e-09	0.293461	0.367	0.143	2.44057e-05	1	MP_1	Gm11771
1.52344e-09	0.785263	0.491	0.254	2.55344e-05	1	MP_1	Ltc4s
1.52794e-09	0.637689	0.817	0.651	2.56098e-05	1	MP_1	Fcgrt
1.59566e-09	0.53329	0.964	0.831	2.67448e-05	1	MP_1	Ctss
1.6663e-09	0.732425	0.858	0.709	2.79289e-05	1	MP_1	Mrc1
1.76037e-09	0.96762	0.58	0.357	2.95056e-05	1	MP_1	Cbr2
1.7708e-09	0.519069	0.781	0.589	2.96803e-05	1	MP_1	Trf
7.37316e-09	0.475217	0.716	0.489	0.000123582	1	MP_1	Lyz1
7.6214e-09	0.371684	0.964	0.909	0.000127742	1	MP_1	Mir692-2a
8.55782e-09	0.861982	0.87	0.831	0.000143438	1	MP_1	Ifi27l2a
9.46931e-09	0.43363	0.817	0.689	0.000158715	1	MP_1	Sdcbp
2.66302e-08	0.636167	0.793	0.58	0.000446349	1	MP_1	Fcgr3
5.45235e-08	0.586633	0.698	0.509	0.000913869	1	MP_1	Ms4a6b
6.00389e-08	0.50959	0.905	0.809	0.00100631	1	MP_1	Ifitm2
6.70343e-08	0.312054	0.982	0.96	0.00112356	1	MP_1	Ftl1
7.57766e-08	0.687354	0.858	0.76	0.00127009	1	MP_1	Tyrobp
9.5172e-08	0.574903	0.775	0.577	0.00159518	1	MP_1	Cd68
2.02827e-07	0.608263	0.811	0.709	0.00339959	1	MP_1	Atp6v0e
2.60653e-07	1.02853	0.556	0.371	0.00436881	1	MP_1	Lyve1
3.19709e-07	0.40514	0.935	0.791	0.00535865	1	MP_1	Ctsc
3.38804e-07	0.273902	0.947	0.846	0.00567869	1	MP_1	Gm10116
4.08013e-07	0.549217	0.515	0.334	0.0068387	1	MP_1	Capg
5.74796e-07	0.509587	0.781	0.634	0.00963415	1	MP_1	Laptm5
7.41166e-07	0.312009	0.586	0.377	0.0124227	1	MP_1	Ap2a2
9.2967e-07	0.668279	0.462	0.254	0.0155822	1	MP_1	Cd300ld
9.48935e-07	0.593477	0.237	0.086	0.0159051	1	MP_1	Mgl2
1.35256e-06	0.430413	0.698	0.52	0.0226702	1	MP_1	Gmfg
1.86507e-06	0.50999	0.68	0.514	0.0312604	1	MP_1	Gm9835
2.33072e-06	0.281995	0.988	0.98	0.0390652	1	MP_1	Fth1
2.55518e-06	0.280679	0.982	0.977	0.0428274	1	MP_1	Cst3
1.34956e-06	0.720627	0.732	0.587	0.02262	2	MP_2	Cd83
5.11663e-25	1.36861	0.984	0.86	8.57599e-21	3	MP_3	Dcn
6.15517e-19	0.852343	0.693	0.296	1.03167e-14	3	MP_3	Aspn
1.46832e-18	0.799581	0.795	0.454	2.46106e-14	3	MP_3	Dpt
7.38813e-18	1.03634	0.85	0.526	1.23832e-13	3	MP_3	Col3a1
1.2983e-17	1.37539	0.843	0.574	2.17607e-13	3	MP_3	Mfap5
2.11728e-17	0.888927	0.795	0.429	3.54877e-13	3	MP_3	Fstl1
4.7098e-17	0.910913	0.866	0.599	7.8941e-13	3	MP_3	Rcn3
7.24007e-17	0.890101	0.835	0.531	1.21351e-12	3	MP_3	Col1a2
1.39948e-16	0.413726	0.433	0.112	2.34567e-12	3	MP_3	Sdc2
3.62961e-16	0.626482	0.504	0.168	6.08359e-12	3	MP_3	Col6a1
6.38397e-16	0.714985	0.819	0.503	1.07002e-11	3	MP_3	Cald1
5.3429e-15	0.749007	0.685	0.321	8.95523e-11	3	MP_3	Nid1
6.13802e-15	0.586868	0.331	0.066	1.02879e-10	3	MP_3	Meg3
7.39359e-15	0.348584	0.378	0.089	1.23924e-10	3	MP_3	Nnmt
7.82111e-15	0.652135	0.677	0.329	1.3109e-10	3	MP_3	Fbn1
9.33511e-15	0.525912	0.378	0.092	1.56466e-10	3	MP_3	Matn2
5.39371e-14	0.595487	0.535	0.217	9.0404e-10	3	MP_3	Maged2
6.00934e-14	0.6379	0.528	0.207	1.00723e-09	3	MP_3	Col5a2
7.37596e-14	0.671726	0.937	0.717	1.23628e-09	3	MP_3	Sparc
1.14006e-13	0.537612	0.866	0.533	1.91086e-09	3	MP_3	Fermt2
1.4567e-13	0.667892	0.528	0.219	2.44158e-09	3	MP_3	Lama2
1.55382e-13	0.348351	0.386	0.105	2.60436e-09	3	MP_3	Gpx7
1.56497e-13	0.975438	0.654	0.327	2.62305e-09	3	MP_3	Ogn
2.63568e-13	0.62869	0.339	0.079	4.41766e-09	3	MP_3	Ptn
3.86629e-13	0.665995	0.803	0.518	6.48029e-09	3	MP_3	Col1a1
4.17874e-13	0.643799	0.803	0.52	7.00398e-09	3	MP_3	Tmsb10
5.00494e-13	0.529965	0.457	0.163	8.38877e-09	3	MP_3	Peg3
6.28414e-13	0.46492	0.433	0.14	1.05328e-08	3	MP_3	Loxl1
8.44431e-13	0.37651	0.299	0.064	1.41535e-08	3	MP_3	Kdelr3
9.8138e-13	0.598163	0.575	0.268	1.64489e-08	3	MP_3	Bgn
1.20386e-12	0.49792	0.732	0.452	2.01779e-08	3	MP_3	Igfbp7
1.24606e-12	0.731927	0.669	0.355	2.08852e-08	3	MP_3	Fbln2
1.45069e-12	0.300588	0.307	0.064	2.4315e-08	3	MP_3	Mxra7
1.88431e-12	0.470815	0.496	0.202	3.1583e-08	3	MP_3	Smoc2
2.58283e-12	0.305798	0.315	0.071	4.32909e-08	3	MP_3	Tcf21
4.2112e-12	0.394817	0.488	0.181	7.0584e-08	3	MP_3	Rhoj
4.29277e-12	0.68807	0.535	0.227	7.19512e-08	3	MP_3	Vcan
4.96676e-12	0.860941	0.63	0.316	8.32479e-08	3	MP_3	Itm2a
5.36537e-12	0.504812	0.614	0.288	8.99289e-08	3	MP_3	Lama4
5.56171e-12	0.54693	0.732	0.403	9.32198e-08	3	MP_3	Lamb1
1.04417e-11	0.761924	0.598	0.293	1.75013e-07	3	MP_3	Serpine2
1.76023e-11	1.01935	0.606	0.332	2.95031e-07	3	MP_3	Postn
2.12019e-11	0.683396	0.567	0.278	3.55365e-07	3	MP_3	Lum
3.11186e-11	0.41808	0.535	0.253	5.21579e-07	3	MP_3	Pcolce
3.48101e-11	0.308062	0.614	0.314	5.83452e-07	3	MP_3	Selm
3.79403e-11	0.369915	0.488	0.204	6.35917e-07	3	MP_3	Dpysl3
4.38446e-11	0.328875	0.252	0.051	7.3488e-07	3	MP_3	Ndn
5.11493e-11	1.24636	0.866	0.781	8.57314e-07	3	MP_3	Gsn
9.51606e-11	0.388125	0.48	0.186	1.59499e-06	3	MP_3	Lhfp
9.74839e-11	0.494892	0.709	0.439	1.63393e-06	3	MP_3	Cd34
1.32908e-10	0.482115	0.362	0.122	2.22768e-06	3	MP_3	Pdgfra
1.34578e-10	0.455104	0.409	0.14	2.25566e-06	3	MP_3	Loxl2
1.35985e-10	0.457022	0.417	0.153	2.27924e-06	3	MP_3	Rbp1
1.80251e-10	0.867217	0.512	0.235	3.02119e-06	3	MP_3	H19
2.24001e-10	0.316147	0.346	0.107	3.75448e-06	3	MP_3	Mfap2
2.69083e-10	0.261108	0.299	0.082	4.51009e-06	3	MP_3	Prelp
4.11237e-10	0.437261	0.512	0.237	6.89274e-06	3	MP_3	Col5a1
4.16164e-10	0.373683	0.354	0.12	6.97532e-06	3	MP_3	Hmcn1
4.76355e-10	0.493767	0.512	0.255	7.98418e-06	3	MP_3	Dpep1
5.25469e-10	0.552678	0.984	0.913	8.80738e-06	3	MP_3	Vim
6.07077e-10	0.479098	0.465	0.202	1.01752e-05	3	MP_3	Col14a1
6.67281e-10	0.619857	0.394	0.148	1.11843e-05	3	MP_3	Mphosph6
6.73494e-10	0.489536	0.921	0.727	1.12884e-05	3	MP_3	Sparcl1
7.40551e-10	0.560062	0.417	0.156	1.24124e-05	3	MP_3	Tnni1
9.53958e-10	0.655452	0.567	0.327	1.59893e-05	3	MP_3	Serping1
9.76011e-10	0.390943	0.622	0.357	1.63589e-05	3	MP_3	Sept2
1.05913e-09	0.39678	0.394	0.145	1.77521e-05	3	MP_3	Asf1a
1.15899e-09	0.405422	0.638	0.38	1.94258e-05	3	MP_3	Plac9a
1.33589e-09	0.274399	0.441	0.184	2.23908e-05	3	MP_3	Gstm2
1.46789e-09	0.604248	0.591	0.334	2.46033e-05	3	MP_3	Lamc1
1.70114e-09	0.366295	0.244	0.059	2.85128e-05	3	MP_3	Plod2
1.70471e-09	0.284	0.465	0.196	2.85727e-05	3	MP_3	Fhl1
2.16837e-09	0.334734	0.614	0.324	3.6344e-05	3	MP_3	S100a11
2.50504e-09	0.708208	0.417	0.186	4.19869e-05	3	MP_3	Mdk
2.70736e-09	0.522422	0.512	0.24	4.53781e-05	3	MP_3	Akap12
2.77905e-09	0.39942	0.252	0.066	4.65796e-05	3	MP_3	Tmem2
2.91865e-09	0.354488	0.339	0.12	4.89196e-05	3	MP_3	Fat1
4.56532e-09	0.841839	0.677	0.418	7.65193e-05	3	MP_3	Arf4
4.90168e-09	1.34106	0.929	0.844	8.21571e-05	3	MP_3	Mgp
5.53961e-09	0.49699	0.441	0.189	9.28494e-05	3	MP_3	Ccdc34
5.8002e-09	0.637364	0.512	0.27	9.72171e-05	3	MP_3	Pxdn
6.07269e-09	0.710904	0.661	0.416	0.000101784	3	MP_3	Gpx3
6.17317e-09	0.729709	0.63	0.355	0.000103469	3	MP_3	Akap9
6.17326e-09	0.362227	0.472	0.217	0.00010347	3	MP_3	Col15a1
6.42589e-09	0.328825	0.433	0.189	0.000107704	3	MP_3	Pcdhga9
7.33318e-09	0.394296	0.417	0.179	0.000122912	3	MP_3	Myl9
7.87898e-09	0.492747	0.528	0.273	0.00013206	3	MP_3	Nrep
8.6947e-09	0.594908	0.882	0.755	0.000145732	3	MP_3	Col4a1
8.73191e-09	0.47975	0.472	0.235	0.000146356	3	MP_3	Ppic
1.11026e-08	0.421259	0.425	0.189	0.000186091	3	MP_3	Cygb
1.3081e-08	0.333529	0.551	0.291	0.000219251	3	MP_3	Sept11
1.31749e-08	0.31844	0.417	0.181	0.000220824	3	MP_3	Ddah2
1.44653e-08	0.36761	0.346	0.133	0.000242453	3	MP_3	Spon2
1.59117e-08	0.654242	0.488	0.237	0.000266696	3	MP_3	Hist1h2ap
1.6937e-08	0.421628	0.803	0.589	0.000283882	3	MP_3	S100a10
2.09685e-08	0.352143	0.449	0.212	0.000351454	3	MP_3	Mmp2
2.7175e-08	0.333751	0.402	0.168	0.00045548	3	MP_3	Dtymk
2.82481e-08	0.447189	0.52	0.258	0.000473466	3	MP_3	Crebbp
2.84146e-08	0.548283	0.819	0.615	0.000476257	3	MP_3	Nedd4
3.59675e-08	0.288091	0.315	0.107	0.000602851	3	MP_3	Spats2l
3.72296e-08	0.266117	0.764	0.515	0.000624005	3	MP_3	Col4a2
4.12114e-08	0.493226	0.575	0.334	0.000690745	3	MP_3	Serpinh1
4.21402e-08	0.487627	0.724	0.49	0.000706311	3	MP_3	Fn1
4.64014e-08	0.488768	0.465	0.222	0.000777734	3	MP_3	Map1b
4.70153e-08	0.491968	0.74	0.5	0.000788024	3	MP_3	Anxa2
4.79288e-08	0.435057	0.488	0.242	0.000803334	3	MP_3	Gorasp2
4.96619e-08	0.573809	0.402	0.184	0.000832384	3	MP_3	Adamts5
5.80591e-08	0.260008	0.346	0.13	0.000973129	3	MP_3	Angptl2
6.81846e-08	0.28214	0.63	0.357	0.00114284	3	MP_3	Cdc37
6.97725e-08	0.285956	0.228	0.061	0.00116946	3	MP_3	Sema3c
7.38176e-08	0.439157	0.551	0.291	0.00123726	3	MP_3	Acta2
8.1527e-08	0.352131	0.496	0.245	0.00136647	3	MP_3	Fabp5
8.19288e-08	0.380288	0.323	0.125	0.00137321	3	MP_3	Adamts10
8.86521e-08	0.270497	0.457	0.207	0.0014859	3	MP_3	Mcam
8.97125e-08	0.344364	0.402	0.176	0.00150367	3	MP_3	Arfip1
9.00211e-08	0.321561	0.323	0.117	0.00150884	3	MP_3	Lig1
9.39983e-08	0.433737	0.74	0.485	0.00157551	3	MP_3	S100a6
9.88857e-08	0.300066	0.307	0.107	0.00165742	3	MP_3	Mcm6
1.07841e-07	0.284259	0.441	0.207	0.00180752	3	MP_3	Lpp
1.13879e-07	0.411215	0.929	0.855	0.00190872	3	MP_3	Sptbn1
1.1881e-07	0.332275	0.488	0.26	0.00199137	3	MP_3	Golim4
1.3573e-07	0.315216	0.512	0.273	0.00227497	3	MP_3	Tubb6
1.44837e-07	0.439057	0.37	0.158	0.00242761	3	MP_3	Col6a3
1.47253e-07	0.422209	0.622	0.38	0.0024681	3	MP_3	Ltbp4
1.50644e-07	0.630899	0.346	0.148	0.00252495	3	MP_3	Nrk
1.63317e-07	0.468627	0.386	0.163	0.00273736	3	MP_3	Atad2
1.6549e-07	0.315955	0.378	0.163	0.00277377	3	MP_3	Txndc5
1.6926e-07	0.351037	0.567	0.342	0.00283696	3	MP_3	S100a16
1.71261e-07	0.324725	0.693	0.436	0.00287051	3	MP_3	H1f0
1.88e-07	0.417524	0.307	0.112	0.00315107	3	MP_3	Sos1
1.92374e-07	0.292282	0.307	0.112	0.00322438	3	MP_3	Serf1
1.94605e-07	0.327682	0.811	0.597	0.00326177	3	MP_3	Sfr1
2.26005e-07	0.401897	0.559	0.321	0.00378807	3	MP_3	Slc43a3
2.26903e-07	0.276752	0.354	0.156	0.00380312	3	MP_3	Serpinf1
2.3696e-07	0.379903	0.409	0.196	0.00397168	3	MP_3	Pmepa1
2.52496e-07	0.788918	0.528	0.314	0.00423208	3	MP_3	Igf2
2.59895e-07	0.589807	0.598	0.408	0.0043561	3	MP_3	Ccdc80
2.62593e-07	0.286005	0.394	0.173	0.00440133	3	MP_3	Fam198b
2.7154e-07	0.541943	0.748	0.513	0.00455128	3	MP_3	Ctla2a
2.82322e-07	0.408945	0.528	0.286	0.004732	3	MP_3	Add1
2.89752e-07	0.377454	0.433	0.219	0.00485653	3	MP_3	Col6a2
3.20519e-07	0.259734	0.402	0.184	0.00537223	3	MP_3	Sgce
3.36038e-07	0.275185	0.236	0.074	0.00563234	3	MP_3	Tcf20
4.05355e-07	0.25524	0.567	0.327	0.00679415	3	MP_3	Ostc
4.23154e-07	0.455532	0.654	0.393	0.00709248	3	MP_3	Arl3
4.26449e-07	0.328055	0.449	0.242	0.00714771	3	MP_3	Prkcdbp
4.69277e-07	0.552926	0.496	0.26	0.00786555	3	MP_3	Snrpd1
4.87936e-07	0.414407	0.543	0.324	0.0081783	3	MP_3	Rpn1
5.09226e-07	0.275508	0.559	0.316	0.00853514	3	MP_3	Igf2r
5.44352e-07	0.383831	0.89	0.704	0.00912388	3	MP_3	Sept7
5.46582e-07	0.346803	0.638	0.398	0.00916127	3	MP_3	Anxa1
5.67702e-07	0.287585	0.228	0.069	0.00951526	3	MP_3	Stard4
5.69197e-07	0.454401	0.48	0.265	0.00954032	3	MP_3	Carhsp1
5.71395e-07	0.582538	0.409	0.207	0.00957715	3	MP_3	Cpq
8.03449e-07	0.300171	0.63	0.365	0.0134666	3	MP_3	Sptan1
8.2808e-07	0.320941	0.354	0.158	0.0138794	3	MP_3	Ptgfrn
8.34609e-07	0.484116	0.417	0.219	0.0139889	3	MP_3	Copz2
8.62083e-07	0.327749	0.677	0.444	0.0144494	3	MP_3	Sumo1
9.34003e-07	0.506026	0.441	0.224	0.0156548	3	MP_3	Prc1
9.48122e-07	0.4064	0.598	0.372	0.0158915	3	MP_3	Igfbp4
9.54179e-07	0.311352	0.433	0.202	0.015993	3	MP_3	Hnrnph3
9.68286e-07	0.422065	0.543	0.327	0.0162294	3	MP_3	Hnrnpr
1.04522e-06	0.288406	0.378	0.171	0.0175189	3	MP_3	Mmp14
1.11005e-06	0.281812	0.567	0.319	0.0186055	3	MP_3	Cd9
1.16922e-06	0.271289	0.583	0.337	0.0195974	3	MP_3	Ppp1r2
1.17282e-06	0.289234	0.252	0.089	0.0196576	3	MP_3	Fbn2
1.20292e-06	0.310254	0.559	0.319	0.0201621	3	MP_3	Cbx5
1.27409e-06	0.425953	0.52	0.304	0.021355	3	MP_3	Tmem167
1.27769e-06	0.285412	0.48	0.27	0.0214154	3	MP_3	Grb10
1.34571e-06	0.251663	0.394	0.186	0.0225554	3	MP_3	Vcam1
1.38798e-06	0.273789	0.394	0.191	0.023264	3	MP_3	Eva1b
1.40766e-06	0.477075	0.567	0.355	0.0235937	3	MP_3	Gm6166
1.55807e-06	0.497451	0.283	0.102	0.0261149	3	MP_3	2810008D09Rik
1.66223e-06	0.263662	0.283	0.107	0.0278606	3	MP_3	Crtap
1.69952e-06	0.366041	0.449	0.25	0.0284857	3	MP_3	Axl
1.72863e-06	0.314797	0.693	0.413	0.0289736	3	MP_3	Tmem234
1.83656e-06	0.497958	0.976	0.921	0.0307826	3	MP_3	Lgals1
2.11378e-06	0.392753	0.551	0.339	0.035429	3	MP_3	Vwa1
2.2201e-06	0.427374	0.213	0.066	0.0372112	3	MP_3	Tnfaip6
2.23907e-06	0.257446	0.622	0.403	0.037529	3	MP_3	n-R5-8s1
2.40923e-06	0.413537	0.512	0.298	0.0403811	3	MP_3	Thbs1
2.49215e-06	0.831484	0.22	0.074	0.0417709	3	MP_3	Gpm6b
2.73911e-06	0.394569	0.362	0.171	0.0459102	3	MP_3	Ttc14
2.84283e-06	0.385812	0.315	0.138	0.0476487	3	MP_3	Yipf5
1.44661e-25	1.2653	0.986	0.835	2.42467e-21	4	MP_4	Tnni3
4.9237e-24	1.14325	1	0.911	8.25261e-20	4	MP_4	Tpm1
5.14942e-23	1.1166	1	0.904	8.63095e-19	4	MP_4	Slc25a4
4.25737e-22	1.23641	0.857	0.354	7.13578e-18	4	MP_4	Myoz2
8.55248e-22	1.16984	0.8	0.261	1.43348e-17	4	MP_4	Pdk4
1.52435e-21	1.23649	0.957	0.679	2.55496e-17	4	MP_4	Cox8b
1.73239e-21	1.1253	0.971	0.735	2.90365e-17	4	MP_4	Fabp3
2.05187e-21	1.13405	1	0.933	3.43915e-17	4	MP_4	Myl2
2.71783e-21	1.16507	0.957	0.555	4.55535e-17	4	MP_4	Chchd10
3.27789e-21	1.20431	0.986	0.808	5.49407e-17	4	MP_4	Myl3
3.71136e-21	0.934754	0.914	0.448	6.22061e-17	4	MP_4	Fxyd1
4.1397e-21	1.37841	0.957	0.771	6.93856e-17	4	MP_4	Cox7a1
4.57258e-21	1.17695	0.986	0.708	7.66409e-17	4	MP_4	Cox6a2
4.92654e-21	1.03219	0.886	0.463	8.25737e-17	4	MP_4	Fhl2
5.86048e-21	0.951549	0.986	0.895	9.82275e-17	4	MP_4	Gm12338
7.17657e-21	1.28232	0.943	0.644	1.20287e-16	4	MP_4	Pln
8.92796e-21	0.92339	0.971	0.628	1.49642e-16	4	MP_4	Fabp3-ps1
1.11252e-20	1.10037	0.929	0.563	1.8647e-16	4	MP_4	Ldhb
1.29946e-20	1.06844	0.929	0.523	2.17803e-16	4	MP_4	Csrp3
1.34545e-20	1.06144	0.829	0.352	2.25511e-16	4	MP_4	Trdn
1.85341e-20	1.02734	1	0.878	3.10651e-16	4	MP_4	Atp5k
1.99242e-20	0.953124	1	0.878	3.33949e-16	4	MP_4	Cox6c
2.19782e-20	0.867389	0.729	0.216	3.68377e-16	4	MP_4	Lmod2
2.22324e-20	1.1188	1	0.664	3.72638e-16	4	MP_4	Tcap
4.40148e-20	1.07143	1	0.806	7.37732e-16	4	MP_4	Gm10053
4.49818e-20	1.09053	0.986	0.857	7.5394e-16	4	MP_4	Tnnt2
7.00367e-20	1.10689	0.957	0.777	1.17389e-15	4	MP_4	Actc1
1.12909e-19	0.895544	1	0.893	1.89247e-15	4	MP_4	Cox7c
2.23007e-19	1.05362	0.971	0.851	3.73782e-15	4	MP_4	Ndufc1
4.15669e-19	0.890858	0.9	0.457	6.96702e-15	4	MP_4	Sucla2
5.08715e-19	1.05095	0.786	0.303	8.52657e-15	4	MP_4	Ptgds
5.17195e-19	0.807237	0.971	0.664	8.6687e-15	4	MP_4	Gm6265
6.60387e-19	0.768148	0.929	0.57	1.10687e-14	4	MP_4	Gm11625
7.32936e-19	0.975278	0.8	0.31	1.22847e-14	4	MP_4	Txlnb
7.94082e-19	0.966724	0.971	0.766	1.33096e-14	4	MP_4	Cycs
1.18572e-18	0.803195	0.957	0.728	1.98739e-14	4	MP_4	Gm11966
1.26744e-18	0.82195	0.986	0.755	2.12435e-14	4	MP_4	Gm11930
1.64784e-18	1.20954	0.686	0.22	2.76195e-14	4	MP_4	Xirp2
2.57087e-18	0.494714	0.757	0.276	4.30903e-14	4	MP_4	Gm5514
3.28169e-18	0.983567	0.971	0.791	5.50044e-14	4	MP_4	Tnnc1
3.91852e-18	1.08401	0.971	0.775	6.56783e-14	4	MP_4	Ndufa5
4.23572e-18	1.15037	0.9	0.584	7.0995e-14	4	MP_4	Cryab
4.58989e-18	0.658311	0.614	0.165	7.69312e-14	4	MP_4	Tcea3
5.67787e-18	1.12665	0.971	0.88	9.51667e-14	4	MP_4	Myh6
8.00382e-18	1.03768	0.957	0.577	1.34152e-13	4	MP_4	Mpc2
9.27975e-18	0.807749	1	0.806	1.55538e-13	4	MP_4	Cox7a2
1.04392e-17	0.890722	0.871	0.432	1.74971e-13	4	MP_4	Actn2
1.2003e-17	1.11642	0.857	0.434	2.01183e-13	4	MP_4	Ckmt2
1.36305e-17	0.635863	0.7	0.223	2.28461e-13	4	MP_4	Rcan2
1.50246e-17	1.15811	0.971	0.846	2.51827e-13	4	MP_4	Mb
2.39803e-17	0.876432	0.957	0.684	4.01934e-13	4	MP_4	Mdh1
4.46939e-17	0.816255	0.8	0.339	7.49115e-13	4	MP_4	Adprhl1
5.01901e-17	0.893116	0.986	0.853	8.41236e-13	4	MP_4	Atp5j
5.54924e-17	0.861872	0.971	0.817	9.30108e-13	4	MP_4	Atp5g1
7.32717e-17	0.863016	0.986	0.677	1.22811e-12	4	MP_4	Ndufs6
8.33931e-17	0.899761	0.657	0.225	1.39775e-12	4	MP_4	Nppb
9.07564e-17	1.08045	0.871	0.514	1.52117e-12	4	MP_4	Nexn
9.89496e-17	0.895504	1	0.793	1.65849e-12	4	MP_4	Atp5a1
1.00276e-16	0.933343	0.971	0.737	1.68072e-12	4	MP_4	Ndufa4
1.02856e-16	0.915493	0.957	0.739	1.72397e-12	4	MP_4	Usmg5
1.03691e-16	0.703477	0.729	0.261	1.73796e-12	4	MP_4	Cmya5
1.12619e-16	0.862308	0.971	0.737	1.88761e-12	4	MP_4	Gm10039
1.19088e-16	1.21874	0.843	0.521	1.99603e-12	4	MP_4	Ankrd1
1.21113e-16	0.697348	0.571	0.156	2.02998e-12	4	MP_4	Acyp2
1.22245e-16	0.742426	0.786	0.332	2.04895e-12	4	MP_4	Dlat
1.22254e-16	0.714981	0.886	0.55	2.0491e-12	4	MP_4	Gm10108
1.30258e-16	0.84487	1	0.815	2.18325e-12	4	MP_4	Atp5j2
1.84841e-16	0.829975	0.929	0.641	3.09811e-12	4	MP_4	Uqcrfs1
1.92599e-16	0.558548	0.671	0.223	3.22816e-12	4	MP_4	Smyd1
2.74894e-16	0.845711	0.957	0.764	4.6075e-12	4	MP_4	Gm14539
3.38829e-16	0.723463	1	0.902	5.67911e-12	4	MP_4	Uqcrq
3.39055e-16	0.940697	0.757	0.332	5.6829e-12	4	MP_4	Hrc
3.41349e-16	0.746539	0.743	0.287	5.72134e-12	4	MP_4	Nebl
3.66336e-16	1.08307	0.7	0.278	6.14016e-12	4	MP_4	Gm15543
4.54994e-16	1.25647	0.9	0.766	7.62615e-12	4	MP_4	Atp2a2
4.56771e-16	0.835176	0.786	0.327	7.65594e-12	4	MP_4	Ak1
5.42734e-16	0.901938	0.971	0.695	9.09677e-12	4	MP_4	Ndufa11
7.18922e-16	0.887193	0.957	0.713	1.20498e-11	4	MP_4	Cox7b
7.4976e-16	0.545357	0.529	0.136	1.25667e-11	4	MP_4	Sgcg
7.51231e-16	0.636207	1	0.913	1.25914e-11	4	MP_4	Cox4i1
8.55695e-16	0.931389	0.9	0.503	1.43423e-11	4	MP_4	Acot13
9.2717e-16	0.539311	0.814	0.419	1.55403e-11	4	MP_4	Gm13252
9.32545e-16	0.892749	0.971	0.811	1.56304e-11	4	MP_4	Atp5g3
1.13316e-15	0.563955	0.529	0.134	1.89929e-11	4	MP_4	Ephx2
1.147e-15	0.572354	0.5	0.127	1.92248e-11	4	MP_4	Clip4
1.55132e-15	0.811698	0.871	0.526	2.60017e-11	4	MP_4	Ndufa10
2.10021e-15	0.300949	0.529	0.129	3.52016e-11	4	MP_4	Lrtm1
2.30866e-15	0.569302	0.643	0.203	3.86954e-11	4	MP_4	Lrrc2
2.43002e-15	0.809425	0.971	0.759	4.07296e-11	4	MP_4	Uqcrb
2.63124e-15	0.751934	0.929	0.604	4.41022e-11	4	MP_4	Ndufab1
3.75933e-15	0.65197	0.886	0.459	6.30102e-11	4	MP_4	Ndufb3
4.17237e-15	0.702655	0.814	0.385	6.99332e-11	4	MP_4	Des
5.21064e-15	0.719357	0.871	0.506	8.73355e-11	4	MP_4	Ckm
5.65559e-15	0.892002	0.814	0.403	9.47934e-11	4	MP_4	Ryr2
7.44966e-15	0.587717	0.4	0.082	1.24864e-10	4	MP_4	Art1
8.88322e-15	0.608851	0.8	0.374	1.48892e-10	4	MP_4	Pdk2
1.0028e-14	0.540984	0.5	0.131	1.6808e-10	4	MP_4	Perp
1.0582e-14	1.0815	0.971	0.864	1.77365e-10	4	MP_4	Ttn
1.07694e-14	0.601745	0.957	0.708	1.80506e-10	4	MP_4	Gm10250
1.45386e-14	0.782678	0.886	0.488	2.43682e-10	4	MP_4	Eno3
1.50326e-14	0.747066	0.986	0.938	2.51962e-10	4	MP_4	Uqcr10
1.6421e-14	0.821616	0.786	0.408	2.75232e-10	4	MP_4	Ldb3
1.93781e-14	0.761022	0.957	0.862	3.24796e-10	4	MP_4	Atp5h
2.13365e-14	0.785581	0.514	0.145	3.57621e-10	4	MP_4	Vldlr
2.15816e-14	0.788724	0.543	0.171	3.61729e-10	4	MP_4	Fndc5
2.21668e-14	0.781774	0.9	0.539	3.71537e-10	4	MP_4	Gm4459
2.34479e-14	0.682737	0.971	0.67	3.93011e-10	4	MP_4	Etfa
2.91072e-14	0.441844	0.629	0.22	4.87865e-10	4	MP_4	Slc25a20
2.94427e-14	0.810686	0.957	0.762	4.93489e-10	4	MP_4	Ndufa1
4.4134e-14	0.794121	0.857	0.521	7.39731e-10	4	MP_4	Mybpc3
4.53658e-14	0.763475	0.957	0.851	7.60376e-10	4	MP_4	Ndufa3
4.7346e-14	0.508655	0.843	0.575	7.93566e-10	4	MP_4	Gm10012
5.16097e-14	0.800483	0.643	0.241	8.65031e-10	4	MP_4	Tacc2
5.23056e-14	0.890013	0.986	0.873	8.76695e-10	4	MP_4	Lpl
5.34116e-14	0.887261	0.757	0.339	8.95231e-10	4	MP_4	Smpx
5.6049e-14	0.513995	0.871	0.494	9.39438e-10	4	MP_4	Gm15151
5.84454e-14	0.691838	0.786	0.376	9.79603e-10	4	MP_4	Ccng1
6.50927e-14	0.729885	0.757	0.332	1.09102e-09	4	MP_4	Hspb6
6.64513e-14	0.623975	0.514	0.149	1.11379e-09	4	MP_4	Itgb1bp2
7.143e-14	0.913655	0.857	0.508	1.19724e-09	4	MP_4	Pdlim5
7.42559e-14	0.756746	0.843	0.454	1.2446e-09	4	MP_4	Uqcrc2
7.66263e-14	0.587034	0.9	0.546	1.28433e-09	4	MP_4	Myh7
9.86504e-14	0.779709	0.943	0.677	1.65348e-09	4	MP_4	Ndufb5
1.05168e-13	0.709689	0.829	0.503	1.76272e-09	4	MP_4	Ndufb6
1.20972e-13	0.517465	0.629	0.238	2.02762e-09	4	MP_4	D10Jhu81e
1.22322e-13	0.731653	0.971	0.762	2.05024e-09	4	MP_4	2010107E04Rik
1.3131e-13	0.49514	0.757	0.298	2.20089e-09	4	MP_4	Hspb2
1.36373e-13	0.688785	0.8	0.396	2.28576e-09	4	MP_4	1110001J03Rik
1.47024e-13	0.682585	0.871	0.503	2.46428e-09	4	MP_4	Acadm
1.60775e-13	0.688142	1	0.775	2.69475e-09	4	MP_4	Atp5f1
1.72233e-13	0.661853	0.6	0.227	2.88679e-09	4	MP_4	Hspb8
1.75197e-13	0.733191	0.6	0.198	2.93648e-09	4	MP_4	Hfe2
1.94142e-13	0.514052	0.771	0.352	3.25402e-09	4	MP_4	Pfkm
2.06076e-13	0.755532	0.814	0.443	3.45404e-09	4	MP_4	Ndrg2
2.15688e-13	0.765115	1	1	3.61515e-09	4	MP_4	Gm13341
2.34968e-13	0.651626	0.757	0.345	3.93829e-09	4	MP_4	Mylk3
2.53977e-13	0.868179	0.929	0.782	4.25692e-09	4	MP_4	Atp5b
2.71159e-13	0.710001	0.9	0.679	4.5449e-09	4	MP_4	Gm12337
3.07426e-13	0.507408	0.586	0.189	5.15277e-09	4	MP_4	Tmem38a
3.17506e-13	0.761568	0.757	0.381	5.32173e-09	4	MP_4	Casq2
3.43794e-13	0.446093	0.543	0.169	5.76233e-09	4	MP_4	Apobec2
3.88696e-13	0.697851	0.957	0.753	6.51493e-09	4	MP_4	Sdhb
4.06046e-13	0.658954	0.971	0.815	6.80574e-09	4	MP_4	Atp5o
4.45344e-13	0.821088	1	0.989	7.46442e-09	4	MP_4	Gm13339
6.00858e-13	0.701185	0.957	0.817	1.0071e-08	4	MP_4	Ndufb10
7.47862e-13	0.868892	0.857	0.514	1.25349e-08	4	MP_4	Sdha
7.61429e-13	0.821521	0.7	0.301	1.27623e-08	4	MP_4	Acta1
9.1844e-13	0.673637	0.957	0.764	1.5394e-08	4	MP_4	Ndufa12
9.59797e-13	0.661761	0.971	0.737	1.60871e-08	4	MP_4	Mdh2
1.12106e-12	0.804965	0.929	0.697	1.879e-08	4	MP_4	Etfb
1.1538e-12	0.542143	0.457	0.12	1.93389e-08	4	MP_4	Rpl3l
1.17486e-12	0.476383	0.671	0.29	1.96918e-08	4	MP_4	Prdx3
1.1811e-12	0.752248	0.857	0.512	1.97965e-08	4	MP_4	Pdha1
1.23663e-12	0.709689	0.957	0.824	2.07272e-08	4	MP_4	Cox5b
1.30793e-12	0.298508	0.486	0.136	2.19222e-08	4	MP_4	Slc2a4
1.39926e-12	0.596815	0.743	0.332	2.34531e-08	4	MP_4	Gm13910
1.39961e-12	0.684679	0.971	0.806	2.34588e-08	4	MP_4	Cox6b1
1.56352e-12	0.767924	0.871	0.523	2.62061e-08	4	MP_4	Pgam2
1.59699e-12	0.659637	0.886	0.566	2.67671e-08	4	MP_4	Acaa2
1.94381e-12	0.540512	0.8	0.443	3.25802e-08	4	MP_4	Gm4943
2.34257e-12	0.391898	0.7	0.274	3.92638e-08	4	MP_4	Pcp4l1
2.95278e-12	0.889606	0.771	0.41	4.94916e-08	4	MP_4	Sh3bgr
3.40517e-12	0.550207	0.8	0.403	5.70741e-08	4	MP_4	Golga4
3.70456e-12	0.672349	0.886	0.619	6.2092e-08	4	MP_4	Ndufb4
3.96659e-12	0.726135	0.886	0.546	6.64841e-08	4	MP_4	Mpc1-ps
4.29774e-12	0.497755	0.729	0.343	7.20345e-08	4	MP_4	Hadhb
4.42581e-12	0.753429	0.929	0.719	7.4181e-08	4	MP_4	Ndufv2
5.09819e-12	0.676043	0.743	0.37	8.54507e-08	4	MP_4	Myom1
6.11003e-12	0.603303	0.929	0.733	1.0241e-07	4	MP_4	Gm5436
6.40633e-12	0.539606	0.814	0.416	1.07377e-07	4	MP_4	Got1
7.06041e-12	0.381793	0.6	0.218	1.18339e-07	4	MP_4	Coq9
7.57335e-12	0.575077	0.429	0.116	1.26937e-07	4	MP_4	Murc
7.5802e-12	0.675017	0.729	0.356	1.27052e-07	4	MP_4	Phyh
7.5821e-12	0.440086	0.857	0.557	1.27084e-07	4	MP_4	Gm2962
8.13455e-12	0.782981	0.929	0.771	1.36343e-07	4	MP_4	Slc25a3
8.24303e-12	0.437152	0.429	0.12	1.38161e-07	4	MP_4	Plin5
8.41529e-12	0.483681	0.514	0.174	1.41049e-07	4	MP_4	Fhod3
8.58846e-12	0.579328	0.643	0.272	1.43951e-07	4	MP_4	Myzap
8.63656e-12	0.731743	1	0.942	1.44757e-07	4	MP_4	Gm11407
8.64434e-12	0.412945	0.671	0.281	1.44888e-07	4	MP_4	Pygm
8.76352e-12	0.775255	0.957	0.759	1.46885e-07	4	MP_4	Ndufv3
9.55494e-12	0.561674	0.643	0.265	1.6015e-07	4	MP_4	Limch1
9.63809e-12	0.763992	0.886	0.606	1.61544e-07	4	MP_4	Idh2
1.04557e-11	0.632138	0.729	0.35	1.75247e-07	4	MP_4	Etfdh
1.04992e-11	0.595097	0.914	0.639	1.75977e-07	4	MP_4	Ndufb2
1.12326e-11	0.402698	0.686	0.376	1.88269e-07	4	MP_4	Gm14337
1.14659e-11	0.405798	0.5	0.156	1.92181e-07	4	MP_4	Fsd2
1.15702e-11	0.495066	0.529	0.183	1.93929e-07	4	MP_4	Ank1
1.1814e-11	0.698966	0.843	0.459	1.98014e-07	4	MP_4	Cs
1.27129e-11	0.391274	0.371	0.089	2.1308e-07	4	MP_4	Mlip
1.3398e-11	0.361419	0.386	0.094	2.24564e-07	4	MP_4	Gm4841
1.50824e-11	0.673009	0.843	0.523	2.52796e-07	4	MP_4	Bola3
1.55952e-11	0.88798	0.8	0.523	2.61391e-07	4	MP_4	Acadl
1.5781e-11	0.429148	0.5	0.16	2.64506e-07	4	MP_4	Trim54
1.60792e-11	0.664917	0.743	0.394	2.69503e-07	4	MP_4	Hint2
1.66973e-11	0.508418	0.386	0.094	2.79864e-07	4	MP_4	BC023105
1.75001e-11	0.699161	0.771	0.405	2.93319e-07	4	MP_4	Idh3a
1.7822e-11	0.476464	0.786	0.405	2.98714e-07	4	MP_4	Gm9763
1.81514e-11	0.576405	0.9	0.739	3.04235e-07	4	MP_4	Gm16418
2.34924e-11	0.846829	0.743	0.343	3.93757e-07	4	MP_4	Mrpl55
2.37898e-11	0.808371	0.929	0.706	3.98741e-07	4	MP_4	Uqcrh
2.48141e-11	0.761672	0.929	0.713	4.15908e-07	4	MP_4	Gm3244
2.56191e-11	0.312443	0.743	0.365	4.29402e-07	4	MP_4	Gm17257
2.68007e-11	0.502241	0.971	0.633	4.49206e-07	4	MP_4	Uqcrc1
2.83902e-11	0.597191	0.686	0.323	4.75849e-07	4	MP_4	Srl
3.0388e-11	0.676132	0.943	0.759	5.09333e-07	4	MP_4	Ndufb9
3.68841e-11	0.451793	0.614	0.252	6.18215e-07	4	MP_4	Obscn
3.75707e-11	0.338865	0.486	0.151	6.29723e-07	4	MP_4	Macrod1
4.01572e-11	0.841524	1	1	6.73075e-07	4	MP_4	Gm13340
4.03757e-11	0.487429	0.4	0.109	6.76737e-07	4	MP_4	Ankrd23
4.25421e-11	0.670803	0.929	0.713	7.13048e-07	4	MP_4	Gm15920
4.54014e-11	0.555075	0.871	0.535	7.60972e-07	4	MP_4	Cox5a
4.67839e-11	1.20982	0.6	0.247	7.84144e-07	4	MP_4	F830016B08Rik
4.7716e-11	0.479741	0.571	0.223	7.99768e-07	4	MP_4	Dmd
4.98308e-11	0.386882	0.486	0.163	8.35213e-07	4	MP_4	Asb11
5.15347e-11	0.731265	0.8	0.497	8.63773e-07	4	MP_4	Mgst3
7.59576e-11	0.835801	0.971	0.84	1.27313e-06	4	MP_4	Gm12155
7.89121e-11	0.737234	0.986	0.764	1.32264e-06	4	MP_4	Mrpl42
7.91562e-11	0.466982	0.471	0.154	1.32674e-06	4	MP_4	Grb14
7.95764e-11	0.617024	0.8	0.445	1.33378e-06	4	MP_4	Ivns1abp
9.0439e-11	0.355273	0.743	0.365	1.51585e-06	4	MP_4	Bnip3
1.00161e-10	0.562195	0.543	0.212	1.67881e-06	4	MP_4	Fam134b
1.0284e-10	0.369625	0.743	0.35	1.7237e-06	4	MP_4	Hspb7
1.033e-10	0.382481	0.371	0.098	1.73141e-06	4	MP_4	D830015G02Rik
1.10383e-10	0.353053	0.357	0.087	1.85014e-06	4	MP_4	Gm5532
1.12372e-10	0.530577	0.743	0.39	1.88347e-06	4	MP_4	Pde4dip
1.21291e-10	0.56499	0.929	0.604	2.03296e-06	4	MP_4	BC002163
1.46449e-10	0.438245	0.6	0.256	2.45463e-06	4	MP_4	Clu
1.46811e-10	0.756347	0.829	0.546	2.4607e-06	4	MP_4	Fkbp3
1.93941e-10	0.509286	0.8	0.523	3.25064e-06	4	MP_4	Gm16056
1.96798e-10	0.399488	0.771	0.43	3.29854e-06	4	MP_4	Gm6415
2.25332e-10	0.353243	0.443	0.136	3.7768e-06	4	MP_4	Myl1
2.32109e-10	0.58809	0.986	0.882	3.89038e-06	4	MP_4	Uqcr11
2.32672e-10	0.455051	0.5	0.176	3.89982e-06	4	MP_4	Coq10a
2.46622e-10	0.724314	0.629	0.307	4.13363e-06	4	MP_4	Lmo7
2.48322e-10	0.520346	0.9	0.581	4.16213e-06	4	MP_4	Cyc1
2.68483e-10	0.384679	0.757	0.37	4.50005e-06	4	MP_4	Timm8b
2.83891e-10	0.551722	1	0.947	4.7583e-06	4	MP_4	Gm4076
3.15151e-10	0.771586	0.729	0.412	5.28225e-06	4	MP_4	Dsp
3.21691e-10	0.314828	0.314	0.071	5.39186e-06	4	MP_4	Slc25a34
3.40314e-10	0.296681	0.4	0.116	5.70401e-06	4	MP_4	Car14
3.78221e-10	0.526543	0.829	0.463	6.33937e-06	4	MP_4	Cisd1
3.84368e-10	0.435922	0.571	0.234	6.44239e-06	4	MP_4	Art3
3.95316e-10	0.489347	0.729	0.374	6.62589e-06	4	MP_4	Eci1
4.03634e-10	0.376592	0.386	0.114	6.76531e-06	4	MP_4	2310042D19Rik
4.17435e-10	0.853476	0.743	0.459	6.99663e-06	4	MP_4	Oxct1
4.2146e-10	0.687996	0.7	0.354	7.06409e-06	4	MP_4	Ndufs1
4.31386e-10	0.489837	0.857	0.503	7.23045e-06	4	MP_4	Mrpl30
4.39981e-10	0.61558	0.729	0.379	7.37451e-06	4	MP_4	Aco2
4.69751e-10	0.59106	0.986	0.853	7.87349e-06	4	MP_4	Ndufa6
4.77768e-10	0.430206	0.843	0.51	8.00786e-06	4	MP_4	Pdhb
4.78836e-10	0.329489	0.557	0.225	8.02577e-06	4	MP_4	Fbxo32
4.94118e-10	0.524909	0.857	0.541	8.28191e-06	4	MP_4	Map1lc3a
5.01753e-10	0.671001	0.886	0.601	8.40988e-06	4	MP_4	Ndufb11
5.18449e-10	0.377496	0.686	0.381	8.68972e-06	4	MP_4	Gm14238
5.52946e-10	0.551393	0.9	0.702	9.26793e-06	4	MP_4	Atp5d
5.8228e-10	0.674697	0.9	0.644	9.75959e-06	4	MP_4	Ech1
6.21533e-10	0.287304	0.386	0.111	1.04175e-05	4	MP_4	Cacna2d1
6.31953e-10	0.648753	0.914	0.755	1.05922e-05	4	MP_4	Atp5c1
6.42331e-10	0.614466	0.743	0.416	1.07661e-05	4	MP_4	Idh3b
7.08666e-10	0.585529	0.886	0.601	1.1878e-05	4	MP_4	Gm9790
7.41869e-10	0.465092	0.814	0.477	1.24345e-05	4	MP_4	Ogdh
7.45054e-10	0.353977	0.529	0.2	1.24878e-05	4	MP_4	Hsdl2
7.52213e-10	0.554914	0.957	0.864	1.26078e-05	4	MP_4	Atp5e
7.81047e-10	0.462578	0.729	0.379	1.30911e-05	4	MP_4	Hadh
8.42412e-10	0.454231	0.643	0.294	1.41197e-05	4	MP_4	Vegfb
8.50183e-10	0.499746	0.443	0.147	1.42499e-05	4	MP_4	Trim63
9.01351e-10	0.292845	0.214	0.033	1.51075e-05	4	MP_4	Fbp2
9.14547e-10	0.468311	0.657	0.31	1.53287e-05	4	MP_4	Dlst
9.41673e-10	0.626911	0.814	0.53	1.57834e-05	4	MP_4	Hspa9
9.84297e-10	0.663964	0.643	0.332	1.64978e-05	4	MP_4	Chpt1
1.00845e-09	0.548054	0.457	0.169	1.69026e-05	4	MP_4	Usp2
1.06116e-09	0.329384	0.629	0.278	1.77862e-05	4	MP_4	Sorbs2
1.14938e-09	0.447151	0.843	0.577	1.92647e-05	4	MP_4	Gm12983
1.19292e-09	0.365929	0.486	0.18	1.99945e-05	4	MP_4	Adck3
1.30397e-09	0.523078	0.886	0.615	2.18558e-05	4	MP_4	Sod2
1.36049e-09	0.352958	0.429	0.131	2.28032e-05	4	MP_4	Lmod3
1.39736e-09	0.426782	0.829	0.488	2.34212e-05	4	MP_4	Gm12251
1.64411e-09	0.542912	0.957	0.773	2.75569e-05	4	MP_4	S100a1
1.70344e-09	0.290838	0.429	0.143	2.85514e-05	4	MP_4	Gpc1
1.79484e-09	0.468112	0.757	0.421	3.00834e-05	4	MP_4	Idh3g
1.91352e-09	0.615332	0.7	0.379	3.20726e-05	4	MP_4	Acsl1
1.94195e-09	0.299842	0.429	0.134	3.25491e-05	4	MP_4	Gbp6
2.07607e-09	0.443974	0.514	0.209	3.47971e-05	4	MP_4	Fam195a
2.10963e-09	0.399229	0.5	0.192	3.53594e-05	4	MP_4	Adk
2.37958e-09	0.342287	0.557	0.218	3.98841e-05	4	MP_4	Nceh1
2.40281e-09	0.443805	0.443	0.151	4.02736e-05	4	MP_4	Tuba4a
2.40876e-09	0.335772	0.814	0.499	4.03732e-05	4	MP_4	Gm16089
2.47304e-09	0.457012	0.471	0.176	4.14507e-05	4	MP_4	Ccdc141
2.55237e-09	0.524185	0.943	0.806	4.27803e-05	4	MP_4	Gm10221
2.56389e-09	0.449356	0.771	0.51	4.29734e-05	4	MP_4	Gm6419
2.69965e-09	0.29149	0.629	0.29	4.52488e-05	4	MP_4	Fh1
2.89837e-09	0.697205	0.671	0.365	4.85796e-05	4	MP_4	Decr1
3.76813e-09	0.311578	0.329	0.087	6.31577e-05	4	MP_4	Pank1
3.99956e-09	0.529416	0.971	0.817	6.70366e-05	4	MP_4	Gm11410
4.10236e-09	0.455133	0.929	0.679	6.87597e-05	4	MP_4	Gm13394
4.11216e-09	0.343135	0.686	0.365	6.8924e-05	4	MP_4	Gm5457
4.1929e-09	0.560168	0.829	0.528	7.02772e-05	4	MP_4	Camta1
4.41236e-09	0.559304	0.457	0.176	7.39555e-05	4	MP_4	Schip1
4.44764e-09	0.600897	0.7	0.403	7.45469e-05	4	MP_4	Chchd3
4.61203e-09	0.623854	0.757	0.468	7.73022e-05	4	MP_4	Pam
4.84331e-09	0.513441	0.443	0.156	8.11788e-05	4	MP_4	Gbp10
5.34862e-09	0.458956	0.871	0.641	8.96482e-05	4	MP_4	Atp5l2
5.36749e-09	0.52923	0.571	0.258	8.99645e-05	4	MP_4	Ptgr2
5.69694e-09	0.44273	1	0.795	9.54863e-05	4	MP_4	Ndufb8
5.93055e-09	0.578889	0.857	0.608	9.9402e-05	4	MP_4	Higd1a
5.97757e-09	0.459044	0.757	0.416	0.00010019	4	MP_4	Suclg1
5.98553e-09	0.283495	0.671	0.312	0.000100324	4	MP_4	Ndufs5
6.00312e-09	0.32772	0.514	0.207	0.000100618	4	MP_4	Ivd
6.1072e-09	0.437576	0.671	0.35	0.000102363	4	MP_4	Hibadh
6.12544e-09	0.48484	0.929	0.708	0.000102668	4	MP_4	Gm6822
6.13696e-09	0.507159	1	0.837	0.000102862	4	MP_4	Aldoa
6.84035e-09	0.386686	0.7	0.365	0.000114651	4	MP_4	Mpc1
7.94522e-09	0.564504	0.671	0.327	0.00013317	4	MP_4	Apip
8.5456e-09	0.368995	0.543	0.243	0.000143233	4	MP_4	Fyco1
9.06208e-09	0.462699	0.529	0.225	0.00015189	4	MP_4	Asb2
9.79719e-09	0.555658	0.543	0.241	0.000164211	4	MP_4	Apoo-ps
1.3953e-08	0.577193	0.8	0.519	0.000233866	4	MP_4	Hadha
1.42362e-08	0.395162	0.414	0.149	0.000238613	4	MP_4	Pkp2
1.48153e-08	0.398678	0.757	0.405	0.000248319	4	MP_4	Sdhc
1.61277e-08	0.387278	0.7	0.408	0.000270316	4	MP_4	Gm14088
1.62827e-08	0.427278	0.8	0.561	0.000272915	4	MP_4	Gm6612
1.64792e-08	0.382196	0.629	0.314	0.000276208	4	MP_4	Slc25a11
1.7083e-08	0.336288	0.543	0.227	0.000286327	4	MP_4	Mcee
1.7359e-08	0.47338	0.8	0.499	0.000290955	4	MP_4	Vdac1
1.90847e-08	0.45752	0.457	0.183	0.000319879	4	MP_4	Acss1
1.91509e-08	0.501342	0.671	0.376	0.000320988	4	MP_4	Gbas
1.92739e-08	0.284081	0.514	0.203	0.00032305	4	MP_4	Atp1b1
2.02566e-08	0.502494	0.757	0.465	0.000339522	4	MP_4	Mt2
2.06213e-08	0.483951	0.771	0.53	0.000345633	4	MP_4	Ndufs2
2.14497e-08	0.492684	0.7	0.388	0.000359518	4	MP_4	Mlf1
2.1503e-08	0.505089	0.414	0.143	0.000360412	4	MP_4	Ppargc1a
2.65302e-08	0.360691	0.314	0.091	0.000444673	4	MP_4	Sgca
2.89492e-08	0.387522	0.657	0.325	0.000485217	4	MP_4	Mrps36-ps1
3.52251e-08	0.427807	0.643	0.334	0.000590408	4	MP_4	1700021F05Rik
3.97677e-08	0.468414	0.6	0.292	0.000666546	4	MP_4	Psme4
4.81934e-08	0.344502	0.543	0.225	0.00080777	4	MP_4	Mtx2
4.94481e-08	0.426453	0.957	0.829	0.0008288	4	MP_4	Ndufa2
5.11062e-08	0.32873	0.429	0.16	0.000856592	4	MP_4	Gm15417
5.32857e-08	0.512391	0.6	0.325	0.000893121	4	MP_4	Hopx
5.47979e-08	0.563629	0.771	0.494	0.000918468	4	MP_4	Ugp2
5.53715e-08	0.299015	0.786	0.499	0.000928082	4	MP_4	Gm12231
5.93091e-08	0.515034	0.443	0.171	0.000994079	4	MP_4	Ppif
7.06444e-08	0.498298	0.643	0.336	0.00118407	4	MP_4	Myom2
7.34259e-08	0.427572	0.429	0.165	0.00123069	4	MP_4	Mrps35
7.4792e-08	0.39407	0.414	0.156	0.00125359	4	MP_4	Lrrc10
7.53635e-08	0.433577	0.414	0.154	0.00126317	4	MP_4	Cpt2
8.29985e-08	0.508309	0.443	0.171	0.00139114	4	MP_4	Syngr1
9.20008e-08	0.38652	0.657	0.379	0.00154202	4	MP_4	Pabpc4
9.95259e-08	0.553512	0.929	0.835	0.00166815	4	MP_4	Gm11512
1.26008e-07	0.415859	0.971	0.893	0.00211201	4	MP_4	Ndufa13
1.26318e-07	0.449199	0.357	0.125	0.00211722	4	MP_4	Fitm2
1.28808e-07	0.283377	0.271	0.071	0.00215894	4	MP_4	Bves
1.39419e-07	0.454982	0.757	0.481	0.00233681	4	MP_4	Ndufv1
1.51637e-07	0.332898	0.4	0.138	0.00254158	4	MP_4	Coq5
1.56985e-07	0.584402	0.9	0.78	0.00263123	4	MP_4	Minos1
1.63184e-07	0.348318	0.7	0.381	0.00273512	4	MP_4	Dnajc15
1.66349e-07	0.424458	0.486	0.223	0.00278817	4	MP_4	Cystm1
1.72859e-07	0.35882	0.314	0.098	0.00289728	4	MP_4	Lyrm9
1.75322e-07	0.49012	0.743	0.508	0.00293858	4	MP_4	Ndufs4
1.83032e-07	0.344155	0.529	0.247	0.0030678	4	MP_4	Zak
2.00463e-07	0.431915	0.629	0.307	0.00335996	4	MP_4	Emc6
2.03311e-07	0.588524	0.629	0.343	0.00340769	4	MP_4	Bzw2
2.11589e-07	0.547189	0.543	0.267	0.00354644	4	MP_4	Iigp1
2.17603e-07	0.471194	0.9	0.641	0.00364725	4	MP_4	Ktn1
2.35584e-07	0.291982	0.343	0.114	0.00394862	4	MP_4	Corin
2.3568e-07	0.345067	0.714	0.414	0.00395022	4	MP_4	Zfp106
2.49424e-07	0.38682	0.814	0.506	0.00418059	4	MP_4	Atp1a2
2.63053e-07	0.36275	0.443	0.185	0.00440903	4	MP_4	Slc16a1
2.68951e-07	0.460351	0.729	0.461	0.00450789	4	MP_4	Echs1
2.74206e-07	0.430091	0.357	0.127	0.00459596	4	MP_4	2310061I04Rik
2.76376e-07	0.324055	0.686	0.374	0.00463233	4	MP_4	Trp53inp2
2.92077e-07	0.534106	0.743	0.506	0.00489551	4	MP_4	Ndufa9
2.97083e-07	0.504127	0.286	0.087	0.0049794	4	MP_4	Tecrl
3.02275e-07	0.479678	0.471	0.212	0.00506643	4	MP_4	Usp13
3.10096e-07	0.314177	0.757	0.503	0.00519751	4	MP_4	Gm11628
3.10862e-07	0.375037	0.557	0.283	0.00521035	4	MP_4	Clybl
3.11045e-07	0.467099	0.9	0.715	0.00521342	4	MP_4	Ndufa8
3.13343e-07	0.487418	0.4	0.154	0.00525194	4	MP_4	Igtp
3.76271e-07	0.932677	0.614	0.347	0.00630668	4	MP_4	Deb1
3.99347e-07	0.278435	0.557	0.258	0.00669345	4	MP_4	AI314180
4.63489e-07	0.27661	0.443	0.187	0.00776855	4	MP_4	Dnajc21
5.84297e-07	0.469875	0.771	0.47	0.0097934	4	MP_4	Zbtb20
5.84326e-07	0.391864	0.814	0.503	0.00979389	4	MP_4	Pfdn1
6.08792e-07	0.465153	0.529	0.252	0.010204	4	MP_4	Ndufaf4
7.39156e-07	0.342947	0.514	0.238	0.012389	4	MP_4	Grsf1
7.55496e-07	0.28896	0.8	0.581	0.0126629	4	MP_4	Cox17
8.02225e-07	0.31568	0.643	0.379	0.0134461	4	MP_4	Ccser2
9.78485e-07	0.347038	0.286	0.091	0.0164004	4	MP_4	Me1
9.98748e-07	0.280238	0.414	0.165	0.01674	4	MP_4	B230118H07Rik
1.09795e-06	0.310201	0.343	0.125	0.0184028	4	MP_4	Slc25a13
1.1836e-06	0.472226	0.657	0.379	0.0198383	4	MP_4	Clip1
1.29056e-06	0.506022	0.471	0.229	0.0216311	4	MP_4	Ndrg4
1.43218e-06	0.406493	0.471	0.209	0.0240048	4	MP_4	Tmem65
1.85125e-06	0.292476	0.729	0.412	0.0310289	4	MP_4	Mrpl18
2.07789e-06	0.275184	0.843	0.559	0.0348274	4	MP_4	2410015M20Rik
2.08073e-06	0.371033	0.6	0.341	0.0348751	4	MP_4	Hk2
2.15955e-06	0.336767	0.5	0.247	0.0361962	4	MP_4	Fech
2.30412e-06	0.308253	0.371	0.149	0.0386194	4	MP_4	Akap7
2.31592e-06	0.344367	0.343	0.131	0.0388171	4	MP_4	Doc2g
2.56197e-06	0.32953	0.529	0.285	0.0429412	4	MP_4	Msi2
2.76166e-06	0.287862	0.614	0.332	0.0462882	4	MP_4	Pink1
2.87354e-06	0.442886	0.3	0.109	0.0481634	4	MP_4	Trim72
2.90133e-06	0.384377	0.286	0.096	0.0486293	4	MP_4	Rnf128
