# Supplementary material for: Single-cell analysis of murine fibroblasts identifies neonatal to adult switching that regulates cardiomyocyte maturation
Source: Nat Commun. 2020 May 22;11:2585. doi: 10.1038/s41467-020-16204-w (PMC7244751; doi:10.1038/s41467-020-16204-w)
Supplement: Supplementary file 14 — Supplementary Data 11 [file 41467_2020_16204_MOESM14_ESM.xlsx]

## Sheet: S11_SMC markers
Supplementary Data Table 11 Full list of DEGs in SMC cell clusters in vivo
p_val	avg_logFC	pct.1	pct.2	p_val_adj	cluster	Cell_Cluster	gene
1.48372e-16	0.616876	0.961	0.861	2.48493e-12	1	SMC_1	Cd63
1.98882e-14	0.748052	0.911	0.751	3.33087e-10	1	SMC_1	Col3a1
4.32687e-13	0.443624	0.882	0.717	7.24664e-09	1	SMC_1	Cd63-ps
6.56922e-13	0.422418	0.65	0.335	1.10021e-08	1	SMC_1	Colec11
8.44179e-12	0.34454	0.995	0.968	1.41383e-07	1	SMC_1	Gm1821
2.53251e-11	0.619953	0.67	0.39	4.24146e-07	1	SMC_1	Kcnj8
3.4689e-11	0.546902	0.788	0.549	5.80972e-07	1	SMC_1	Maged2
1.40682e-10	0.305588	0.921	0.792	2.35614e-06	1	SMC_1	Ftl1
2.82792e-10	0.49695	0.98	0.913	4.7362e-06	1	SMC_1	Lgals1
3.02204e-10	0.448853	0.68	0.41	5.06132e-06	1	SMC_1	Cygb
3.10232e-10	0.561873	0.67	0.419	5.19577e-06	1	SMC_1	Col6a1
4.08559e-10	0.476407	0.882	0.694	6.84255e-06	1	SMC_1	Aspn
1.07184e-09	0.565972	0.803	0.653	1.79511e-05	1	SMC_1	Postn
1.0998e-09	0.762121	0.714	0.52	1.84194e-05	1	SMC_1	Higd1b
3.5137e-09	0.393105	0.833	0.633	5.88475e-05	1	SMC_1	Tagln2
4.67656e-09	0.528552	0.695	0.448	7.8323e-05	1	SMC_1	Col6a2
4.80194e-09	0.321693	0.68	0.431	8.04229e-05	1	SMC_1	Arhgdib
7.57619e-09	0.590364	0.749	0.572	0.000126886	1	SMC_1	Dpt
1.04607e-08	0.265615	1	0.997	0.000175195	1	SMC_1	Ubb
1.32818e-08	0.284439	1	0.991	0.000222443	1	SMC_1	Rps14
1.39617e-08	0.300068	0.941	0.838	0.000233831	1	SMC_1	Rpl18a-ps1
1.4547e-08	0.353148	0.99	0.971	0.000243632	1	SMC_1	Gm15427
1.88955e-08	0.414252	0.936	0.893	0.000316462	1	SMC_1	Sept7
2.40654e-08	0.799486	0.788	0.636	0.000403047	1	SMC_1	Mfap5
2.48231e-08	0.419298	0.645	0.408	0.000415738	1	SMC_1	Eva1b
2.60647e-08	0.34594	0.975	0.934	0.000436531	1	SMC_1	Rps19-ps6
3.53979e-08	0.336873	0.975	0.922	0.000592843	1	SMC_1	Rpl18a
3.90459e-08	0.268566	0.478	0.246	0.000653941	1	SMC_1	Zdhhc20
6.60195e-08	0.381001	0.897	0.772	0.00110569	1	SMC_1	Anxa5
9.7455e-08	0.535398	0.379	0.188	0.00163218	1	SMC_1	Mfap4
1.1298e-07	0.258598	0.798	0.639	0.00189219	1	SMC_1	Gm4883
1.27998e-07	0.256189	0.99	0.974	0.0021437	1	SMC_1	Gm10269
1.36482e-07	0.27687	0.872	0.746	0.0022858	1	SMC_1	Tmsb10
1.44351e-07	0.347476	0.98	0.939	0.00241759	1	SMC_1	Myl12a
1.53841e-07	0.317402	0.655	0.445	0.00257654	1	SMC_1	Col15a1
1.84564e-07	0.279881	0.773	0.633	0.00309108	1	SMC_1	Gm9493
2.08451e-07	0.342985	0.635	0.425	0.00349114	1	SMC_1	Rarres2
2.41135e-07	0.322342	0.966	0.919	0.00403853	1	SMC_1	Rps19-ps2
3.05223e-07	0.326379	0.872	0.775	0.00511187	1	SMC_1	Rps3a1
3.0952e-07	0.374114	0.65	0.442	0.00518384	1	SMC_1	Lsp1
4.29201e-07	0.326739	0.99	0.945	0.00718825	1	SMC_1	Rps19
4.65229e-07	0.482982	0.586	0.382	0.00779166	1	SMC_1	Gnb4
4.92081e-07	0.255662	0.798	0.621	0.00824137	1	SMC_1	Gm13408
4.98285e-07	0.327243	0.882	0.763	0.00834528	1	SMC_1	Gm5428
5.24896e-07	0.291219	1	0.957	0.00879096	1	SMC_1	Sparc
6.06233e-07	0.273896	0.906	0.769	0.0101532	1	SMC_1	Ifitm2
6.08049e-07	0.322722	0.906	0.76	0.0101836	1	SMC_1	Fstl1
7.55294e-07	0.551023	0.562	0.384	0.0126497	1	SMC_1	Mdk
8.21238e-07	0.297657	0.852	0.737	0.0137541	1	SMC_1	Sri
8.36603e-07	0.431142	0.552	0.358	0.0140114	1	SMC_1	Mmp2
9.37346e-07	0.385954	0.463	0.251	0.0156987	1	SMC_1	Nostrin
1.06994e-06	0.390186	0.714	0.532	0.0179193	1	SMC_1	Amotl1
1.36456e-06	0.271302	0.251	0.098	0.0228536	1	SMC_1	Vstm4
1.42931e-06	0.319995	0.961	0.844	0.0239381	1	SMC_1	Rps26
1.45551e-06	0.298035	0.936	0.858	0.024377	1	SMC_1	Gnb2l1
1.57472e-06	0.303499	0.862	0.72	0.0263733	1	SMC_1	Fn1
1.58293e-06	0.262458	0.931	0.867	0.026511	1	SMC_1	Rps19-ps13
2.05034e-06	0.325924	0.936	0.91	0.0343391	1	SMC_1	Ifitm3
2.15399e-06	0.255668	0.961	0.853	0.036075	1	SMC_1	Rpl3
2.2108e-06	0.451707	0.478	0.301	0.0370266	1	SMC_1	Mfap2
2.21936e-06	0.526053	0.793	0.621	0.0371699	1	SMC_1	Nid1
2.31187e-06	0.489391	0.586	0.422	0.0387193	1	SMC_1	Sec61b
2.59947e-06	0.437044	0.788	0.65	0.0435359	1	SMC_1	Abcc9
2.81671e-06	0.359494	0.315	0.156	0.0471743	1	SMC_1	Thy1
4.83768e-08	0.386456	0.981	0.964	0.000810215	2	SMC_2	Cd36
7.45617e-08	0.265744	0.994	0.99	0.00124876	2	SMC_2	Fabp4
2.69392e-07	0.718888	0.778	0.674	0.00451177	2	SMC_2	Cd200
4.24982e-07	0.356323	0.895	0.747	0.0071176	2	SMC_2	Gpr116
1.03767e-06	0.369863	0.457	0.264	0.0173789	2	SMC_2	Gm4070
1.96642e-06	0.301213	0.92	0.827	0.0329337	2	SMC_2	Gm11966
7.93675e-13	0.738273	1	1	1.32925e-08	3	SMC_3	Gm13340
1.85209e-08	0.574524	1	1	0.000310188	3	SMC_3	Gm13339
2.16057e-08	0.747484	0.814	0.693	0.000361853	3	SMC_3	Mmp9
2.52328e-08	1.00427	0.884	0.807	0.000422598	3	SMC_3	Lrp5
8.38764e-07	0.461805	0.806	0.729	0.0140476	3	SMC_3	Gm11512
1.14798e-06	0.504875	1	1	0.0192264	3	SMC_3	Gm13341
1.6343e-06	0.557099	0.953	0.969	0.0273713	3	SMC_3	Gm4076
3.54367e-26	1.0025	0.618	0.093	5.93494e-22	4	SMC_4	Acan
1.15807e-25	1.50963	0.673	0.138	1.93954e-21	4	SMC_4	Map3k7cl
8.21912e-23	1.09942	0.582	0.099	1.37654e-18	4	SMC_4	Lmod1
1.85935e-22	1.82837	0.891	0.429	3.11404e-18	4	SMC_4	Tagln
2.15285e-22	1.76991	0.927	0.561	3.60559e-18	4	SMC_4	Myl9
2.54953e-22	2.06224	0.964	0.638	4.26995e-18	4	SMC_4	Acta2
8.10628e-22	1.60204	0.891	0.35	1.35764e-17	4	SMC_4	Myh11
2.17769e-21	1.01611	0.4	0.043	3.64719e-17	4	SMC_4	Sncg
1.01789e-20	1.41753	0.982	0.818	1.70476e-16	4	SMC_4	Crip1
3.01633e-20	1.31185	0.473	0.075	5.05175e-16	4	SMC_4	Cnn1
1.93274e-19	0.619383	0.473	0.073	3.23695e-15	4	SMC_4	Nrip2
8.94128e-19	0.604158	0.436	0.063	1.49749e-14	4	SMC_4	Kcnab1
1.83662e-18	1.49323	0.782	0.304	3.07597e-14	4	SMC_4	Mustn1
1.19902e-15	0.361753	0.382	0.057	2.00812e-11	4	SMC_4	Mamdc2
1.38691e-15	0.980083	0.964	0.907	2.3228e-11	4	SMC_4	Cald1
1.63491e-15	1.29871	0.909	0.49	2.73814e-11	4	SMC_4	Mylk
2.71052e-15	1.26761	0.618	0.196	4.53958e-11	4	SMC_4	Ramp1
6.49055e-15	1.34799	0.836	0.464	1.08704e-10	4	SMC_4	Tpm2
7.32968e-15	1.32638	0.636	0.231	1.22758e-10	4	SMC_4	Actg2
2.17294e-14	0.935166	0.909	0.53	3.63924e-10	4	SMC_4	Prkcdbp
3.07452e-14	0.989752	0.964	0.842	5.1492e-10	4	SMC_4	Gm5526
6.71996e-14	1.03616	0.855	0.474	1.12546e-09	4	SMC_4	Pcp4l1
1.00163e-13	0.713099	0.818	0.492	1.67753e-09	4	SMC_4	Actg-ps1
1.48986e-13	0.969913	0.945	0.877	2.49521e-09	4	SMC_4	Myl6
3.49138e-13	0.603111	0.255	0.028	5.84737e-09	4	SMC_4	Dgkb
6.57239e-13	0.587199	0.473	0.117	1.10074e-08	4	SMC_4	Olfml2a
6.77004e-13	0.718683	0.564	0.17	1.13385e-08	4	SMC_4	Fgl2
1.612e-12	0.846333	0.982	0.874	2.69978e-08	4	SMC_4	Gm10080
3.29073e-12	0.939953	0.836	0.455	5.51131e-08	4	SMC_4	Csrp2
3.50322e-12	0.280143	0.655	0.265	5.86719e-08	4	SMC_4	Gm8399
2.23481e-11	0.972283	0.655	0.273	3.74286e-07	4	SMC_4	Olfr558
4.23825e-11	0.349586	0.255	0.036	7.09822e-07	4	SMC_4	Susd2
4.73856e-11	0.966282	0.8	0.451	7.93613e-07	4	SMC_4	Hspb2
8.42503e-11	0.442177	0.891	0.567	1.41102e-06	4	SMC_4	Gm11836
1.72573e-10	0.483709	0.873	0.615	2.89025e-06	4	SMC_4	Gm8894
2.69248e-10	0.746398	0.545	0.202	4.50936e-06	4	SMC_4	Rgs7bp
4.4756e-10	0.626101	0.655	0.267	7.49574e-06	4	SMC_4	Parm1
4.47764e-10	0.663754	0.964	0.828	7.49915e-06	4	SMC_4	Cox8a
5.11521e-10	0.385648	0.855	0.577	8.56695e-06	4	SMC_4	Gm5915
7.81545e-10	0.299782	0.327	0.073	1.30893e-05	4	SMC_4	Tmem51
1.29005e-09	0.567161	0.455	0.136	2.16058e-05	4	SMC_4	Net1
1.59029e-09	0.509488	0.236	0.038	2.66342e-05	4	SMC_4	Gm13861
3.68642e-09	0.353668	0.818	0.498	6.17402e-05	4	SMC_4	Gm5560
5.30192e-09	0.377409	0.291	0.063	8.87966e-05	4	SMC_4	C1ra
1.25903e-08	0.492358	0.709	0.37	0.000210862	4	SMC_4	Ptpla
1.2599e-08	0.524052	0.927	0.615	0.000211007	4	SMC_4	Fxyd1
1.29433e-08	0.639346	0.564	0.251	0.000216774	4	SMC_4	Afap1
2.07207e-08	0.604955	0.982	0.933	0.00034703	4	SMC_4	Calm2
3.77085e-08	0.357294	0.291	0.067	0.000631541	4	SMC_4	Olfr78
4.37228e-08	0.644188	0.327	0.089	0.000732269	4	SMC_4	Smim5
4.50078e-08	0.464427	1	0.883	0.00075379	4	SMC_4	Oaz1-ps
8.65167e-08	0.41851	0.218	0.04	0.00144898	4	SMC_4	Itpk1
1.01857e-07	0.459696	0.564	0.251	0.0017059	4	SMC_4	Gm11451
1.03384e-07	0.460562	0.764	0.411	0.00173148	4	SMC_4	Blmh
1.04697e-07	0.67954	0.818	0.557	0.00175347	4	SMC_4	Map1b
1.17427e-07	0.768039	0.582	0.275	0.00196667	4	SMC_4	2010111I01Rik
1.37625e-07	0.472933	0.255	0.057	0.00230494	4	SMC_4	Map7d2
1.38258e-07	0.301298	0.582	0.265	0.00231554	4	SMC_4	Csrp1
1.48482e-07	0.709856	0.764	0.628	0.00248677	4	SMC_4	Dstn
1.64788e-07	0.414923	0.709	0.403	0.00275987	4	SMC_4	Uba2
2.8054e-07	0.488731	0.764	0.451	0.00469848	4	SMC_4	Serping1
3.50719e-07	0.507318	0.345	0.107	0.00587384	4	SMC_4	Crispld2
3.85398e-07	0.365092	0.255	0.059	0.00645464	4	SMC_4	Reln
4.43042e-07	0.435134	1	0.945	0.00742006	4	SMC_4	Cst3
5.94409e-07	0.580994	0.873	0.715	0.00995516	4	SMC_4	Ccnd2
6.52403e-07	0.601417	0.655	0.354	0.0109264	4	SMC_4	Ppp1r12b
7.20212e-07	0.896344	0.691	0.502	0.0120621	4	SMC_4	Sorbs2
7.35913e-07	0.624266	0.673	0.399	0.0123251	4	SMC_4	Rcan2
7.67641e-07	0.783769	0.891	0.662	0.0128565	4	SMC_4	Flna
1.27046e-06	0.576866	0.327	0.107	0.0212777	4	SMC_4	Daam2
1.29265e-06	0.63338	0.855	0.678	0.0216493	4	SMC_4	Tm4sf1
1.33822e-06	0.558792	0.764	0.464	0.0224126	4	SMC_4	Zak
1.34964e-06	0.482119	0.909	0.775	0.0226037	4	SMC_4	Dek
1.37629e-06	0.326705	0.509	0.227	0.0230501	4	SMC_4	Entpd1
2.06913e-06	0.305321	0.636	0.338	0.0346539	4	SMC_4	Fat1
2.32979e-06	0.447878	0.818	0.555	0.0390194	4	SMC_4	Serpine2
2.33217e-06	0.675916	0.455	0.198	0.0390592	4	SMC_4	Synpo2
2.41022e-06	0.329896	0.782	0.496	0.0403663	4	SMC_4	Cd9
2.62853e-06	0.348702	1	0.984	0.0440226	4	SMC_4	Calm1
2.69603e-06	0.419546	1	0.895	0.0451531	4	SMC_4	Atpif1
2.71937e-06	0.409333	0.982	0.915	0.045544	4	SMC_4	Rplp0
