# Supplementary material for: Single-cell analysis of murine fibroblasts identifies neonatal to adult switching that regulates cardiomyocyte maturation
Source: Nat Commun. 2020 May 22;11:2585. doi: 10.1038/s41467-020-16204-w (PMC7244751; doi:10.1038/s41467-020-16204-w)
Supplement: Supplementary file 15 — Supplementary Data 12 [file 41467_2020_16204_MOESM15_ESM.xlsx]

## Sheet: S12_Cell distribution P1P56
Supplementary Data Table 12 Cell distibution in P1 and P56
Cell_cluster	Value_P1	Value_P56	Perc_inP1(%)	Perc_inP56(%)	Change
SMC_3	8	64	13.1	40	26.9
FB_4	16	106	8.5	31.2	22.7
EC_1	55	143	24	36	12
CM_3	24	137	16	27.5	11.5
FB_5	9	54	4.8	15.9	11.1
MP_2	6	92	22.2	29.7	7.5
MP_1	7	103	25.9	33.2	7.3
CM_1	40	148	26.7	29.7	3
MP_4	4	55	14.8	17.7	2.9
FB_6	14	33	7.4	9.7	2.3
FB_2	36	72	19.1	21.2	2.1
CM_5	3	20	2	4	2
EC_3	39	71	17	17.9	0.9
EC_4	33	52	14.4	13.1	-1.3
EC_6	23	33	10	8.3	-1.7
SMC_4	5	7	8.2	4.4	-3.8
EC_5	34	40	14.8	10.1	-4.7
EC_2	45	58	19.7	14.6	-5.1
CM_4	36	91	24	18.3	-5.7
SMC_1	19	40	31.1	25	-6.1
CM_2	47	102	31.3	20.5	-10.8
FB_1	56	53	29.8	15.6	-14.2
SMC_2	29	49	47.5	30.6	-16.9
MP_3	10	60	37	19.4	-17.6
FB_3	57	22	30.3	6.5	-23.8
