# Supplementary material for: Single-cell analysis of murine fibroblasts identifies neonatal to adult switching that regulates cardiomyocyte maturation
Source: Nat Commun. 2020 May 22;11:2585. doi: 10.1038/s41467-020-16204-w (PMC7244751; doi:10.1038/s41467-020-16204-w)
Supplement: Supplementary file 16 — Supplementary Data 13 [file 41467_2020_16204_MOESM16_ESM.xlsx]

## Sheet: S13_Network Pathway in vivo
Supplementary Data Table 13 Enriched pathway in vivo in P1 and P56
Term Node	P1-P56 Pathway
1	Antigen processing and presentation
2	Chagas disease (American trypanosomiasis)
3	Legionellosis
4	Herpes simplex infection
5	Kaposi's sarcoma-associated herpesvirus infection
6	Tuberculosis
7	Phagosome
8	IL-17 signaling pathway
9	Chemokine signaling pathway
10	Rheumatoid arthritis
11	Malaria
12	TNF signaling pathway
13	Salmonella infection
14	Toll-like receptor signaling pathway
15	Hematopoietic cell lineage
16	Amoebiasis
17	Proteoglycans in cancer
18	Focal adhesion
19	Relaxin signaling pathway
20	ECM-receptor interaction
21	Platelet activation
22	Autophagy
23	African trypanosomiasis
24	Graft-versus-host disease
25	Th17 cell differentiation
26	HTLV-I infection
27	T cell receptor signaling pathway
28	Th1 and Th2 cell differentiation
29	Apelin signaling pathway
