# Supplementary material for: Single-cell analysis of murine fibroblasts identifies neonatal to adult switching that regulates cardiomyocyte maturation
Source: Nat Commun. 2020 May 22;11:2585. doi: 10.1038/s41467-020-16204-w (PMC7244751; doi:10.1038/s41467-020-16204-w)
Supplement: Supplementary file 17 — Supplementary Data 14 [file 41467_2020_16204_MOESM17_ESM.xlsx]

## Sheet: S14_secretory proteins_10%
Supplementary Data Table 14 Secretory protein list of representative cell clusters in vivo
p_val	avg_logFC	pct.1	pct.2	p_val_adj	cluster	gene	group
8.76006e-12	0.763584	0.616	0.481	2.25265e-07	EC_1	Cxcl12	up
1.58345e-11	0.470767	0.929	0.816	4.07185e-07	EC_1	Col4a1	up
1.92157e-10	0.574052	0.237	0.103	4.94131e-06	EC_1	Pdgfd	up
2.64074e-05	0.410068	0.97	0.939	0.679066	EC_1	B2m	up
5.3821e-42	1.39866	0.899	0.569	1.38401e-37	FB_1	Col3a1	down
1.44761e-28	1.03005	0.899	0.581	3.72253e-24	FB_1	Col1a2	down
5.22915e-26	1.07316	0.78	0.332	1.34468e-21	FB_1	Lum	down
3.53016e-25	0.888564	1	0.874	9.07782e-21	FB_1	Dcn	down
6.0651e-25	1.05206	0.872	0.535	1.55964e-20	FB_1	Col1a1	down
1.18513e-23	0.889472	0.725	0.271	3.04755e-19	FB_1	Mmp2	down
2.33271e-18	0.732573	0.642	0.255	5.99856e-14	FB_1	Col6a2	down
3.24134e-18	0.786585	0.606	0.243	8.33512e-14	FB_1	Col6a1	down
1.53493e-10	0.812937	0.477	0.305	3.94708e-06	FB_1	Lama2	down
7.23104e-10	0.743102	0.761	0.521	1.85946e-05	FB_1	Fn1	down
1.85667e-08	0.374572	0.688	0.399	0.000477444	FB_1	Lamc1	down
2.01623e-08	0.573281	0.725	0.454	0.000518474	FB_1	Lamb1	down
3.13895e-07	0.608982	0.495	0.289	0.0080718	FB_1	Igf2	down
8.91056e-06	0.276999	0.807	0.591	0.229135	FB_1	Col4a2	down
0.000121499	0.278143	0.239	0.095	1	FB_1	Tgfb2	down
0.000489361	0.264398	0.587	0.388	1	FB_1	Lama4	down
0.000770099	0.381885	0.312	0.264	1	FB_1	C3	down
6.80097e-17	0.724447	0.747	0.284	1.74887e-12	FB_3	Igf2	down
3.84464e-16	0.662966	0.962	0.82	9.8865e-12	FB_3	Col4a1	down
9.53982e-12	0.66671	0.823	0.486	2.45316e-07	FB_3	Hspg2	down
5.43829e-11	0.577677	0.899	0.591	1.39846e-06	FB_3	Col4a2	down
3.08581e-09	0.44848	0.747	0.385	7.93516e-05	FB_3	Lama4	down
4.58133e-06	0.279277	0.696	0.402	0.117809	FB_3	Lamc1	down
1.00247e-05	0.343406	0.722	0.457	0.257786	FB_3	Lamb1	down
3.74551e-05	0.336252	0.418	0.2	0.963157	FB_3	Il2	down
4.42592e-05	0.255683	0.759	0.523	1	FB_3	Fn1	down
0.000545578	0.329773	0.392	0.199	1	FB_3	Plat	down
1.98848e-73	1.67561	1	0.873	5.11337e-69	FB_4	Dcn	up
1.16805e-58	2.05532	0.746	0.501	3.00365e-54	FB_4	Cxcl1	up
3.66533e-24	0.943109	0.689	0.334	9.42539e-20	FB_4	Lum	up
1.70639e-22	1.24928	0.557	0.253	4.38799e-18	FB_4	C3	up
8.12993e-14	0.87658	0.287	0.092	2.09061e-09	FB_4	Pgf	up
1.0938e-11	1.28819	0.73	0.609	2.81271e-07	FB_4	Ccl7	up
2.27134e-10	0.440662	0.311	0.134	5.84075e-06	FB_4	Serpine1	up
3.39327e-10	0.884811	0.254	0.084	8.72579e-06	FB_4	Cxcl14	up
1.15279e-08	0.571613	0.492	0.279	0.000296439	FB_4	Mmp2	up
5.2088e-08	0.781602	0.475	0.305	0.00133944	FB_4	Lama2	up
7.33314e-08	0.564917	0.148	0.041	0.00188572	FB_4	Il6	up
1.87783e-07	0.570557	0.459	0.248	0.00482884	FB_4	Col6a1	up
1.71862e-06	0.73104	0.705	0.649	0.0441943	FB_4	Ccl2	up
6.24915e-06	0.538405	0.77	0.585	0.160697	FB_4	Col1a2	up
2.41829e-05	0.416138	0.107	0.029	0.621863	FB_4	Ccl11	up
2.47252e-05	0.484662	0.541	0.405	0.635809	FB_4	Lamc1	up
2.51953e-05	0.428371	0.639	0.456	0.647897	FB_4	Lamb1	up
0.000540573	0.400272	0.393	0.264	1	FB_4	Col6a2	up
1.45289e-45	1.72168	1	0.876	3.73611e-41	FB_5	Dcn	up
7.96944e-23	1.26737	0.762	0.402	2.04934e-18	FB_5	Lamc1	up
1.22701e-13	0.957403	0.746	0.34	3.15525e-09	FB_5	Lum	up
6.78442e-12	1.02591	0.635	0.305	1.74461e-07	FB_5	Lama2	up
1.43453e-10	1.00303	0.841	0.588	3.68888e-06	FB_5	Col1a2	up
3.99171e-09	0.998873	0.54	0.26	0.000102647	FB_5	C3	up
5.63316e-09	1.02374	0.667	0.459	0.000144857	FB_5	Lamb1	up
8.3292e-09	0.674185	0.365	0.094	0.000214185	FB_5	Pgf	up
1.51584e-08	0.916321	0.857	0.575	0.000389799	FB_5	Col3a1	up
2.26975e-08	0.839652	0.556	0.263	0.000583667	FB_5	Col6a2	up
7.158e-07	0.640655	0.524	0.251	0.0184068	FB_5	Col6a1	up
4.16897e-06	0.550447	0.841	0.542	0.107205	FB_5	Col1a1	up
0.000362619	0.255494	0.524	0.283	1	FB_5	Mmp2	up
9.68999e-32	1.16565	0.986	0.496	2.49178e-27	MP_3	C1qb	down
3.5087e-29	1.08693	0.943	0.37	9.02263e-25	MP_3	C1qc	down
5.03453e-25	0.902689	0.871	0.289	1.29463e-20	MP_3	C1qa	down
2.08751e-23	1.03313	0.886	0.349	5.36804e-19	MP_3	Pf4	down
5.47501e-19	1.12447	0.843	0.457	1.4079e-14	MP_3	Ccl6	down
3.7443e-16	0.819292	0.986	0.806	9.62847e-12	MP_3	Ctsb	down
5.23738e-13	0.737355	0.7	0.271	1.34679e-08	MP_3	Cd14	down
8.96306e-13	1.1416	0.814	0.609	2.30485e-08	MP_3	Ccl7	down
1.16063e-11	1.3435	0.371	0.152	2.98455e-07	MP_3	Ccl9	down
2.04231e-11	0.957925	0.9	0.645	5.2518e-07	MP_3	Ccl2	down
4.91948e-11	1.11893	0.529	0.239	1.26505e-06	MP_3	Ccl3	down
8.05089e-11	0.860765	0.786	0.462	2.07029e-06	MP_3	Cxcl2	down
3.21921e-10	0.859126	0.743	0.509	8.2782e-06	MP_3	Ccl4	down
1.04355e-09	1.00473	0.543	0.212	2.68349e-05	MP_3	Ccl12	down
1.1979e-09	0.411931	1	0.876	3.0804e-05	MP_3	Dcn	down
3.03572e-08	0.4515	0.414	0.119	0.000780636	MP_3	Cfp	down
1.00128e-07	0.99199	0.429	0.251	0.0025748	MP_3	Igf1	down
6.0944e-07	0.659283	0.329	0.085	0.0156718	MP_3	Cxcl14	down
1.39984e-06	1.68043	0.257	0.123	0.0359969	MP_3	Ccl8	down
7.14388e-05	0.279346	0.329	0.121	1	MP_3	Il1b	down
0.000261668	0.389148	0.729	0.506	1	MP_3	Cxcl1	down
0.000464355	0.471047	0.586	0.36	1	MP_3	Thbs1	down
6.21518e-06	0.390224	0.833	0.593	0.159823	SMC_2	Col4a2	down
4.56388e-05	0.31743	0.936	0.82	1	SMC_2	Col4a1	down
0.000212785	0.450267	0.256	0.097	1	SMC_2	Colec11	down
2.59838e-08	0.851078	0.194	0.099	0.000668174	SMC_3	Colec11	up
4.99158e-06	0.709752	0.125	0.127	0.128358	SMC_3	Pdgfb	up
0.00045907	0.420243	0.944	0.915	1	SMC_3	Mmp9	up
0.000473019	0.370273	0.306	0.398	1	SMC_3	Lama4	up
0.000567129	0.297958	0.167	0.045	1	SMC_3	Vtn	up
