# Supplementary material for: Single-cell analysis of murine fibroblasts identifies neonatal to adult switching that regulates cardiomyocyte maturation
Source: Nat Commun. 2020 May 22;11:2585. doi: 10.1038/s41467-020-16204-w (PMC7244751; doi:10.1038/s41467-020-16204-w)
Supplement: Supplementary file 18 — Supplementary Data 15 [file 41467_2020_16204_MOESM18_ESM.xlsx]

## Sheet: S15_Cell_Interactions
Supplementary Data Table 15 Interaction between nonCM to CM clusters in vivo in P1 and P56
Cluster1	Gene1	Type1	Cluster2	Gene2	Type2
EC_1	Cxcl12	ligand	CM_2	Corin	receptor
EC_1	Pdgfd	ligand	CM_5	Pdgfra	receptor
EC_1	Pdgfd	ligand	CM_1	Flt1	receptor
FB_1	Lamc1	ligand	CM_5	Lrp4	receptor
FB_1	Col1a1	ligand	CM_1	Cd36	receptor
FB_1	Lum	ligand	CM_2	Slmap	receptor
FB_1	Mmp2	ligand	CM_2	Bsg	receptor
FB_1	Mmp2	ligand	CM_3	Bsg	receptor
FB_1	Mmp2	ligand	CM_4	Bsg	receptor
FB_1	C3	ligand	CM_5	Lrp4	receptor
FB_1	Col1a2	ligand	CM_1	Cd36	receptor
FB_1	Cd63	ligand	CM_1	Cd36	receptor
FB_1	Cd63	ligand	CM_1	Cdh5	receptor
FB_1	Dcn	ligand	CM_2	Slmap	receptor
FB_1	Lum	ligand	CM_5	Pdgfra	receptor
FB_1	C3	ligand	CM_2	Corin	receptor
FB_1	Col3a1	ligand	CM_1	Cd36	receptor
FB_1	Tgfb2	ligand	CM_5	Pdgfra	receptor
FB_1	Igf2	ligand	CM_2	Slc2a4	receptor
FB_1	Igf2	ligand	CM_3	Slc2a4	receptor
FB_1	Lum	ligand	CM_1	Ryr2	receptor
FB_1	Lum	ligand	CM_2	Ryr2	receptor
FB_1	Lum	ligand	CM_3	Ryr2	receptor
FB_1	Lum	ligand	CM_4	Ryr2	receptor
FB_1	Tgfb2	ligand	CM_1	Flt1	receptor
FB_1	Mmp2	ligand	CM_5	Pdgfra	receptor
FB_1	Dcn	ligand	CM_2	Cdh2	receptor
FB_1	Lama2	ligand	CM_5	Pdgfra	receptor
FB_1	Dcn	ligand	CM_2	Atp1a1	receptor
FB_1	Lum	ligand	CM_1	Cdh5	receptor
FB_1	Igf2	ligand	CM_5	Pdgfra	receptor
FB_1	Dcn	ligand	CM_5	Pdgfra	receptor
FB_1	Dcn	ligand	CM_1	Flt1	receptor
FB_1	Fn1	ligand	CM_2	Corin	receptor
FB_1	Fn1	ligand	CM_1	Flt1	receptor
FB_1	Fn1	ligand	CM_5	Pdgfra	receptor
FB_1	Mmp2	ligand	CM_1	Flt1	receptor
FB_1	Dcn	ligand	CM_2	Gja1	receptor
FB_1	Lum	ligand	CM_2	Atp1a1	receptor
FB_1	Dcn	ligand	CM_1	Cdh5	receptor
FB_1	Igf2	ligand	CM_2	Igf2r	receptor
FB_1	Lum	ligand	CM_2	Cdh2	receptor
FB_1	Dcn	ligand	CM_1	Ryr2	receptor
FB_1	Dcn	ligand	CM_2	Ryr2	receptor
FB_1	Dcn	ligand	CM_3	Ryr2	receptor
FB_1	Dcn	ligand	CM_4	Ryr2	receptor
FB_1	Lum	ligand	CM_1	Flt1	receptor
FB_1	Igf2	ligand	CM_1	Flt1	receptor
FB_3	Lamc1	ligand	CM_5	Lrp4	receptor
FB_3	Plat	ligand	CM_1	Cdh5	receptor
FB_3	Plat	ligand	CM_2	Chrm2	receptor
FB_3	Igf2	ligand	CM_2	Slc2a4	receptor
FB_3	Igf2	ligand	CM_3	Slc2a4	receptor
FB_3	Plat	ligand	CM_5	Pdgfra	receptor
FB_3	Plat	ligand	CM_2	Cdh2	receptor
FB_3	Igf2	ligand	CM_5	Pdgfra	receptor
FB_3	Fn1	ligand	CM_2	Corin	receptor
FB_3	Fn1	ligand	CM_1	Flt1	receptor
FB_3	Hspg2	ligand	CM_1	Flt1	receptor
FB_3	Fn1	ligand	CM_5	Pdgfra	receptor
FB_3	Hspg2	ligand	CM_5	Pdgfra	receptor
FB_3	Plat	ligand	CM_5	Lrp4	receptor
FB_3	Igf2	ligand	CM_2	Igf2r	receptor
FB_3	Plat	ligand	CM_1	Flt1	receptor
FB_3	Igf2	ligand	CM_1	Flt1	receptor
FB_4	Lamc1	ligand	CM_5	Lrp4	receptor
FB_4	Lum	ligand	CM_2	Slmap	receptor
FB_4	Mmp2	ligand	CM_2	Bsg	receptor
FB_4	Mmp2	ligand	CM_3	Bsg	receptor
FB_4	Mmp2	ligand	CM_4	Bsg	receptor
FB_4	C3	ligand	CM_5	Lrp4	receptor
FB_4	Serpine1	ligand	CM_2	Gja1	receptor
FB_4	Serpine1	ligand	CM_2	Pnpla2	receptor
FB_4	Col1a2	ligand	CM_1	Cd36	receptor
FB_4	Pgf	ligand	CM_1	Flt1	receptor
FB_4	Cd63	ligand	CM_1	Cd36	receptor
FB_4	Il1r1	ligand	CM_1	Flt1	receptor
FB_4	Cd63	ligand	CM_1	Cdh5	receptor
FB_4	Dcn	ligand	CM_2	Slmap	receptor
FB_4	Lum	ligand	CM_5	Pdgfra	receptor
FB_4	C3	ligand	CM_2	Corin	receptor
FB_4	Serpine1	ligand	CM_5	Lrp4	receptor
FB_4	Lum	ligand	CM_1	Ryr2	receptor
FB_4	Lum	ligand	CM_2	Ryr2	receptor
FB_4	Lum	ligand	CM_3	Ryr2	receptor
FB_4	Lum	ligand	CM_4	Ryr2	receptor
FB_4	Mmp2	ligand	CM_5	Pdgfra	receptor
FB_4	Dcn	ligand	CM_2	Cdh2	receptor
FB_4	Lama2	ligand	CM_5	Pdgfra	receptor
FB_4	Dcn	ligand	CM_2	Atp1a1	receptor
FB_4	Lum	ligand	CM_1	Cdh5	receptor
FB_4	Il1r1	ligand	CM_5	Pdgfra	receptor
FB_4	Dcn	ligand	CM_5	Pdgfra	receptor
FB_4	Dcn	ligand	CM_1	Flt1	receptor
FB_4	Serpine1	ligand	CM_2	Corin	receptor
FB_4	Mmp2	ligand	CM_1	Flt1	receptor
FB_4	Dcn	ligand	CM_2	Gja1	receptor
FB_4	Lum	ligand	CM_2	Atp1a1	receptor
FB_4	Dcn	ligand	CM_1	Cdh5	receptor
FB_4	Lum	ligand	CM_2	Cdh2	receptor
FB_4	Serpine1	ligand	CM_1	Flt1	receptor
FB_4	Pgf	ligand	CM_5	Pdgfra	receptor
FB_4	Dcn	ligand	CM_1	Ryr2	receptor
FB_4	Dcn	ligand	CM_2	Ryr2	receptor
FB_4	Dcn	ligand	CM_3	Ryr2	receptor
FB_4	Dcn	ligand	CM_4	Ryr2	receptor
FB_4	Lum	ligand	CM_1	Flt1	receptor
FB_4	Serpine1	ligand	CM_5	Pdgfra	receptor
FB_5	Lamc1	ligand	CM_5	Lrp4	receptor
FB_5	Col1a1	ligand	CM_1	Cd36	receptor
FB_5	Lum	ligand	CM_2	Slmap	receptor
FB_5	Mmp2	ligand	CM_2	Bsg	receptor
FB_5	Mmp2	ligand	CM_3	Bsg	receptor
FB_5	Mmp2	ligand	CM_4	Bsg	receptor
FB_5	C3	ligand	CM_5	Lrp4	receptor
FB_5	Col1a2	ligand	CM_1	Cd36	receptor
FB_5	Pgf	ligand	CM_1	Flt1	receptor
FB_5	Cd63	ligand	CM_1	Cd36	receptor
FB_5	Cd63	ligand	CM_1	Cdh5	receptor
FB_5	Dcn	ligand	CM_2	Slmap	receptor
FB_5	Lum	ligand	CM_5	Pdgfra	receptor
FB_5	C3	ligand	CM_2	Corin	receptor
FB_5	Col3a1	ligand	CM_1	Cd36	receptor
FB_5	Lum	ligand	CM_1	Ryr2	receptor
FB_5	Lum	ligand	CM_2	Ryr2	receptor
FB_5	Lum	ligand	CM_3	Ryr2	receptor
FB_5	Lum	ligand	CM_4	Ryr2	receptor
FB_5	Mmp2	ligand	CM_5	Pdgfra	receptor
FB_5	Dcn	ligand	CM_2	Cdh2	receptor
FB_5	Lama2	ligand	CM_5	Pdgfra	receptor
FB_5	Dcn	ligand	CM_2	Atp1a1	receptor
FB_5	Lum	ligand	CM_1	Cdh5	receptor
FB_5	Dcn	ligand	CM_5	Pdgfra	receptor
FB_5	Dcn	ligand	CM_1	Flt1	receptor
FB_5	Mmp2	ligand	CM_1	Flt1	receptor
FB_5	Dcn	ligand	CM_2	Gja1	receptor
FB_5	Lum	ligand	CM_2	Atp1a1	receptor
FB_5	Dcn	ligand	CM_1	Cdh5	receptor
FB_5	Lum	ligand	CM_2	Cdh2	receptor
FB_5	Pgf	ligand	CM_5	Pdgfra	receptor
FB_5	Dcn	ligand	CM_1	Ryr2	receptor
FB_5	Dcn	ligand	CM_2	Ryr2	receptor
FB_5	Dcn	ligand	CM_3	Ryr2	receptor
FB_5	Dcn	ligand	CM_4	Ryr2	receptor
FB_5	Lum	ligand	CM_1	Flt1	receptor
MP_3	Il1b	ligand	CM_1	Flt1	receptor
MP_3	Sdc4	ligand	CM_1	Flt1	receptor
MP_3	Dcn	ligand	CM_2	Slmap	receptor
MP_3	C1qc	ligand	CM_2	Corin	receptor
MP_3	Dcn	ligand	CM_2	Cdh2	receptor
MP_3	Dcn	ligand	CM_2	Atp1a1	receptor
MP_3	Dcn	ligand	CM_5	Pdgfra	receptor
MP_3	Dcn	ligand	CM_1	Flt1	receptor
MP_3	Dcn	ligand	CM_2	Gja1	receptor
MP_3	Dcn	ligand	CM_1	Cdh5	receptor
MP_3	Il1b	ligand	CM_5	Pdgfra	receptor
MP_3	Sdc4	ligand	CM_5	Pdgfra	receptor
MP_3	Igf1	ligand	CM_1	Flt1	receptor
MP_3	C1qb	ligand	CM_2	Corin	receptor
MP_3	C1qa	ligand	CM_2	Corin	receptor
MP_3	Dcn	ligand	CM_1	Ryr2	receptor
MP_3	Dcn	ligand	CM_2	Ryr2	receptor
MP_3	Dcn	ligand	CM_3	Ryr2	receptor
MP_3	Dcn	ligand	CM_4	Ryr2	receptor
MP_3	Sdc4	ligand	CM_2	Corin	receptor
MP_3	Igf1	ligand	CM_5	Pdgfra	receptor
SMC_3	Mmp9	ligand	CM_2	Bsg	receptor
SMC_3	Mmp9	ligand	CM_3	Bsg	receptor
SMC_3	Mmp9	ligand	CM_4	Bsg	receptor
SMC_3	Pdgfb	ligand	CM_5	Lrp4	receptor
SMC_3	Mmp9	ligand	CM_1	Flt1	receptor
SMC_3	Vtn	ligand	CM_2	Bsg	receptor
SMC_3	Vtn	ligand	CM_3	Bsg	receptor
SMC_3	Vtn	ligand	CM_4	Bsg	receptor
SMC_3	Vtn	ligand	CM_1	Flt1	receptor
SMC_3	Pdgfb	ligand	CM_1	Flt1	receptor
SMC_3	Vtn	ligand	CM_5	Pdgfra	receptor
SMC_3	Pdgfb	ligand	CM_5	Pdgfra	receptor
SMC_3	Mmp9	ligand	CM_5	Pdgfra	receptor
