# Supplementary material for: Single-cell analysis of murine fibroblasts identifies neonatal to adult switching that regulates cardiomyocyte maturation
Source: Nat Commun. 2020 May 22;11:2585. doi: 10.1038/s41467-020-16204-w (PMC7244751; doi:10.1038/s41467-020-16204-w)
Supplement: Supplementary file 19 — Supplementary Data 16 [file 41467_2020_16204_MOESM19_ESM.xlsx]

## Sheet: S16_FBP1P56
Supplementary Data Table 16 DEGs in P1 vs. P56 FBs
Gene	P value	avg_LogFC	pct.1	pct.2	P value adj
H19	3.63252e-153	3.05859	0.995	0.021	9.34102e-149
Tnni1	2.84675e-145	2.67796	0.995	0.006	7.32043e-141
Gm13340	6.35132e-140	-3.0225	1	1	1.63324e-135
Gm26924	1.49269e-139	-1.53582	1	1	3.83844e-135
Igf2	1.8641e-137	2.40928	0.989	0.038	4.79354e-133
Myh7	2.80356e-112	1.92991	0.995	0.535	7.20936e-108
Gm6166	3.54828e-109	1.90018	0.979	0.15	9.12441e-105
Gm10076	5.07593e-105	1.42479	1	0.838	1.30528e-100
Postn	1.13572e-98	1.83481	0.995	0.176	2.92049e-94
Myl2	1.14317e-96	0.761613	1	0.882	2.93966e-92
Atpif1	1.63035e-92	1.34199	1	0.665	4.19244e-88
Gm11512	3.23965e-92	-1.35842	0.58	0.944	8.33076e-88
Gsn	2.99452e-90	-2.66943	0.835	0.994	7.7004e-86
Myl9	3.89975e-90	1.26321	0.872	0.053	1.00282e-85
Tnnc1	3.17091e-86	0.978187	1	0.724	8.15401e-82
Rpl41	3.92631e-85	1.21218	0.984	0.829	1.00965e-80
Tnnt2	2.02198e-83	0.750346	1	0.762	5.19952e-79
Acta2	1.6861e-81	1.33077	0.899	0.109	4.33582e-77
Actc1	6.11964e-81	0.687511	1	0.662	1.57367e-76
Nrk	2.10717e-80	1.31608	0.739	0.006	5.41859e-76
Fos	5.27669e-79	-2.26875	0.128	0.885	1.3569e-74
Rps19	2.91851e-76	1.17672	1	0.929	7.50494e-72
Gm11808	1.90857e-75	0.966357	0.989	0.747	4.90788e-71
Actb	4.11411e-75	1.06957	1	0.912	1.05794e-70
Hist1h2ap	1.09821e-74	1.6089	0.867	0.1	2.82406e-70
Fabp5	4.04994e-74	1.15666	0.878	0.124	1.04144e-69
Gm4149	4.91423e-74	1.10798	0.995	0.644	1.26369e-69
Gm7331	1.92857e-72	0.930847	0.973	0.676	4.95932e-68
Mfap2	3.45744e-72	1.08995	0.739	0.024	8.89082e-68
Myl3	4.3305e-72	0.482555	1	0.709	1.11359e-67
Gm2000	2.34099e-71	0.893082	1	0.976	6.01985e-67
Ptn	4.2513e-71	1.2414	0.691	0.009	1.09322e-66
Sparc	4.48885e-71	0.985387	1	0.882	1.15431e-66
Rps19-ps3	1.36814e-70	0.950437	0.989	0.744	3.51818e-66
Maged2	2.97498e-70	1.21258	0.867	0.115	7.65015e-66
Gm14303	4.46457e-70	0.914078	1	0.876	1.14806e-65
Mdk	4.60096e-70	1.28755	0.83	0.079	1.18314e-65
Rpl32	1.08378e-68	1.10561	1	0.785	2.78695e-64
Gm4342	8.60272e-68	0.874531	0.995	0.906	2.21219e-63
Junb	1.24952e-67	-1.85351	0.229	0.879	3.21314e-63
BC100530	1.6901e-67	0.909869	0.628	0	4.3461e-63
Plagl1	1.80235e-67	0.932399	0.628	0.006	4.63474e-63
Myh6	2.34328e-67	0.312724	1	0.832	6.02575e-63
Rpl38	1.0122e-66	1.05715	1	0.703	2.60288e-62
Uqcr10	1.62457e-66	0.758271	1	0.876	4.17759e-62
Atp5o	3.60335e-66	0.867238	1	0.744	9.266e-62
Egr1	4.60905e-66	-2.00868	0.223	0.906	1.18522e-61
Fabp4	5.11881e-66	1.10119	1	0.912	1.3163e-61
Cfh	9.14692e-66	-2.32811	0.223	0.859	2.35213e-61
Atp5e	1.04624e-65	0.82375	1	0.806	2.6904e-61
Tubb5	3.10794e-65	1.29507	0.957	0.412	7.99206e-61
Rpph1	3.16776e-65	1.23565	0.894	0.162	8.14591e-61
Rpl38-ps2	4.34658e-65	1.03504	0.984	0.662	1.11772e-60
Rps26	1.13214e-64	1.09386	0.995	0.709	2.91129e-60
Sub1	1.69668e-64	0.902281	1	0.776	4.36301e-60
Cox6b1	2.17823e-64	0.914996	1	0.706	5.60133e-60
Dusp1	9.70735e-64	-1.71525	0.431	0.868	2.49624e-59
Uqcr11	1.86441e-63	0.865689	1	0.806	4.79434e-59
Rny3	1.93648e-63	1.32823	0.926	0.241	4.97966e-59
Mcam	4.31698e-63	1.16453	0.729	0.071	1.11011e-58
Rps19-ps2	8.61364e-63	1.01306	0.995	0.874	2.215e-58
Cox6c	1.75776e-62	0.67505	1	0.818	4.52009e-58
Gm10180	1.86224e-61	0.917744	0.952	0.65	4.78876e-57
Gm10269	2.17264e-61	0.650463	1	0.982	5.58695e-57
Gm26339	3.5495e-61	-1.03997	0.729	0.724	9.12755e-57
Rpl35	1.04614e-60	0.789826	0.989	0.929	2.69015e-56
Egfl7	1.97125e-60	1.13315	0.926	0.303	5.06907e-56
Atp5h	3.0399e-60	0.393307	1	0.788	7.81709e-56
Grb10	3.27045e-60	0.882156	0.915	0.226	8.40995e-56
Ldha	9.67573e-60	1.01894	0.995	0.591	2.48811e-55
Rps16-ps2	2.16444e-59	0.760185	1	0.868	5.56586e-55
Serping1	4.60152e-59	-2.28376	0.383	0.838	1.18328e-54
Cd93	5.73139e-59	1.1588	0.862	0.206	1.47383e-54
Birc5	9.69265e-59	1.04313	0.782	0.1	2.49246e-54
Cxcl1	1.04306e-58	-2.823	0.059	0.732	2.68222e-54
Igfbp6	1.20212e-58	-1.59885	0.447	0.768	3.09125e-54
Gm8129	2.2954e-58	0.902464	0.968	0.612	5.90261e-54
Gng11	3.9229e-58	1.24165	0.947	0.394	1.00877e-53
Cox4i1	8.74788e-58	0.483031	1	0.862	2.24952e-53
Rpl13	9.79234e-58	0.82175	0.984	0.847	2.5181e-53
Cited1	2.96258e-57	0.677621	0.553	0	7.61829e-53
Vim	3.15435e-57	0.823457	1	0.941	8.11141e-53
2700094K13Rik	4.34109e-57	0.976708	0.782	0.118	1.11631e-52
Gm11407	6.39295e-57	-1.55935	0.904	0.944	1.64395e-52
Nrep	1.03699e-56	1.00546	0.787	0.112	2.66662e-52
Uqcrq	1.10136e-56	0.591746	1	0.847	2.83215e-52
Atp5k	2.05314e-56	0.504674	1	0.821	5.27965e-52
Dlk1	2.58826e-56	1.20047	0.665	0.05	6.65572e-52
Tmsb10	2.63632e-56	1.00104	0.984	0.624	6.7793e-52
Gm15427	3.46143e-56	0.845685	1	0.959	8.90108e-52
Gm8444	4.15578e-56	0.784041	0.995	0.903	1.06866e-51
Rn7sk	5.80951e-56	0.941023	0.963	0.374	1.49391e-51
Rbm3	6.19048e-56	0.794974	0.931	0.291	1.59188e-51
RP23-45G16.5	9.96206e-55	0.94967	0.691	0.053	2.56174e-50
Myl6	2.03043e-54	0.922533	0.984	0.656	5.22125e-50
Anxa2	2.37321e-54	0.95671	0.984	0.529	6.10272e-50
Rpl37a	2.71195e-54	0.901305	0.979	0.656	6.97377e-50
Ngfrap1	3.17427e-54	0.956785	0.83	0.162	8.16264e-50
Gm10736	4.32088e-54	0.635939	0.867	0.429	1.11111e-49
Cdca8	6.27088e-54	0.985333	0.691	0.056	1.61256e-49
Fscn1	1.13539e-53	0.787455	0.644	0.047	2.91964e-49
Cfl1	1.29861e-53	0.912795	0.931	0.488	3.33938e-49
Stmn1	2.72747e-53	0.762435	0.856	0.191	7.01368e-49
Mif	1.11552e-52	0.952785	0.973	0.535	2.86857e-48
Rps3	1.15421e-52	0.691329	1	0.856	2.96804e-48
Gm9843	1.37007e-52	0.80922	0.989	0.776	3.52315e-48
Gm8730	1.68828e-52	0.762707	0.894	0.512	4.34141e-48
Gm11223	1.8315e-52	0.899896	0.872	0.224	4.7097e-48
Col18a1	2.63984e-52	0.959752	0.691	0.065	6.78834e-48
Hist1h2ao	3.1901e-52	0.509032	0.649	0.041	8.20335e-48
Ctf2	6.29523e-52	1.07956	0.723	0.082	1.61882e-47
Gm23193	6.3019e-52	-0.793923	0.468	0.644	1.62053e-47
Gm14328	6.7455e-52	0.549489	0.697	0.082	1.7346e-47
Peg3	8.26595e-52	0.938735	0.793	0.132	2.12559e-47
Rbp1	8.91854e-52	0.941501	0.899	0.25	2.2934e-47
Lgals9	1.5252e-51	0.914319	0.761	0.118	3.92204e-47
Tspan6	1.65268e-51	0.802179	0.66	0.056	4.24986e-47
Lgals1	2.67404e-51	0.975939	1	0.888	6.87629e-47
Cox7a2	2.79505e-51	0.62073	0.989	0.747	7.18746e-47
Vaultrc5	5.73813e-51	1.09353	0.973	0.468	1.47556e-46
Rps29	6.33047e-51	0.651384	1	0.862	1.62788e-46
Ndufa11	9.01164e-51	0.878624	0.989	0.618	2.31734e-46
Pxdn	1.23097e-50	1.05275	0.798	0.159	3.16543e-46
Cdk1	1.55313e-50	0.729438	0.649	0.053	3.99388e-46
Rpl18-ps1	2.87218e-50	0.779479	0.984	0.894	7.3858e-46
S100a11	6.27146e-50	0.918278	0.936	0.329	1.61271e-45
Cav1	1.53672e-49	1.24811	0.926	0.465	3.95168e-45
Fkbp1a	1.67114e-49	0.85069	0.973	0.494	4.29733e-45
Rps14	1.95884e-49	0.515794	1	0.994	5.03715e-45
Spc24	2.28491e-49	0.757434	0.601	0.032	5.87564e-45
Ccl7	3.68223e-49	-2.5903	0.138	0.753	9.46884e-45
Tmsb4x	4.05821e-49	0.71711	0.995	0.918	1.04357e-44
Ppic	4.13966e-49	0.581392	0.851	0.221	1.06451e-44
Cox5b	5.26654e-49	0.559089	0.989	0.762	1.35429e-44
Atp5j2	8.94688e-49	0.54213	1	0.744	2.30069e-44
H2afv	1.51782e-48	0.666444	0.979	0.556	3.90309e-44
Gm11478	2.17862e-48	0.739338	0.995	0.868	5.60231e-44
Gm10443	3.17003e-48	0.885961	0.957	0.7	8.15174e-44
Plxnd1	4.19153e-48	0.548531	0.644	0.053	1.07785e-43
Prc1	5.15665e-48	1.0173	0.75	0.129	1.32603e-43
Cox8a	6.3243e-48	0.849539	0.995	0.568	1.62629e-43
Gm13341	8.18206e-48	-0.928385	1	1	2.10402e-43
Gm10080	1.15098e-47	0.870043	0.984	0.674	2.95975e-43
Hist1h2ak	1.29571e-47	0.482426	0.676	0.076	3.33192e-43
Atp5b	1.56038e-47	0.452169	1	0.715	4.01252e-43
Myl4	2.11736e-47	0.647785	0.686	0.079	5.4448e-43
Tcap	2.25975e-47	-1.5258	0.75	0.709	5.81095e-43
Pgk1-rs7	2.32955e-47	1.08892	0.899	0.353	5.99043e-43
Gm10250	2.9926e-47	0.780617	0.973	0.621	7.69546e-43
Atp5g3	3.57747e-47	0.482663	1	0.729	9.19946e-43
Gm26035	3.76615e-47	0.416021	0.926	0.35	9.68465e-43
Nts	4.1081e-47	0.700135	0.537	0.015	1.0564e-42
Fn1	4.28773e-47	1.09017	0.941	0.468	1.10259e-42
Mb	5.66046e-47	-0.46843	0.995	0.782	1.45559e-42
Wbp5	6.04836e-47	0.628705	0.878	0.282	1.55534e-42
Spc25	7.93736e-47	0.87718	0.649	0.062	2.04109e-42
Gm12155	8.47003e-47	-0.878724	0.92	0.879	2.17807e-42
Idh2	9.31004e-47	0.853816	0.979	0.521	2.39408e-42
BC028528	1.15238e-46	0.777651	0.803	0.185	2.96334e-42
Ccl4	1.38153e-46	-1.29131	0.011	0.571	3.5526e-42
Gm7808	3.16191e-46	0.767778	0.979	0.712	8.13086e-42
Rpl28-ps1	6.85941e-46	0.734783	0.904	0.394	1.7639e-41
Gm24447	1.02644e-45	0.281858	0.947	0.426	2.6395e-41
Rpl32-ps	1.28313e-45	0.707316	0.931	0.506	3.29956e-41
Gm5805	1.60519e-45	0.558677	0.995	0.956	4.12775e-41
Ecscr	1.63408e-45	0.917173	0.686	0.112	4.20203e-41
H1f0	1.70589e-45	1.01916	0.915	0.385	4.38671e-41
Col4a2	1.744e-45	0.730196	0.995	0.541	4.48469e-41
Tuba1a	2.29262e-45	0.805728	0.957	0.518	5.89548e-41
Banf1	4.29532e-45	0.649012	0.888	0.353	1.10454e-40
Itm2a	4.86595e-45	1.05856	0.947	0.371	1.25128e-40
Fam212a	5.27398e-45	0.521188	0.553	0.029	1.3562e-40
Xist	5.2812e-45	0.647439	0.479	0.009	1.35806e-40
Dcn	5.31367e-45	-1.91583	0.957	0.991	1.36641e-40
Rpl39	5.59824e-45	0.982203	0.963	0.547	1.43959e-40
Prdx4	5.78264e-45	0.758216	0.856	0.244	1.48701e-40
Ndufa3	6.46599e-45	0.33526	1	0.8	1.66273e-40
Hmcn1	6.62227e-45	0.977914	0.66	0.082	1.70292e-40
2810417H13Rik	9.13269e-45	0.777369	0.585	0.038	2.34847e-40
Ndufc1	1.00106e-44	0.460676	1	0.824	2.57422e-40
Lpar4	1.01654e-44	0.620983	0.585	0.044	2.61404e-40
Aldoa	1.02922e-44	0.735119	0.989	0.818	2.64664e-40
Cxcl2	1.35617e-44	-0.999971	0.016	0.574	3.4874e-40
Gm23037	2.02077e-44	0.557109	0.771	0.159	5.19641e-40
Rpl26	2.21748e-44	0.745667	0.979	0.756	5.70224e-40
Gm13826	3.06456e-44	0.730579	0.995	0.841	7.88052e-40
Ifi205	3.444e-44	-2.02151	0.223	0.671	8.85623e-40
Col4a1	4.25941e-44	0.660355	0.989	0.832	1.09531e-39
Nes	4.72495e-44	0.782278	0.606	0.053	1.21502e-39
Tagln2	5.76306e-44	0.533242	0.915	0.35	1.48197e-39
Hint1	7.27848e-44	0.648697	0.995	0.797	1.87166e-39
Snrpd3	8.8869e-44	0.820956	0.926	0.426	2.28527e-39
Cks1b	1.23542e-43	0.641847	0.691	0.109	3.17687e-39
Tuba1b	1.24633e-43	0.768133	0.856	0.276	3.20494e-39
Rpl18a	1.4718e-43	0.740069	0.995	0.903	3.78473e-39
Fam198b	1.82362e-43	0.56652	0.676	0.097	4.68943e-39
Ap1s1	1.89884e-43	0.421635	0.723	0.147	4.88285e-39
Ccnb2	2.33453e-43	0.65017	0.58	0.044	6.00324e-39
Nme1	2.5348e-43	0.650323	0.851	0.259	6.51825e-39
Rps5	2.55568e-43	0.64283	1	0.803	6.57194e-39
Gm7866	5.26163e-43	0.684623	0.979	0.715	1.35303e-38
Col5a1	8.04185e-43	1.04865	0.856	0.268	2.06796e-38
Rps19-ps6	8.62172e-43	0.818228	0.979	0.912	2.21707e-38
Stfa1	9.2528e-43	0.535896	0.436	0	2.37936e-38
Pfn1	1.05836e-42	0.708425	0.979	0.676	2.72158e-38
Rps15a	1.37422e-42	0.865272	0.968	0.521	3.53381e-38
Cenpw	1.58358e-42	0.901953	0.622	0.065	4.07217e-38
Ccnd1	2.75402e-42	0.583442	0.681	0.112	7.08196e-38
C3	3.04136e-42	-1.74918	0.048	0.591	7.82086e-38
Gm8203	3.83397e-42	0.754625	0.968	0.591	9.85906e-38
Gm13597	4.12329e-42	0.566528	0.777	0.188	1.0603e-37
Tspan18	5.09729e-42	0.549227	0.574	0.047	1.31077e-37
Dbi	5.25376e-42	0.756201	0.979	0.65	1.35101e-37
Prdx2	5.38044e-42	0.765009	0.941	0.532	1.38358e-37
Ndufb10	5.83064e-42	0.335315	1	0.785	1.49935e-37
Cox6a1	6.47641e-42	0.705789	0.936	0.565	1.66541e-37
Slc25a5	8.6614e-42	0.77654	0.989	0.668	2.22728e-37
Ckm	9.41742e-42	0.851511	0.968	0.471	2.42169e-37
Rpl31	1.18406e-41	0.707092	0.984	0.747	3.0448e-37
Rpl13-ps3	1.3819e-41	0.703084	0.963	0.703	3.55357e-37
Ptrf	1.41311e-41	0.739289	0.973	0.582	3.63382e-37
S100a8	1.47861e-41	0.703476	0.574	0.059	3.80225e-37
Gm10146	1.88611e-41	0.744293	0.91	0.391	4.85013e-37
Rpl31-ps8	1.97943e-41	0.706178	0.984	0.682	5.0901e-37
Dynlt1a	2.09829e-41	0.621754	0.915	0.403	5.39576e-37
Rny1	2.15823e-41	0.607271	0.782	0.188	5.54988e-37
Oaz1	2.50489e-41	0.66222	0.968	0.844	6.44133e-37
Ctla2a	2.66921e-41	0.726608	0.947	0.5	6.86387e-37
Rps19-ps13	3.31677e-41	0.729516	0.979	0.818	8.52907e-37
Gm16238	3.97204e-41	0.67553	0.894	0.432	1.02141e-36
Gm24049	4.05439e-41	0.565876	0.84	0.279	1.04259e-36
Mki67	5.60663e-41	0.529167	0.718	0.147	1.44175e-36
Gm12918	7.3257e-41	0.643859	0.931	0.512	1.8838e-36
Atp5a1	8.53796e-41	0.501161	0.995	0.732	2.19554e-36
Timm10b	1.46746e-40	0.654189	0.856	0.271	3.77358e-36
Cdk4	1.54204e-40	0.675354	0.745	0.156	3.96535e-36
Atp5g1	1.5529e-40	0.506472	0.989	0.774	3.99329e-36
Gm12900	1.85982e-40	0.571504	0.824	0.312	4.78253e-36
Tpi1	2.11138e-40	0.822751	0.904	0.412	5.42941e-36
Rpl9-ps6	2.11177e-40	0.624803	0.899	0.406	5.43043e-36
2010107E04Rik	2.89099e-40	0.583358	1	0.697	7.43418e-36
Gm10282	3.04152e-40	0.750554	0.856	0.335	7.82126e-36
Mgp	3.94321e-40	-2.16599	0.963	0.974	1.014e-35
Rpl14	4.1308e-40	0.632969	0.989	0.738	1.06224e-35
Cenpa	4.50055e-40	0.768026	0.681	0.118	1.15732e-35
Wfdc17	4.88277e-40	-1.11121	0.021	0.544	1.25561e-35
Gm14539	7.8937e-40	0.43257	1	0.732	2.02987e-35
Rps6-ps3	8.35647e-40	0.717741	0.931	0.512	2.14887e-35
Clca1	8.43157e-40	0.602841	0.441	0.012	2.16818e-35
Tmem88	9.57584e-40	0.706402	0.686	0.121	2.46243e-35
Ndufb7	1.30037e-39	0.789642	0.995	0.706	3.3439e-35
Eef2	1.39071e-39	0.730918	0.984	0.812	3.57621e-35
Gm8430	1.67439e-39	0.765474	0.984	0.641	4.3057e-35
Rpl3	1.8654e-39	0.597901	0.979	0.691	4.79689e-35
Rpl4	2.67794e-39	0.64405	0.984	0.853	6.88632e-35
Rpl13-ps1	3.18376e-39	0.591357	0.947	0.562	8.18703e-35
Pi16	3.25145e-39	-1.35734	0.16	0.641	8.36111e-35
Kcne1	4.30133e-39	0.633462	0.505	0.032	1.10609e-34
Rps8	4.80021e-39	0.699825	0.995	0.759	1.23437e-34
Rpl18a-ps1	6.00867e-39	0.669204	0.952	0.791	1.54513e-34
Col3a1	7.16614e-39	1.02616	0.995	0.7	1.84277e-34
Rps28	7.84319e-39	0.743948	0.979	0.741	2.01688e-34
Jun	1.00086e-38	-1.53722	0.367	0.779	2.5737e-34
Mest	1.02051e-38	0.480488	0.484	0.021	2.62424e-34
Cdkn1c	1.1884e-38	0.679532	0.793	0.218	3.05596e-34
Gm14175	1.26346e-38	-0.560967	0.16	0.509	3.249e-34
Rplp0	1.27812e-38	0.701077	0.984	0.821	3.2867e-34
Cnn3	1.29192e-38	0.732536	0.894	0.344	3.32218e-34
Zfp36	1.80234e-38	-1.25276	0.09	0.612	4.63472e-34
Gm5436	2.09658e-38	0.630056	0.984	0.674	5.39136e-34
Col1a1	3.14352e-38	1.10793	0.973	0.632	8.08355e-34
Snrpd1	3.18625e-38	0.708752	0.766	0.191	8.19343e-34
Gm10177	4.99063e-38	0.801734	0.92	0.509	1.28334e-33
Marcks	5.6306e-38	0.972393	0.931	0.459	1.44791e-33
Ndufb8	6.56236e-38	0.652037	0.984	0.735	1.68751e-33
Rpl37	7.38423e-38	0.654431	0.989	0.824	1.89885e-33
Csrp1	8.33627e-38	0.372405	0.548	0.05	2.14367e-33
Glipr2	1.04459e-37	0.336932	0.505	0.044	2.68615e-33
Prdx1	1.12562e-37	0.510693	1	0.826	2.89454e-33
Gm6472	1.29324e-37	0.693666	0.915	0.512	3.32556e-33
Gm14586	1.54634e-37	0.794312	0.915	0.553	3.97641e-33
Kif11	1.76001e-37	0.59057	0.58	0.071	4.52588e-33
Lmnb1	1.93834e-37	0.412547	0.564	0.068	4.98444e-33
Tceb2	2.18688e-37	0.696059	0.979	0.782	5.62357e-33
Rpl27	2.90359e-37	0.666899	0.968	0.6	7.46659e-33
Rps20	2.94123e-37	0.5935	1	0.876	7.56337e-33
Racgap1	3.02751e-37	0.542728	0.463	0.026	7.78525e-33
Serpina3n	3.57066e-37	-1.39475	0.016	0.497	9.18195e-33
2810025M15Rik	3.62925e-37	0.697791	0.787	0.25	9.33261e-33
Rnase4	4.00372e-37	-1.66265	0.277	0.712	1.02956e-32
Atp2a2	4.03748e-37	-0.513524	0.989	0.697	1.03824e-32
Shfm1	4.17923e-37	0.607394	0.984	0.738	1.07469e-32
Rplp1	5.11531e-37	0.511624	0.995	0.924	1.3154e-32
Fmo2	5.16193e-37	-1.4527	0.021	0.512	1.32739e-32
Dpysl3	5.75137e-37	0.569262	0.734	0.179	1.47896e-32
Psmc4	6.60364e-37	0.442271	0.883	0.388	1.69813e-32
Cox7c	7.08677e-37	0.28493	0.995	0.847	1.82236e-32
Cdh5	8.11636e-37	0.829629	0.883	0.379	2.08712e-32
Snrpg	9.14679e-37	0.639599	0.899	0.391	2.3521e-32
Cenpm	9.53128e-37	0.500692	0.457	0.018	2.45097e-32
Rps26-ps1	9.9381e-37	0.71401	0.904	0.485	2.55558e-32
Gm4735	1.11326e-36	0.547735	0.793	0.238	2.86276e-32
Gm15501	1.1749e-36	0.653124	0.963	0.603	3.02126e-32
H2-K1	1.22366e-36	-1.46032	0.309	0.782	3.14664e-32
Gnai2	1.26455e-36	0.586319	0.926	0.438	3.25178e-32
Mrpl52	1.51457e-36	0.814158	0.835	0.279	3.89472e-32
Gm9790	1.59012e-36	0.779281	0.984	0.665	4.08899e-32
Ube2c	1.7129e-36	0.495256	0.521	0.044	4.40471e-32
Ndufa12	1.79815e-36	0.524901	1	0.706	4.62395e-32
Gm4076	1.93478e-36	-1.01923	0.941	0.918	4.9753e-32
CT030684.1	1.96348e-36	-0.865718	0.798	0.879	5.04909e-32
Snrpe	2.19559e-36	0.753295	0.915	0.426	5.64595e-32
Sec61b	2.30409e-36	0.487347	0.819	0.274	5.92497e-32
Mt2	2.67208e-36	-1.58001	0.346	0.809	6.87126e-32
H2-Ab1	4.56303e-36	-0.985101	0.027	0.521	1.17338e-31
Cox7a1	5.15545e-36	-0.517903	0.995	0.771	1.32572e-31
Rpl28-ps3	5.54416e-36	0.653877	0.904	0.515	1.42568e-31
Hn1	5.96289e-36	0.613962	0.952	0.521	1.53336e-31
Ralb	6.15001e-36	0.414069	0.681	0.15	1.58147e-31
Erh	7.80825e-36	0.555706	0.846	0.309	2.00789e-31
Ap2s1	8.31153e-36	0.581464	0.84	0.294	2.13731e-31
Rps27	8.32467e-36	0.390751	1	0.956	2.14069e-31
Cenpf	9.3805e-36	0.774996	0.67	0.132	2.4122e-31
Ndufb9	1.01237e-35	0.600165	0.989	0.665	2.60331e-31
Icam2	1.23845e-35	0.646764	0.654	0.121	3.18466e-31
Lsm7	1.27179e-35	0.515263	0.851	0.315	3.27041e-31
Rpl27-ps1	1.56464e-35	0.548986	0.989	0.665	4.02347e-31
Gm14934	1.74537e-35	0.535983	0.888	0.382	4.48821e-31
Atp5f1	2.10803e-35	0.297319	0.989	0.738	5.4208e-31
Sh3bgr	2.38397e-35	0.833403	0.894	0.353	6.13039e-31
Rps9	2.50653e-35	0.724312	0.973	0.738	6.44555e-31
mmu-mir-6236	2.64758e-35	-0.771205	0.543	0.812	6.80825e-31
Gm10073	2.89284e-35	0.567168	0.984	0.809	7.43894e-31
Rps16	3.24708e-35	0.560658	0.968	0.635	8.34988e-31
Rps24	4.38285e-35	0.606016	0.989	0.815	1.12705e-30
Akr1a1	5.3189e-35	0.639572	0.894	0.435	1.36775e-30
Mlf1	5.55307e-35	0.791071	0.846	0.315	1.42797e-30
Gm26623	5.62082e-35	0.624194	0.862	0.353	1.44539e-30
Rps3a2	5.66828e-35	0.656593	0.936	0.559	1.4576e-30
Gm11966	6.31558e-35	0.629515	0.989	0.747	1.62405e-30
Top2a	8.32268e-35	1.00242	0.766	0.247	2.14018e-30
Dpep1	9.13664e-35	-1.67501	0.399	0.776	2.34949e-30
Rpl28	9.53369e-35	0.643637	0.872	0.415	2.45159e-30
Rps19-ps7	1.72606e-34	0.549997	0.92	0.6	4.43856e-30
Clic1	1.75291e-34	0.653717	0.894	0.462	4.50762e-30
Serpinh1	1.80082e-34	0.601311	0.835	0.338	4.63081e-30
Spon2	2.00779e-34	0.787454	0.537	0.059	5.16302e-30
Rpl10a-ps1	2.14325e-34	0.767796	0.963	0.635	5.51137e-30
Rps7	2.31285e-34	0.754413	0.979	0.776	5.9475e-30
Calm1	2.46788e-34	0.63923	1	0.924	6.34614e-30
Nisch	2.54642e-34	0.757244	0.809	0.279	6.54811e-30
Clec14a	2.94755e-34	0.683788	0.521	0.071	7.57963e-30
H2afz	2.98177e-34	0.650285	0.862	0.353	7.66763e-30
BC002163	3.16476e-34	0.467234	0.963	0.606	8.13818e-30
Gm9800	3.36503e-34	0.644543	0.968	0.803	8.65317e-30
Fam162a	4.3154e-34	0.659888	0.936	0.494	1.10971e-29
Gm15536	4.52195e-34	0.59685	0.979	0.762	1.16282e-29
2410015M20Rik	4.88057e-34	0.688595	0.957	0.574	1.25504e-29
Gm9846	5.11497e-34	0.330367	1	0.982	1.31531e-29
Rhoc	5.51291e-34	0.322755	0.819	0.312	1.41764e-29
Pgam2	6.39329e-34	0.710749	0.963	0.512	1.64403e-29
Tceal8	6.57616e-34	0.543638	0.707	0.174	1.69106e-29
Dynll1	8.11632e-34	0.535164	0.766	0.235	2.08711e-29
Gm10263	8.35787e-34	0.573142	0.878	0.435	2.14923e-29
BC117090	8.78934e-34	0.365911	0.356	0	2.26018e-29
Pdlim3	9.44123e-34	0.452003	0.436	0.021	2.42781e-29
Minos1	1.54043e-33	0.703389	0.984	0.718	3.96121e-29
Rps12-ps9	1.73527e-33	0.61733	0.894	0.462	4.46224e-29
Tm4sf1	1.73814e-33	0.55607	0.803	0.262	4.46962e-29
Rpl23	1.90606e-33	0.437935	0.995	0.874	4.90144e-29
Dynlt1f	2.03523e-33	0.41352	0.814	0.291	5.23361e-29
Nedd8	2.40782e-33	0.610662	0.952	0.668	6.19172e-29
Dtymk	2.44273e-33	0.652736	0.606	0.103	6.28149e-29
Tmpo	2.9432e-33	0.695275	0.777	0.244	7.56843e-29
Gm15453	2.98995e-33	0.435466	0.707	0.179	7.68865e-29
Crip2	3.09521e-33	0.350221	0.995	0.929	7.95933e-29
Mrps18c	3.11904e-33	0.574312	0.947	0.497	8.02062e-29
Itgam	3.26364e-33	-0.682171	0.394	0.515	8.39244e-29
Prelid1	3.34314e-33	0.392834	0.585	0.091	8.59688e-29
Gpx7	3.76821e-33	0.41468	0.67	0.162	9.68996e-29
Rpl36-ps2	3.86873e-33	0.611868	0.973	0.8	9.94843e-29
Fbxl22	3.88392e-33	0.610714	0.644	0.129	9.98751e-29
Ddah2	4.16235e-33	0.453706	0.729	0.212	1.07035e-28
Ndufs6	4.59177e-33	0.317384	0.984	0.638	1.18077e-28
Actn2	5.13242e-33	0.510915	0.936	0.447	1.3198e-28
Fbn2	6.25337e-33	0.662901	0.484	0.041	1.60805e-28
Mrpl54	6.81612e-33	0.822713	0.846	0.341	1.75277e-28
Smpx	8.49198e-33	0.665088	0.894	0.374	2.18371e-28
Rps11	9.03794e-33	0.614326	0.952	0.735	2.32411e-28
Ssr2	9.87037e-33	0.588169	0.824	0.294	2.53816e-28
Ndufa2	1.05679e-32	0.334583	0.995	0.779	2.71754e-28
Rpl14-ps1	1.08792e-32	0.607132	0.957	0.665	2.79758e-28
Btbd3	1.12405e-32	0.433365	0.537	0.071	2.89048e-28
Gm10320	1.18225e-32	0.348198	0.787	0.279	3.04016e-28
Ckmt2	1.23575e-32	-1.07195	0.585	0.529	3.17773e-28
Stfa2l1	1.23915e-32	0.40806	0.346	0	3.18647e-28
Gm10131	1.41033e-32	0.415803	0.798	0.265	3.62666e-28
Gm5526	1.5688e-32	0.669642	0.926	0.603	4.03418e-28
Mdh1	1.66604e-32	0.294776	0.989	0.606	4.28421e-28
Tyms	1.85345e-32	0.461446	0.5	0.047	4.76615e-28
Arpc4	1.95956e-32	0.35157	0.665	0.156	5.039e-28
Rpl18	1.9608e-32	0.633181	0.941	0.512	5.04221e-28
Pin1	2.06888e-32	0.324243	0.819	0.321	5.32014e-28
Cdkn3	2.14909e-32	0.710177	0.5	0.05	5.52637e-28
Col14a1	2.17496e-32	0.778101	0.723	0.194	5.59292e-28
Gm5239	2.77482e-32	0.524399	0.862	0.535	7.13545e-28
Wdr89	3.67932e-32	0.628918	0.984	0.826	9.46138e-28
Gm19246	3.87738e-32	-0.403088	0.824	0.729	9.97068e-28
Uqcrfs1	4.29208e-32	0.307652	0.957	0.55	1.10371e-27
Ndufab1	4.50515e-32	0.445723	0.979	0.6	1.1585e-27
Slc25a3	4.69768e-32	0.293501	0.984	0.706	1.20801e-27
Pbk	5.06562e-32	0.458709	0.41	0.018	1.30263e-27
Dynlt1-ps1	5.25475e-32	0.436844	0.883	0.435	1.35126e-27
Ccl6	5.34376e-32	-0.975054	0.101	0.535	1.37415e-27
0610007N19Rik	6.45176e-32	0.585944	0.644	0.141	1.65907e-27
Gm14165	7.01134e-32	0.452539	0.814	0.385	1.80297e-27
Gm10123	7.19957e-32	0.474407	0.814	0.356	1.85137e-27
Gm5453	8.34277e-32	0.446045	0.904	0.462	2.14534e-27
Eif4ebp1	9.04736e-32	0.442834	0.952	0.576	2.32653e-27
Ndufa13	9.29631e-32	0.322491	0.989	0.844	2.39055e-27
Lxn	9.48022e-32	0.490479	0.633	0.132	2.43784e-27
Igf2r	1.05755e-31	0.661862	0.814	0.321	2.71948e-27
Ptov1	1.20823e-31	0.294787	0.665	0.171	3.10698e-27
Gm2178	1.21923e-31	-0.671845	0.314	0.4	3.13526e-27
Mybpc3	1.22469e-31	0.708828	0.968	0.526	3.14929e-27
Csrp2	1.23246e-31	0.327856	0.585	0.118	3.16926e-27
Srsf5	1.23508e-31	0.459118	0.936	0.574	3.17602e-27
Gnb2l1	1.28023e-31	0.501055	0.979	0.712	3.29212e-27
Hist1h2ac	1.60959e-31	0.281239	0.463	0.038	4.13905e-27
Gm6097	1.85033e-31	0.433167	0.755	0.232	4.75814e-27
Dnajb1	1.88221e-31	-1.16403	0.25	0.682	4.84009e-27
C1qtnf6	1.9093e-31	0.377064	0.484	0.053	4.90975e-27
Tk1	2.26149e-31	0.253488	0.41	0.026	5.81543e-27
Gm9493	2.36615e-31	0.62531	0.851	0.415	6.08456e-27
Agrn	2.61963e-31	0.327577	0.5	0.059	6.73638e-27
Scd2	2.69523e-31	0.568484	0.644	0.141	6.93078e-27
Myl7	2.75388e-31	0.76222	0.537	0.076	7.08161e-27
Atp1a2	2.83252e-31	-1.15467	0.415	0.674	7.28382e-27
Hmgn1	3.35586e-31	0.580921	0.915	0.491	8.62959e-27
Rpl15-ps2	3.69611e-31	0.517113	0.947	0.621	9.50456e-27
Tpx2	4.10005e-31	0.74773	0.5	0.053	1.05433e-26
Gm6404	4.18336e-31	-0.508836	0.777	0.706	1.07575e-26
Ndufb4	4.25634e-31	0.628372	0.979	0.635	1.09452e-26
Nusap1	4.40916e-31	0.549725	0.548	0.085	1.13382e-26
Sdpr	5.14954e-31	0.734284	0.915	0.497	1.3242e-26
Tbcb	5.28101e-31	0.46304	0.665	0.165	1.35801e-26
Gm15500	5.56791e-31	0.645381	0.957	0.676	1.43179e-26
Rpl3-ps1	5.59529e-31	0.580413	0.941	0.624	1.43883e-26
Gm17541	5.61603e-31	0.436878	0.846	0.55	1.44416e-26
Lig1	5.86581e-31	0.465348	0.516	0.071	1.50839e-26
Gm11451	6.30339e-31	0.272145	0.511	0.068	1.62092e-26
Gm10288	6.53146e-31	0.424315	0.872	0.385	1.67957e-26
Chmp2a	7.5824e-31	0.345868	0.91	0.474	1.94982e-26
Myoz2	7.64004e-31	-0.651218	0.691	0.482	1.96464e-26
Gm15896	8.66087e-31	-0.469009	0.473	0.391	2.22714e-26
Fstl1	9.51889e-31	0.47642	0.984	0.703	2.44778e-26
Tbx20	1.00375e-30	0.663845	0.676	0.171	2.58115e-26
Gpi1	1.2329e-30	0.517852	0.851	0.344	3.17039e-26
Aplnr	1.24705e-30	0.533235	0.431	0.026	3.20678e-26
Rps23-ps	1.40123e-30	0.513037	0.83	0.365	3.60325e-26
Smc2	1.42842e-30	0.640129	0.691	0.179	3.67318e-26
Gtl3	1.47166e-30	0.455114	0.633	0.144	3.78437e-26
Akap12	1.52113e-30	0.634974	0.814	0.309	3.91159e-26
Pnkd	1.61374e-30	0.622987	0.809	0.297	4.14973e-26
Rpl13a	1.70765e-30	0.493141	0.989	0.891	4.39122e-26
Gm12482	1.88488e-30	-0.352216	0.505	0.338	4.84697e-26
Gm10689	2.01191e-30	0.562817	0.968	0.674	5.17362e-26
Efna1	2.01382e-30	0.356644	0.527	0.079	5.17855e-26
Cyth3	2.63666e-30	0.499607	0.707	0.206	6.78016e-26
Gm15772	3.18595e-30	0.54615	0.957	0.721	8.19268e-26
Gm12715	4.00609e-30	0.576251	0.92	0.532	1.03017e-25
F830016B08Rik	4.28098e-30	-1.86384	0.021	0.432	1.10085e-25
Ccna2	4.56989e-30	0.530679	0.516	0.068	1.17515e-25
S100a16	4.58681e-30	0.483336	0.777	0.282	1.1795e-25
Uqcrh	4.82992e-30	0.397922	0.979	0.674	1.24201e-25
Gm3362	4.922e-30	0.614977	0.931	0.565	1.26569e-25
Gm12732	5.14592e-30	-0.471485	0.511	0.435	1.32327e-25
Gm10184	5.15397e-30	0.423113	0.622	0.138	1.32534e-25
Fau	5.3419e-30	0.455539	0.979	0.75	1.37367e-25
Timm13	6.65145e-30	0.59493	0.941	0.574	1.71042e-25
Gm9385	7.68416e-30	0.613933	0.92	0.521	1.97598e-25
Arhgdia	7.81642e-30	0.695785	0.803	0.326	2.00999e-25
Gm10051	7.82849e-30	0.496033	0.83	0.382	2.0131e-25
Tbrg1	9.08347e-30	0.313249	0.851	0.371	2.33581e-25
Tipin	9.31711e-30	0.262724	0.553	0.121	2.3959e-25
Gm14150	1.30328e-29	0.41521	0.707	0.247	3.35137e-25
Rasip1	1.31365e-29	0.50939	0.548	0.094	3.37806e-25
Gyg	1.37851e-29	0.590042	0.75	0.238	3.54485e-25
Tspan13	1.50592e-29	0.719064	0.803	0.318	3.87247e-25
Park7	1.56752e-29	0.327469	0.963	0.615	4.03088e-25
Rpl21-ps5	1.9485e-29	-0.282866	0.202	0.303	5.01058e-25
Gm8019	2.26046e-29	0.589996	0.957	0.644	5.81276e-25
Esam	2.2863e-29	0.35294	0.739	0.241	5.87922e-25
Gtf2h5	2.29227e-29	0.74098	0.888	0.45	5.89457e-25
Sept11	2.66366e-29	0.53906	0.734	0.241	6.84959e-25
D8Ertd738e	3.09581e-29	0.354787	0.963	0.709	7.96087e-25
Pkm	3.10433e-29	0.774925	0.915	0.547	7.98279e-25
Tnfaip1	3.16208e-29	0.549514	0.638	0.147	8.13129e-25
Rpa3	3.56415e-29	0.47353	0.638	0.153	9.16522e-25
Mrpl33	3.7552e-29	0.397167	0.973	0.815	9.65649e-25
Gpihbp1	3.83868e-29	0.656801	0.952	0.682	9.87117e-25
Rpl21-ps11	4.61309e-29	0.559362	0.915	0.565	1.18626e-24
Rrm2	4.90932e-29	0.551167	0.489	0.059	1.26243e-24
Gm5428	5.01835e-29	0.549346	0.952	0.653	1.29047e-24
Bex1	5.25099e-29	0.357785	0.346	0.009	1.35029e-24
Rrm1	6.03222e-29	0.418795	0.537	0.091	1.55119e-24
Lsm2	6.0491e-29	0.392907	0.559	0.1	1.55553e-24
Gm13623	7.00844e-29	0.56053	0.963	0.697	1.80222e-24
S100a9	7.22438e-29	0.684012	0.436	0.059	1.85775e-24
Hmgn2	7.30113e-29	0.495597	0.872	0.406	1.87749e-24
Gm4997	7.73533e-29	0.500859	0.819	0.403	1.98914e-24
Rpl27-ps3	8.54703e-29	0.572356	0.883	0.518	2.19787e-24
Bola2	1.00334e-28	0.431781	0.824	0.335	2.58009e-24
Rpsa-ps9	1.00926e-28	0.539627	0.952	0.594	2.59531e-24
Ndufs7	1.11843e-28	0.569981	0.957	0.55	2.87603e-24
Ndufv1	1.13538e-28	0.619934	0.883	0.415	2.91964e-24
Pofut2	1.20077e-28	0.619481	0.628	0.144	3.08778e-24
Ndufb11	1.22555e-28	0.32293	0.968	0.609	3.1515e-24
Gm13226	1.24554e-28	0.615808	0.851	0.453	3.20292e-24
S100a10	1.47476e-28	0.525123	0.952	0.612	3.79236e-24
Atox1	1.64614e-28	0.452079	0.936	0.641	4.23304e-24
Cope	1.66982e-28	0.460487	0.872	0.426	4.29394e-24
Tmem245	1.82986e-28	0.539991	0.755	0.282	4.70548e-24
Cyc1	1.99637e-28	0.401637	0.952	0.565	5.13367e-24
Mnda	2.2649e-28	-0.998798	0.074	0.441	5.82419e-24
Ndufa8	2.48445e-28	0.442358	0.968	0.676	6.38877e-24
Gm16418	2.64773e-28	0.446979	0.989	0.656	6.80864e-24
Zyx	2.76552e-28	0.596	0.654	0.174	7.11154e-24
Gm4540	2.81211e-28	0.603005	0.84	0.362	7.23133e-24
Armcx2	2.86738e-28	0.368256	0.41	0.029	7.37348e-24
Cox7a2l	3.13329e-28	0.30627	0.963	0.6	8.05724e-24
Dynlt1b	3.15791e-28	0.293689	0.723	0.226	8.12055e-24
Ccdc80	3.32073e-28	-1.50541	0.564	0.776	8.53927e-24
Nupr1	3.39878e-28	-1.88002	0.16	0.626	8.73997e-24
Lsm6	3.42246e-28	0.549696	0.782	0.288	8.80087e-24
Smc4	3.55246e-28	0.742023	0.84	0.394	9.13515e-24
Rpl21-ps8	3.97487e-28	0.37642	0.915	0.5	1.02214e-23
Ncl	3.97789e-28	0.614472	0.963	0.697	1.02291e-23
Asf1b	4.19748e-28	0.33593	0.399	0.026	1.07938e-23
Eva1b	4.20896e-28	0.42025	0.649	0.182	1.08233e-23
Gm4943	4.22572e-28	0.499332	0.883	0.421	1.08664e-23
Sox18	4.25463e-28	0.440851	0.495	0.065	1.09408e-23
Hcfc1r1	4.29739e-28	0.618702	0.819	0.326	1.10507e-23
Dctpp1	5.34096e-28	0.563937	0.559	0.103	1.37343e-23
Ddb1	5.34634e-28	0.60998	0.734	0.244	1.37481e-23
Fosb	5.74451e-28	-0.919258	0.016	0.391	1.4772e-23
Ndn	5.74715e-28	0.490706	0.516	0.079	1.47788e-23
Cox7b	6.12505e-28	0.284116	0.984	0.665	1.57506e-23
Gm10075	6.50832e-28	0.419643	0.888	0.482	1.67362e-23
Smyd2	6.53086e-28	0.527545	0.574	0.115	1.67941e-23
Mrpl17	6.60293e-28	0.419438	0.75	0.279	1.69794e-23
Psmb2	6.63985e-28	0.462909	0.91	0.529	1.70744e-23
Ckb	6.70738e-28	0.290011	0.691	0.229	1.7248e-23
Dad1	6.84138e-28	0.437186	0.888	0.479	1.75926e-23
Ccdc12	6.96078e-28	0.330824	0.739	0.279	1.78997e-23
Cebpd	7.27355e-28	-1.25968	0.372	0.635	1.87039e-23
Gm16412	7.29223e-28	0.581276	0.899	0.465	1.8752e-23
Phldb2	7.46161e-28	0.357853	0.559	0.112	1.91875e-23
Pkig	7.84519e-28	0.550915	0.846	0.356	2.01739e-23
Rps17	7.99412e-28	0.602056	0.915	0.547	2.05569e-23
Atp5c1	8.05844e-28	0.372893	0.973	0.644	2.07223e-23
Commd3	8.31884e-28	0.391187	0.84	0.368	2.13919e-23
Rpl35a-ps7	8.72011e-28	0.378996	0.649	0.182	2.24238e-23
Chchd2	9.13742e-28	0.436765	0.973	0.682	2.34969e-23
Mdh2	9.34411e-28	0.538997	0.995	0.75	2.40284e-23
S100a13	9.84596e-28	0.667345	0.851	0.412	2.53189e-23
Rps15	1.0342e-27	0.593789	0.984	0.765	2.65945e-23
Ran	1.14338e-27	0.58401	0.84	0.376	2.94019e-23
H2-D1	1.15963e-27	-1.03182	0.729	0.871	2.98199e-23
Itga6	1.18871e-27	0.724167	0.67	0.188	3.05676e-23
Rpl8	1.2972e-27	0.456893	0.979	0.741	3.33576e-23
Rps10	1.5039e-27	0.611862	0.947	0.65	3.86727e-23
Gm13182	1.51033e-27	0.393525	0.814	0.356	3.88382e-23
Ier3ip1	1.58547e-27	0.583923	0.878	0.444	4.07703e-23
Gtf2a2	1.62741e-27	0.336779	0.734	0.256	4.18489e-23
Serf1	1.69131e-27	0.615071	0.617	0.147	4.3492e-23
Fabp3-ps1	1.69858e-27	0.271697	0.952	0.568	4.36789e-23
2810403D21Rik	1.7801e-27	0.26297	0.489	0.068	4.57753e-23
Gm12337	1.7947e-27	0.387521	0.979	0.665	4.61508e-23
Cycs	1.79724e-27	0.339934	0.989	0.697	4.62159e-23
Rps11-ps1	1.86043e-27	0.44158	0.878	0.529	4.7841e-23
Ndufc2	1.95542e-27	0.527375	0.941	0.553	5.02836e-23
Sept7	1.96198e-27	0.51779	0.941	0.712	5.04523e-23
Gnb2	1.96312e-27	0.436625	0.745	0.253	5.04817e-23
Cirbp	1.98815e-27	0.481394	0.676	0.188	5.11252e-23
Tspan9	2.05738e-27	0.457764	0.489	0.071	5.29055e-23
Phpt1	2.08327e-27	0.563199	0.686	0.209	5.35712e-23
Pgk1	2.19341e-27	0.486548	0.702	0.232	5.64036e-23
Ubl5	2.37428e-27	0.41644	0.92	0.497	6.10546e-23
2310039H08Rik	2.64235e-27	0.420336	0.654	0.182	6.7948e-23
Anapc13	2.66539e-27	0.403774	0.963	0.571	6.85406e-23
Rps18	2.67318e-27	0.414897	0.995	0.935	6.87407e-23
Gm20900	2.73566e-27	0.388304	0.793	0.318	7.03475e-23
Rpl22l1	3.0372e-27	0.492886	0.734	0.256	7.81017e-23
Gm7091	3.04825e-27	0.562791	0.846	0.441	7.83857e-23
Ddx39	3.05586e-27	0.330496	0.447	0.05	7.85814e-23
Lbh	3.23603e-27	0.357905	0.787	0.312	8.32146e-23
Eif3h	3.41972e-27	0.348566	0.846	0.368	8.7938e-23
Rpl15-ps3	4.03359e-27	0.375869	0.793	0.324	1.03724e-22
Afap1l1	4.19103e-27	0.726002	0.606	0.174	1.07772e-22
Mrps21	4.79442e-27	0.481658	0.957	0.597	1.23289e-22
Copz2	4.90525e-27	0.252296	0.713	0.256	1.26138e-22
Ppp1r14c	5.28232e-27	0.30333	0.452	0.053	1.35835e-22
Rpl36a	5.43664e-27	0.648251	0.899	0.626	1.39803e-22
Gm10800	6.01692e-27	0.442511	0.644	0.168	1.54725e-22
Ehd2	6.16526e-27	0.511911	0.691	0.212	1.5854e-22
Ssna1	6.23426e-27	0.532835	0.739	0.256	1.60314e-22
Mgst1	6.34017e-27	-1.53064	0.394	0.632	1.63037e-22
Gm11361	7.27376e-27	0.411069	0.989	0.832	1.87045e-22
Gm22567	7.54764e-27	-0.420806	0.133	0.494	1.94087e-22
Gm16332	7.84967e-27	-1.0088	0.053	0.444	2.01854e-22
Stra13	8.06562e-27	0.297735	0.585	0.141	2.07407e-22
Gm13339	8.31488e-27	-0.78367	0.995	0.997	2.13817e-22
Aldh1b1	8.50075e-27	0.297782	0.356	0.015	2.18597e-22
Gm6136	8.71548e-27	0.46056	0.926	0.568	2.24119e-22
Gm14336	9.17134e-27	-0.281834	0.559	0.426	2.35841e-22
Gm12854	9.43135e-27	0.354827	0.676	0.215	2.42527e-22
Ranbp1	1.04397e-26	0.415036	0.926	0.594	2.68458e-22
1810022K09Rik	1.13363e-26	0.592038	0.777	0.297	2.91512e-22
Mtpn	1.15669e-26	0.423283	0.686	0.209	2.97442e-22
Mt1	1.16222e-26	-1.30836	0.941	0.971	2.98864e-22
Cenpe	1.16835e-26	0.474165	0.596	0.141	3.00442e-22
Trib2	1.22512e-26	0.267579	0.537	0.115	3.1504e-22
Fam195b	1.23497e-26	0.266941	0.766	0.312	3.17574e-22
Ndufb2	1.24774e-26	0.476125	0.968	0.635	3.20855e-22
Eif5a	1.37617e-26	0.530884	0.931	0.656	3.53883e-22
Ckap2l	1.46439e-26	0.523016	0.42	0.038	3.76567e-22
Lyz2	1.62649e-26	-1.14665	0.271	0.659	4.18252e-22
Ict1	1.65665e-26	0.460057	0.713	0.235	4.26007e-22
Mpzl1	1.68425e-26	0.468702	0.532	0.094	4.33104e-22
Ephb4	1.80711e-26	0.477121	0.473	0.065	4.64698e-22
Sf3b5	1.91836e-26	0.339804	0.67	0.224	4.93305e-22
Gemin7	1.94564e-26	0.495498	0.553	0.112	5.00322e-22
Sdhb	1.96148e-26	0.391745	0.984	0.674	5.04396e-22
Psmb6	2.08362e-26	0.469707	0.957	0.724	5.35804e-22
Rpl6	2.27035e-26	0.451478	0.957	0.703	5.83821e-22
Snrpd2	2.3229e-26	0.380211	0.915	0.515	5.97333e-22
Ier2	2.36086e-26	-1.15079	0.415	0.685	6.07094e-22
Hmgb2	2.43185e-26	0.508763	0.878	0.471	6.25351e-22
Sec61g	2.47357e-26	0.410532	0.766	0.303	6.36079e-22
Rpl34	2.50307e-26	0.385606	0.984	0.876	6.43664e-22
Rpl38-ps1	2.52721e-26	0.479492	0.867	0.494	6.49873e-22
Ramp2	2.8317e-26	0.445499	0.782	0.315	7.28171e-22
Rpl19	3.01111e-26	0.52049	0.931	0.638	7.74306e-22
Snrpb	3.10492e-26	0.365552	0.819	0.397	7.9843e-22
Coq7	3.16957e-26	0.547839	0.745	0.256	8.15055e-22
Lama4	3.30494e-26	0.523069	0.878	0.421	8.49865e-22
Herpud1	3.40121e-26	-1.10961	0.335	0.635	8.74622e-22
Rpl27a	3.43788e-26	0.356987	0.941	0.644	8.84051e-22
Eif3k	3.7128e-26	0.378395	0.84	0.432	9.54747e-22
Rpl15-ps1	3.96921e-26	0.3941	0.835	0.391	1.02068e-21
Retnlg	4.39339e-26	0.415794	0.309	0.012	1.12976e-21
Gm8623	4.47019e-26	0.432117	0.851	0.482	1.14951e-21
Maged1	5.00596e-26	0.513976	0.75	0.274	1.28728e-21
Mrpl20	5.26325e-26	0.417765	0.878	0.432	1.35344e-21
Igfbp5	5.28198e-26	0.326625	0.713	0.256	1.35826e-21
Ptpla	6.27055e-26	0.392991	0.622	0.174	1.61247e-21
Srsf6	6.68143e-26	0.457176	0.745	0.259	1.71813e-21
Rpl36al	7.03362e-26	0.600437	0.846	0.45	1.8087e-21
Rps27l	7.26525e-26	0.475092	0.941	0.679	1.86826e-21
Slc16a2	7.29987e-26	0.553482	0.473	0.068	1.87716e-21
Gm15776	8.36167e-26	0.648169	0.931	0.594	2.1502e-21
Hmmr	8.74824e-26	0.515589	0.463	0.065	2.24961e-21
Fis1	9.58804e-26	0.422291	0.888	0.503	2.46556e-21
Trappc1	9.6414e-26	0.531146	0.676	0.206	2.47929e-21
Ndufv3	9.96128e-26	0.321481	0.984	0.724	2.56154e-21
Rasgrp3	1.14535e-25	0.537603	0.527	0.097	2.94526e-21
Abracl	1.30824e-25	0.28249	0.5	0.106	3.36413e-21
Carhsp1	1.39509e-25	0.28084	0.729	0.285	3.58748e-21
Psmd8	1.44019e-25	0.417578	0.782	0.329	3.70344e-21
Vamp8	1.49449e-25	0.348422	0.856	0.441	3.84307e-21
Srsf3	1.77803e-25	0.580367	0.819	0.385	4.57221e-21
Nr4a1	1.85304e-25	-0.982621	0.122	0.535	4.7651e-21
Cdc20	1.89627e-25	0.320076	0.394	0.032	4.87625e-21
Arpp19	1.98633e-25	0.605495	0.968	0.735	5.10786e-21
Gm14323	2.03331e-25	0.363798	0.888	0.485	5.22866e-21
Aoc3	2.24338e-25	0.459689	0.394	0.032	5.76884e-21
Ccdc34	2.337e-25	0.62681	0.649	0.185	6.0096e-21
Tuba1c	2.46826e-25	0.43524	0.803	0.344	6.34714e-21
Rpl7	2.50909e-25	0.534837	0.952	0.753	6.45212e-21
Rps4y2	2.59125e-25	0.37146	0.537	0.112	6.66339e-21
Ppp2r1a	2.62966e-25	0.507259	0.707	0.256	6.76216e-21
Mmd	2.70926e-25	0.500964	0.58	0.135	6.96686e-21
Ckap4	2.83329e-25	0.451895	0.638	0.185	7.28581e-21
Gm9703	2.92254e-25	0.418315	0.771	0.326	7.51531e-21
Atp1a1	2.99505e-25	0.605978	0.979	0.735	7.70176e-21
Gpc3	3.14239e-25	0.537179	0.399	0.044	8.08065e-21
Hspg2	3.15704e-25	0.433706	0.872	0.435	8.11833e-21
Commd1	3.17711e-25	0.482623	0.782	0.318	8.16994e-21
Hmcn2	3.23054e-25	-1.00606	0.021	0.353	8.30733e-21
Tmem2	3.24761e-25	0.519952	0.431	0.056	8.35122e-21
Ears2	3.36389e-25	0.318646	0.335	0.015	8.65023e-21
Crispld2	3.71182e-25	-1.1259	0.074	0.491	9.54494e-21
Gm5054	3.78688e-25	0.366708	0.793	0.329	9.73796e-21
Rps6-ps4	3.99372e-25	0.487295	0.883	0.476	1.02698e-20
Eny2	4.53113e-25	0.596437	0.809	0.359	1.16518e-20
Cnn2	4.90285e-25	0.278833	0.511	0.097	1.26077e-20
Emilin1	5.05672e-25	0.267023	0.559	0.141	1.30034e-20
Eif4a3	5.06519e-25	0.41624	0.596	0.147	1.30251e-20
Gm6984	5.34854e-25	0.418427	0.824	0.394	1.37538e-20
Nudt21	5.41353e-25	0.266419	0.511	0.106	1.39209e-20
Ptma	5.7157e-25	0.464564	0.968	0.818	1.46979e-20
Gm13935	5.82638e-25	-0.287277	0.436	0.415	1.49825e-20
Ndufs8	6.18732e-25	0.466019	0.915	0.521	1.59107e-20
Mrps16	6.81223e-25	0.611174	0.782	0.309	1.75176e-20
Uqcrc1	7.03211e-25	0.653899	0.92	0.568	1.80831e-20
Gm10036	7.16455e-25	-0.293636	0.324	0.297	1.84236e-20
Ndufa10	7.16506e-25	0.384545	0.91	0.479	1.8425e-20
Eef1b2	7.21813e-25	0.53074	0.91	0.547	1.85614e-20
Ddc	7.30341e-25	0.367363	0.33	0.015	1.87807e-20
Eif2s2	7.52371e-25	0.413739	0.973	0.747	1.93472e-20
Mapk3	7.81868e-25	0.303214	0.564	0.141	2.01057e-20
Galk1	7.87438e-25	0.429726	0.479	0.074	2.0249e-20
Gm14237	8.7224e-25	0.370614	0.755	0.306	2.24297e-20
Snhg9	8.87922e-25	0.480736	0.532	0.106	2.28329e-20
Ccnb1	9.17628e-25	0.345388	0.441	0.062	2.35968e-20
Psmb3	9.73744e-25	0.283972	0.862	0.482	2.50398e-20
Rcsd1	9.82151e-25	0.515831	0.612	0.159	2.5256e-20
Gm17786	1.01991e-24	0.460732	0.941	0.641	2.62271e-20
Lamtor2	1.03059e-24	0.283941	0.766	0.347	2.65017e-20
Smdt1	1.05868e-24	0.395623	0.968	0.697	2.7224e-20
Gm8186	1.11429e-24	0.332462	0.84	0.426	2.8654e-20
Znhit1	1.23052e-24	0.439515	0.676	0.218	3.16428e-20
Atp5l	1.65587e-24	0.483656	0.936	0.626	4.25807e-20
Rps4x	1.68298e-24	0.383717	0.952	0.668	4.32779e-20
Rfc2	1.77966e-24	0.31126	0.436	0.059	4.57639e-20
Myadm	1.8625e-24	0.536538	0.851	0.418	4.78941e-20
Gm10059	1.93331e-24	0.289416	0.734	0.326	4.9715e-20
Rps11-ps5	1.93838e-24	0.386132	0.851	0.441	4.98455e-20
Gm11604	1.96679e-24	0.413123	0.883	0.518	5.0576e-20
Lrrc17	2.08782e-24	0.354648	0.367	0.029	5.36883e-20
Nans	2.15831e-24	0.33195	0.548	0.129	5.55009e-20
Rps12-ps20	2.3077e-24	-0.503599	0.011	0.35	5.93425e-20
Gm4883	2.36445e-24	0.376953	0.787	0.447	6.0802e-20
Kdr	2.62701e-24	0.552692	0.75	0.3	6.75537e-20
Gm12355	2.72932e-24	0.278823	0.596	0.156	7.01844e-20
Gfpt2	2.79008e-24	-1.53885	0.239	0.612	7.17468e-20
Trappc6a	3.02869e-24	0.286478	0.532	0.129	7.78828e-20
Rps15a-ps8	3.0894e-24	0.283866	0.633	0.185	7.9444e-20
Calm3	3.29439e-24	0.643933	0.846	0.45	8.47153e-20
Pfdn5	3.31698e-24	0.518477	0.899	0.541	8.52961e-20
Higd1a	3.43139e-24	0.396838	0.963	0.597	8.82381e-20
Eif1ad	3.92727e-24	0.424142	0.489	0.085	1.0099e-19
Tubb6	4.03153e-24	0.455917	0.681	0.221	1.03671e-19
Ly6a	4.20263e-24	-1.35531	0.628	0.741	1.08071e-19
Mlf2	5.19321e-24	0.419831	0.755	0.3	1.33543e-19
Rnf7	5.26914e-24	0.442788	0.686	0.226	1.35496e-19
Pdap1	5.30787e-24	0.423195	0.793	0.344	1.36492e-19
Snx3	5.52175e-24	0.390614	0.91	0.538	1.41992e-19
Polr2f	5.57592e-24	0.56792	0.787	0.356	1.43385e-19
Cdca3	6.09529e-24	0.376907	0.388	0.035	1.5674e-19
Knstrn	6.68449e-24	0.397684	0.388	0.035	1.71892e-19
Sec61a1	6.95582e-24	0.411442	0.596	0.153	1.78869e-19
Mrps17	7.73475e-24	0.365058	0.681	0.232	1.98899e-19
Gm13394	7.90529e-24	0.350642	0.952	0.632	2.03284e-19
Rps10-ps2	7.97759e-24	0.48959	0.904	0.521	2.05144e-19
Cyr61	8.7994e-24	-1.34428	0.282	0.656	2.26277e-19
Rpl30	8.87915e-24	0.464947	0.931	0.562	2.28327e-19
Fibp	8.88418e-24	0.434114	0.463	0.071	2.28457e-19
Rps15a-ps4	8.98363e-24	0.453786	0.755	0.315	2.31014e-19
Rpsa	9.03539e-24	0.406925	0.883	0.518	2.32345e-19
Tpm2	9.23697e-24	0.565655	0.489	0.109	2.37529e-19
Hnrnpa2b1	9.86369e-24	0.368424	0.979	0.862	2.53645e-19
Snrnp25	1.07245e-23	0.305164	0.394	0.05	2.75781e-19
Xirp2	1.11648e-23	-1.23761	0.085	0.421	2.87102e-19
Erp29	1.21133e-23	0.488962	0.633	0.185	3.11493e-19
Cd200	1.36797e-23	0.712184	0.771	0.341	3.51774e-19
Nfib	1.3971e-23	0.442224	0.926	0.568	3.59265e-19
Rpl39-ps	1.40353e-23	0.376111	0.75	0.315	3.60919e-19
Hsd11b1	1.41953e-23	-1.41417	0.096	0.391	3.65033e-19
Psma7	1.4389e-23	0.338474	0.963	0.712	3.70013e-19
Gm15151	1.47741e-23	0.313398	0.926	0.518	3.79916e-19
Gm1673	1.5823e-23	0.430424	0.447	0.068	4.06887e-19
H2afx	1.62039e-23	0.2682	0.5	0.103	4.16684e-19
Ech1	1.73671e-23	-0.594394	0.793	0.603	4.46596e-19
Rpl9	1.74973e-23	0.559395	0.899	0.565	4.49942e-19
Gm11410	1.91238e-23	-0.498455	0.862	0.885	4.91769e-19
Hnrnpa0	1.98745e-23	0.516066	0.814	0.388	5.11072e-19
Rpl10a	2.31497e-23	0.419735	0.851	0.424	5.95295e-19
Zfp560	2.33978e-23	0.257025	0.516	0.129	6.01674e-19
Gm10094	2.37345e-23	0.371081	0.91	0.6	6.10332e-19
Anln	2.45799e-23	0.294096	0.34	0.029	6.32072e-19
Emcn	2.50144e-23	0.524943	0.559	0.132	6.43244e-19
Gm13862	2.80223e-23	-0.360198	0.426	0.409	7.20595e-19
Mad2l1	2.84602e-23	0.432546	0.356	0.026	7.31855e-19
Emc8	2.96986e-23	0.298089	0.479	0.088	7.63701e-19
Sorbs2	3.65443e-23	0.492759	0.697	0.244	9.39737e-19
Gm6043	4.20012e-23	0.266056	0.713	0.285	1.08006e-18
Rpl19-ps11	4.46048e-23	0.264153	0.697	0.259	1.14701e-18
Itgb1	5.246e-23	0.264964	0.968	0.774	1.34901e-18
1810058I24Rik	5.35926e-23	0.38339	0.883	0.518	1.37813e-18
Casq2	5.38976e-23	0.370263	0.814	0.365	1.38598e-18
Smc1a	5.52986e-23	0.255879	0.771	0.359	1.422e-18
Esco2	5.88561e-23	0.337674	0.319	0.021	1.51348e-18
Gm10224	5.98021e-23	0.400468	0.835	0.471	1.53781e-18
Cfdp1	6.30806e-23	0.480105	0.713	0.259	1.62212e-18
Cbx1	6.38109e-23	0.404044	0.846	0.424	1.6409e-18
Sptan1	6.62583e-23	0.40294	0.798	0.362	1.70383e-18
Slc38a4	6.88219e-23	0.299762	0.346	0.024	1.76976e-18
Myo1b	7.04734e-23	0.418849	0.596	0.165	1.81222e-18
Ube2e3	7.07787e-23	0.466117	0.628	0.194	1.82008e-18
Ergic1	7.26428e-23	0.331808	0.559	0.135	1.86801e-18
Sept2	7.50862e-23	0.535935	0.798	0.371	1.93084e-18
Psmb5	7.74555e-23	0.318799	0.718	0.268	1.99177e-18
Purb	8.00985e-23	0.303239	0.761	0.326	2.05973e-18
Nxt1	8.29258e-23	0.297175	0.394	0.05	2.13244e-18
Elk3	8.41262e-23	0.421494	0.633	0.197	2.16331e-18
Ldhb	8.96675e-23	0.261947	0.957	0.6	2.3058e-18
Cxx1a	1.04711e-22	0.528462	0.585	0.159	2.69264e-18
Gm10169	1.31987e-22	0.498859	0.819	0.403	3.39404e-18
Tacc3	1.3516e-22	0.367419	0.426	0.059	3.47563e-18
Mfge8	1.45327e-22	0.419984	0.798	0.371	3.73709e-18
Btf3	1.46423e-22	0.416613	0.777	0.326	3.76527e-18
Adam19	1.55071e-22	0.294282	0.436	0.074	3.98764e-18
Hist1h1e	1.5984e-22	0.462242	0.426	0.059	4.11028e-18
Fcf1	1.63463e-22	0.284254	0.766	0.335	4.20346e-18
Mrpl23-ps1	1.68125e-22	0.519851	0.856	0.426	4.32333e-18
Gm11826	1.68411e-22	0.389632	0.777	0.397	4.3307e-18
Gm7809	1.70505e-22	0.438642	0.793	0.365	4.38453e-18
Srp9	1.71606e-22	0.2585	0.761	0.347	4.41284e-18
Ubl4	1.73818e-22	0.379623	0.654	0.218	4.46972e-18
BC018473	1.95524e-22	-0.438266	0.617	0.685	5.0279e-18
Gm10175	2.01649e-22	0.573713	0.91	0.55	5.18541e-18
Atf3	2.03371e-22	-0.82746	0.048	0.426	5.22968e-18
Gm11930	2.07607e-22	0.255455	0.979	0.744	5.33861e-18
Mrps11	2.08388e-22	0.277689	0.532	0.138	5.35869e-18
Anxa6	2.49181e-22	0.393176	0.66	0.229	6.4077e-18
Gm8731	2.51309e-22	0.270074	0.67	0.288	6.46242e-18
Gm11759	2.55906e-22	0.4683	0.824	0.435	6.58063e-18
Ccdc124	2.62608e-22	0.473592	0.755	0.326	6.75296e-18
Rps15a-ps3	2.63113e-22	0.28628	0.638	0.197	6.76596e-18
Rplp2	2.77953e-22	0.388827	0.973	0.726	7.14757e-18
Mfap5	2.90406e-22	-1.4343	0.878	0.888	7.4678e-18
Cdc123	3.00001e-22	-0.270522	0.654	0.35	7.71451e-18
Gadd45g	3.07326e-22	-1.11006	0.33	0.576	7.90288e-18
Cks2	3.10982e-22	0.332641	0.559	0.15	7.9969e-18
Txn2	3.12629e-22	0.445464	0.793	0.344	8.03926e-18
Gngt2	3.32051e-22	0.759039	0.707	0.312	8.53869e-18
Gm4294	3.32252e-22	0.338456	0.793	0.397	8.54386e-18
Mrpl12	3.48857e-22	0.446145	0.723	0.279	8.97085e-18
Rbp7	4.05185e-22	0.410132	0.947	0.706	1.04193e-17
Mrpl48	4.15096e-22	0.343933	0.649	0.221	1.06742e-17
Myeov2	4.28643e-22	0.47531	0.883	0.491	1.10226e-17
Edf1	4.39523e-22	0.504806	0.894	0.521	1.13023e-17
Ift20	4.39581e-22	0.306819	0.729	0.3	1.13038e-17
Prkar1a	4.44379e-22	0.250209	0.931	0.638	1.14272e-17
Armcx4	4.46704e-22	0.345291	0.356	0.032	1.1487e-17
Ndufa9	4.51602e-22	0.45317	0.872	0.447	1.16129e-17
Gm13910	4.5164e-22	-0.495347	0.457	0.394	1.16139e-17
Mrps28	4.63803e-22	0.278664	0.67	0.259	1.19267e-17
Sepp1	4.77947e-22	-1.14467	0.697	0.821	1.22904e-17
2210013O21Rik	4.92022e-22	0.3504	0.495	0.112	1.26523e-17
Eif3e	5.34416e-22	0.262371	0.745	0.338	1.37425e-17
Haus4	5.47593e-22	0.282999	0.314	0.021	1.40813e-17
Nedd4	5.64431e-22	0.398284	0.952	0.726	1.45143e-17
Gm9104	5.7559e-22	0.327117	0.809	0.391	1.48013e-17
Arl5c	6.43025e-22	1.33074	0.766	0.394	1.65354e-17
Dnmt1	6.69976e-22	0.50461	0.484	0.097	1.72284e-17
Hmgb3	6.91208e-22	0.403433	0.601	0.171	1.77744e-17
Ttk	6.9309e-22	0.296417	0.303	0.015	1.78228e-17
Gm15710	7.22703e-22	0.392951	0.904	0.55	1.85843e-17
Col8a1	7.61035e-22	-1.20359	0.069	0.394	1.957e-17
Anapc5	7.97269e-22	0.360824	0.739	0.312	2.05018e-17
2810008D09Rik	8.00133e-22	0.567272	0.468	0.088	2.05754e-17
Mrps10	8.13234e-22	0.338872	0.516	0.118	2.09123e-17
Sdhd	9.03005e-22	0.468864	0.878	0.479	2.32208e-17
Mpc1-ps	9.2071e-22	-0.382792	0.835	0.615	2.36761e-17
Mrp63	9.80899e-22	0.408216	0.755	0.326	2.52238e-17
Sqstm1	1.02573e-21	-1.02574	0.963	0.95	2.63765e-17
Gm8172	1.03439e-21	0.350461	0.824	0.447	2.65993e-17
Fus	1.03636e-21	0.569849	0.872	0.521	2.665e-17
Mrps12	1.04035e-21	0.535399	0.734	0.321	2.67525e-17
Tomm7	1.17976e-21	0.39933	0.926	0.609	3.03376e-17
Myh10	1.2159e-21	0.504332	0.691	0.259	3.12669e-17
Cuedc2	1.36375e-21	0.450622	0.676	0.241	3.50689e-17
Rpl21-ps4	1.53952e-21	0.268452	0.612	0.215	3.95887e-17
Cnih1	1.62227e-21	0.448763	0.628	0.194	4.17166e-17
Hsd17b11	1.66628e-21	-1.3019	0.723	0.829	4.28484e-17
Smim20	1.69526e-21	0.301052	0.628	0.218	4.35936e-17
Cthrc1	1.74925e-21	0.28362	0.287	0.012	4.4982e-17
Serbp1	1.77442e-21	0.359903	0.957	0.668	4.56293e-17
Col11a1	1.7978e-21	0.508069	0.271	0.015	4.62303e-17
Rpl11	1.79828e-21	0.349887	0.931	0.685	4.62429e-17
Rab11a	1.92004e-21	0.407774	0.819	0.432	4.93738e-17
Ywhab	1.98308e-21	0.267346	0.883	0.524	5.09949e-17
Mrpl35	1.98659e-21	0.390993	0.702	0.268	5.10852e-17
Tagln	2.00388e-21	0.293388	0.293	0.012	5.15297e-17
Lrrc2	2.05086e-21	-0.614594	0.181	0.353	5.27378e-17
Rps13	2.12965e-21	0.486086	0.926	0.629	5.47639e-17
Gm10237	2.37193e-21	0.415623	0.856	0.491	6.09943e-17
Stfa2	2.40667e-21	0.383981	0.255	0.003	6.18875e-17
Sae1	2.43548e-21	0.28	0.638	0.224	6.26284e-17
Rpl7a	2.5283e-21	0.380501	0.84	0.456	6.50153e-17
Gm8494	2.77865e-21	0.255354	0.617	0.209	7.1453e-17
Hopx	2.78119e-21	0.401147	0.75	0.318	7.15182e-17
Kif4	2.80711e-21	0.436527	0.351	0.032	7.21848e-17
Gm26809	3.21342e-21	-0.447437	0.415	0.603	8.2633e-17
Gimap4	3.24873e-21	0.373782	0.473	0.094	8.3541e-17
Psmc3	3.42715e-21	0.384927	0.904	0.562	8.81292e-17
Rps15a-ps6	3.46049e-21	0.429314	0.702	0.276	8.89865e-17
Ncaph	3.52489e-21	0.250792	0.324	0.032	9.06425e-17
Gas5	3.63791e-21	0.320994	0.931	0.594	9.35489e-17
Gm10136	3.66346e-21	0.431256	0.926	0.703	9.4206e-17
Polr2d	3.70467e-21	0.326188	0.484	0.106	9.52656e-17
Apoa1bp	3.77399e-21	0.297967	0.649	0.241	9.70481e-17
Hrc	3.86885e-21	-0.759756	0.484	0.432	9.94874e-17
Uap1	3.90691e-21	-1.17814	0.191	0.497	1.00466e-16
Ccdc23	4.03531e-21	0.453994	0.654	0.235	1.03768e-16
D17Wsu104e	4.11601e-21	0.274692	0.622	0.218	1.05843e-16
Ndufs2	4.33721e-21	0.370765	0.91	0.515	1.11531e-16
Med8	4.53166e-21	0.490313	0.537	0.138	1.16532e-16
Tspan2	4.7904e-21	0.321627	0.378	0.056	1.23185e-16
Xdh	4.83118e-21	-0.798774	0.059	0.424	1.24234e-16
Gm11344	5.19063e-21	-0.314487	0.005	0.315	1.33477e-16
Pafah1b3	5.19612e-21	0.29343	0.314	0.021	1.33618e-16
Tmem234	5.37106e-21	0.262168	0.723	0.324	1.38117e-16
Rps3a3	5.37722e-21	-0.324902	0.798	0.676	1.38275e-16
Atxn7l3b	5.38058e-21	0.328951	0.761	0.335	1.38362e-16
Gm12666	5.55191e-21	-1.14818	0.383	0.632	1.42767e-16
Ccnd2	5.79595e-21	0.400916	0.771	0.347	1.49043e-16
Cenpk	5.82064e-21	0.285095	0.298	0.015	1.49678e-16
2700099C18Rik	5.85668e-21	0.312482	0.298	0.018	1.50604e-16
Ccl2	5.86139e-21	-1.74952	0.426	0.732	1.50726e-16
Swi5	5.90306e-21	0.437558	0.888	0.524	1.51797e-16
Pecam1	6.23803e-21	0.421303	0.718	0.324	1.60411e-16
Gimap6	6.34694e-21	0.33127	0.67	0.25	1.63212e-16
Rpl10-ps3	6.77417e-21	0.508092	0.84	0.491	1.74198e-16
Sod3	6.7884e-21	-0.579214	0.043	0.338	1.74564e-16
Oxct1	6.88217e-21	-0.292484	0.793	0.5	1.76975e-16
Aurkb	7.08876e-21	0.300517	0.324	0.024	1.82288e-16
Rps11-ps2	7.15577e-21	0.409791	0.904	0.621	1.84011e-16
Actg1	7.28504e-21	0.425797	0.851	0.491	1.87335e-16
Scn7a	7.37034e-21	-1.10683	0.085	0.421	1.89528e-16
Upp1	7.90133e-21	0.330417	0.388	0.05	2.03183e-16
Eng	8.07864e-21	0.490019	0.702	0.291	2.07742e-16
Kif22	8.23552e-21	0.340353	0.34	0.029	2.11776e-16
Thoc7	8.39526e-21	0.472434	0.665	0.241	2.15884e-16
D17H6S56E-5	8.49545e-21	0.393278	0.548	0.15	2.18461e-16
Arl2bp	8.69897e-21	0.280755	0.527	0.138	2.23694e-16
Pdlim7	9.57133e-21	0.437389	0.67	0.241	2.46127e-16
Cmc2	1.06212e-20	0.51306	0.58	0.174	2.73124e-16
Ddx39b	1.07786e-20	0.33083	0.734	0.318	2.77172e-16
Emp1	1.11878e-20	0.307605	0.809	0.403	2.87693e-16
Ndc80	1.13694e-20	0.357926	0.378	0.047	2.92364e-16
Eif3f	1.16983e-20	0.581887	0.803	0.391	3.00822e-16
Slirp	1.2031e-20	0.548973	0.872	0.5	3.09376e-16
Gm12466	1.21448e-20	0.420993	0.84	0.503	3.12303e-16
Ptms	1.2162e-20	0.321561	0.729	0.309	3.12747e-16
Rpl34-ps1	1.22824e-20	0.254873	0.989	0.882	3.15843e-16
Lamc1	1.24018e-20	-0.490641	0.787	0.576	3.18914e-16
2310009B15Rik	1.25127e-20	0.289935	0.351	0.044	3.21765e-16
Rpl35a-ps6	1.33503e-20	0.34382	0.824	0.421	3.43302e-16
Gm14176	1.36459e-20	0.364648	0.824	0.418	3.50904e-16
Psma5	1.3873e-20	0.333318	0.777	0.368	3.56744e-16
Rpl9-ps7	1.56485e-20	0.327435	0.761	0.35	4.024e-16
Mrpl27	1.58484e-20	0.26001	0.697	0.282	4.07543e-16
Ms4a4d	1.70045e-20	-1.18465	0.074	0.409	4.37271e-16
Eef1a1	1.79612e-20	0.31862	0.973	0.859	4.61871e-16
Romo1	1.93596e-20	0.450677	0.963	0.676	4.97832e-16
Bst2	2.07926e-20	0.378848	0.601	0.197	5.34683e-16
Zfr	2.09596e-20	0.334558	0.761	0.338	5.38976e-16
Col1a2	2.10081e-20	0.668314	0.968	0.75	5.40223e-16
Sgol1	2.17905e-20	0.365595	0.346	0.035	5.60343e-16
Gdi2	2.21398e-20	0.414704	0.83	0.432	5.69324e-16
Fam98b	2.38521e-20	0.64715	0.58	0.171	6.13358e-16
Med21	2.38527e-20	0.35436	0.585	0.185	6.13373e-16
Fli1	2.38888e-20	0.493069	0.66	0.244	6.14301e-16
Gm10126	2.53151e-20	0.427092	0.904	0.612	6.50977e-16
4921524J17Rik	2.55635e-20	0.335412	0.58	0.176	6.57365e-16
Gm15946	2.63547e-20	0.307651	0.723	0.306	6.77712e-16
Mxd3	2.66318e-20	0.261411	0.266	0.009	6.84837e-16
Arpc5	2.66515e-20	0.356485	0.856	0.503	6.85344e-16
Ndufa6	2.85893e-20	0.251529	0.984	0.806	7.35174e-16
Gm14892	3.01887e-20	-0.305316	0.138	0.147	7.76304e-16
Npm1	3.17288e-20	0.329006	0.952	0.694	8.15907e-16
Rpl15	3.19931e-20	0.451065	0.803	0.426	8.22702e-16
Manf	3.46041e-20	0.268362	0.713	0.306	8.89845e-16
Tpm4	3.71998e-20	0.48739	0.91	0.632	9.56592e-16
Akt1	3.8991e-20	0.491742	0.569	0.168	1.00265e-15
Nr2f2	4.05313e-20	0.438943	0.452	0.088	1.04226e-15
Itih5	4.14992e-20	0.351783	0.532	0.144	1.06715e-15
Etfb	4.38093e-20	0.297386	0.941	0.621	1.12655e-15
Ssr4	4.5176e-20	0.433966	0.803	0.412	1.1617e-15
Bzw1	4.63025e-20	0.319123	0.633	0.218	1.19067e-15
Neil3	4.66148e-20	0.477038	0.245	0.015	1.1987e-15
Cops6	4.71413e-20	0.357154	0.862	0.515	1.21224e-15
Txndc9	4.96523e-20	0.363917	0.644	0.226	1.27681e-15
Gm4788	5.9106e-20	-0.335851	0.037	0.315	1.51991e-15
Nudt5	6.34585e-20	0.316707	0.447	0.085	1.63184e-15
Rps6-ps1	6.36821e-20	0.437972	0.894	0.615	1.63758e-15
Snrpb2	6.43574e-20	0.266054	0.676	0.282	1.65495e-15
Rtp4	6.58856e-20	0.330321	0.585	0.188	1.69425e-15
Mtch1	6.73559e-20	0.425537	0.771	0.365	1.73206e-15
Rps25	7.34205e-20	0.533404	0.894	0.668	1.88801e-15
Gng5	7.4349e-20	0.397856	0.931	0.606	1.91188e-15
Cenpq	7.92048e-20	0.383158	0.463	0.097	2.03675e-15
Gm11575	9.21042e-20	0.345901	0.819	0.418	2.36846e-15
Gata6	1.02149e-19	0.428976	0.606	0.2	2.62676e-15
Gm13246	1.03143e-19	-0.674559	0.048	0.309	2.65232e-15
Gm15487	1.03271e-19	0.323529	0.814	0.421	2.65561e-15
Uqcc2	1.04201e-19	0.255064	0.973	0.753	2.67954e-15
Rps12-ps26	1.05512e-19	-0.345926	0.128	0.341	2.71325e-15
Fnbp1l	1.08403e-19	0.499581	0.606	0.221	2.78759e-15
Psma6	1.08936e-19	0.339112	0.83	0.435	2.80129e-15
AI462493	1.1019e-19	0.388037	0.617	0.203	2.83354e-15
Sat1	1.14268e-19	-0.882571	0.612	0.688	2.93841e-15
Dazap1	1.18394e-19	0.401132	0.527	0.141	3.04449e-15
Prelid2	1.21125e-19	0.347138	0.356	0.041	3.11474e-15
Ddx46	1.23836e-19	0.401058	0.628	0.221	3.18444e-15
Rps27a	1.24969e-19	0.526284	0.915	0.588	3.21359e-15
Ndufs4	1.29339e-19	0.458623	0.856	0.456	3.32595e-15
Gm13252	1.30741e-19	0.331164	0.835	0.429	3.36201e-15
Hdac7	1.34209e-19	0.334139	0.574	0.182	3.45119e-15
Pqbp1	1.399e-19	0.363517	0.59	0.188	3.59754e-15
Srl	1.44091e-19	0.417541	0.755	0.341	3.70531e-15
Sh3pxd2a	1.59668e-19	0.504981	0.436	0.085	4.10587e-15
Gm4613	1.6377e-19	0.358356	0.904	0.609	4.21136e-15
Rbpms	1.65386e-19	0.39736	0.67	0.253	4.25289e-15
Pcdh17	1.65998e-19	0.604277	0.473	0.109	4.26865e-15
Mrfap1	1.70795e-19	0.319093	0.862	0.491	4.39198e-15
Arhgap11a	1.73483e-19	0.355738	0.34	0.041	4.46113e-15
Add1	1.74428e-19	0.262683	0.66	0.262	4.4854e-15
Gm2962	1.78735e-19	-0.265706	0.793	0.579	4.59617e-15
Map3k11	1.79249e-19	0.268851	0.309	0.071	4.60939e-15
Ndufs5	1.8155e-19	0.273076	0.761	0.344	4.66855e-15
Fxn	1.87448e-19	0.486334	0.532	0.141	4.82023e-15
Lpl	1.92137e-19	-0.763827	0.968	0.876	4.9408e-15
Gm10232	1.97056e-19	0.263058	0.511	0.132	5.0673e-15
Rpl12	1.98752e-19	0.452623	0.926	0.612	5.11091e-15
Gm4925	1.99153e-19	-0.350025	0.016	0.315	5.12122e-15
Acta1	1.99705e-19	-0.893424	0.293	0.474	5.13542e-15
Dek	2.04576e-19	0.365756	0.92	0.612	5.26067e-15
Cst3	2.15589e-19	-0.855737	0.973	0.962	5.54387e-15
Gimap5	2.26867e-19	0.359488	0.309	0.024	5.8339e-15
Rpl27-ps2	2.28626e-19	0.302463	0.878	0.521	5.87912e-15
Ect2	2.39434e-19	0.323173	0.303	0.024	6.15704e-15
Ephx1	2.43061e-19	-0.711025	0.112	0.4	6.2503e-15
Pebp1	2.45712e-19	0.26908	0.649	0.232	6.31848e-15
Apitd1	2.50463e-19	0.307183	0.319	0.032	6.44066e-15
Megf6	2.66143e-19	0.301969	0.229	0.009	6.84386e-15
Rps13-ps2	2.73059e-19	0.340031	0.761	0.347	7.0217e-15
Unc5b	2.7413e-19	0.277662	0.388	0.059	7.04926e-15
Plat	2.93981e-19	0.488329	0.527	0.138	7.55972e-15
Frmd4a	3.31146e-19	0.501499	0.42	0.079	8.51541e-15
Hba-a1	3.31395e-19	-0.94412	0.941	0.941	8.52182e-15
Mcm5	3.55225e-19	0.296599	0.351	0.041	9.1346e-15
Higd1b	3.68824e-19	0.531573	0.351	0.062	9.48431e-15
Pdk4	3.92797e-19	-0.97324	0.362	0.468	1.01008e-14
Tcf21	4.07094e-19	0.418077	0.511	0.144	1.04684e-14
Gm25986	4.11215e-19	-0.329367	0.351	0.574	1.05744e-14
Arhgap18	4.21994e-19	0.394994	0.489	0.118	1.08516e-14
Rbx1	4.24168e-19	0.366341	0.931	0.682	1.09075e-14
Adam15	4.34798e-19	0.280188	0.601	0.203	1.11808e-14
Gm9892	4.36224e-19	0.518951	0.883	0.629	1.12175e-14
Lta4h	5.07747e-19	0.408455	0.532	0.144	1.30567e-14
Erdr1	5.1215e-19	0.260963	0.559	0.174	1.31699e-14
Casc5	5.65501e-19	0.360175	0.346	0.044	1.45419e-14
Mrpl28	6.20216e-19	0.346045	0.734	0.341	1.59489e-14
Myl12a	6.43895e-19	0.286315	0.995	0.874	1.65578e-14
Smc3	6.56768e-19	-0.262973	0.67	0.412	1.68888e-14
Gm4705	6.72246e-19	0.386114	0.851	0.518	1.72868e-14
Gm13736	6.95371e-19	0.316328	0.755	0.365	1.78815e-14
Glrx3	6.96106e-19	0.530015	0.787	0.397	1.79004e-14
Sept9	7.62446e-19	0.377346	0.404	0.076	1.96063e-14
F2r	7.70472e-19	0.437262	0.564	0.174	1.98127e-14
Kif23	7.99082e-19	0.342626	0.388	0.065	2.05484e-14
Mmrn2	8.22975e-19	0.313598	0.484	0.118	2.11628e-14
Rps3a1	8.68299e-19	0.422139	0.883	0.624	2.23283e-14
Rpl7l1	8.83314e-19	0.286448	0.585	0.197	2.27144e-14
Llph-ps2	9.04069e-19	0.345219	0.468	0.106	2.32481e-14
Gm6612	9.46608e-19	0.336647	0.91	0.574	2.4342e-14
Blmh	9.52132e-19	0.428621	0.468	0.106	2.44841e-14
Gltscr2	9.64018e-19	0.261886	0.856	0.497	2.47897e-14
Tmem47	9.64672e-19	0.281156	0.388	0.065	2.48065e-14
Gm11935	1.00118e-18	-0.385037	0.016	0.3	2.57454e-14
Mmadhc	1.11261e-18	0.366453	0.612	0.215	2.86108e-14
Eif1ax	1.11769e-18	0.472625	0.729	0.332	2.87414e-14
Dstn	1.14857e-18	0.378185	0.809	0.429	2.95354e-14
Bcam	1.16626e-18	0.315457	0.489	0.126	2.99905e-14
Nostrin	1.17693e-18	0.422146	0.394	0.068	3.02648e-14
Cetn3	1.2247e-18	0.275994	0.814	0.474	3.14931e-14
Ammecr1	1.3754e-18	0.364149	0.426	0.085	3.53685e-14
Eif3i	1.39955e-18	0.270947	0.633	0.244	3.59894e-14
Gm15578	1.46592e-18	-0.316251	0.059	0.276	3.7696e-14
Pcolce2	1.5409e-18	-0.975985	0.037	0.332	3.96242e-14
2700060E02Rik	1.56518e-18	0.447672	0.745	0.341	4.02487e-14
Mcm6	1.61943e-18	0.335695	0.426	0.082	4.16436e-14
0610037L13Rik	1.6312e-18	0.309473	0.601	0.218	4.19463e-14
Gipc1	1.64608e-18	0.268319	0.447	0.094	4.23291e-14
Grpel1	1.68704e-18	0.390647	0.835	0.447	4.33821e-14
Slc50a1	1.69227e-18	-0.297303	0.527	0.297	4.35168e-14
1700020I14Rik	1.70626e-18	0.250867	0.856	0.509	4.38764e-14
H2-Aa	1.71638e-18	-0.549379	0	0.256	4.41367e-14
Ssb	1.75938e-18	0.372986	0.809	0.438	4.52425e-14
Rpl36a-ps3	1.87589e-18	0.439699	0.872	0.535	4.82386e-14
Cd74	1.94888e-18	-0.395024	0.011	0.268	5.01155e-14
Nppb	2.03836e-18	0.459442	0.718	0.306	5.24164e-14
Eef1d	2.1005e-18	0.503413	0.824	0.468	5.40144e-14
Efemp2	2.20128e-18	0.261683	0.489	0.121	5.6606e-14
Cgnl1	2.26492e-18	0.32706	0.505	0.144	5.82423e-14
Vwf	2.29229e-18	0.321408	0.41	0.076	5.89463e-14
Gm8894	2.50049e-18	0.308653	0.745	0.374	6.43001e-14
Dctn5	2.6449e-18	0.311587	0.436	0.094	6.80135e-14
4930402H24Rik	2.71051e-18	0.451257	0.521	0.144	6.97009e-14
Flna	2.74e-18	0.578365	0.734	0.329	7.04592e-14
Nktr	2.77183e-18	0.425129	0.707	0.315	7.12775e-14
Rpl35a	2.90984e-18	0.365606	0.824	0.45	7.48266e-14
Lpp	2.90986e-18	0.342414	0.612	0.221	7.48269e-14
Rps13-ps5	2.99293e-18	0.268523	0.59	0.194	7.69632e-14
Mrps18a	3.06748e-18	0.360608	0.67	0.265	7.88802e-14
Mrpl34	3.08051e-18	0.459437	0.654	0.25	7.92153e-14
Rpl29	3.08468e-18	0.281815	0.622	0.229	7.93225e-14
Rpl36-ps10	3.22297e-18	0.356452	0.814	0.512	8.28787e-14
Nenf	3.25442e-18	0.301028	0.734	0.353	8.36873e-14
Pdia6	3.26959e-18	0.261355	0.761	0.379	8.40776e-14
AI597468	3.45093e-18	0.369518	0.468	0.112	8.87406e-14
Arpc2	3.57497e-18	0.381244	0.862	0.532	9.19303e-14
Mrpl30	3.72921e-18	0.444381	0.856	0.471	9.58967e-14
Sepw1	4.18929e-18	0.400639	0.782	0.432	1.07728e-13
Cct8	4.30746e-18	0.424883	0.718	0.326	1.10766e-13
Msn	4.3604e-18	0.41934	0.787	0.421	1.12128e-13
Cd81	4.4626e-18	-0.255081	0.989	0.929	1.14756e-13
Mapk1	4.71239e-18	0.304156	0.612	0.221	1.21179e-13
Hprt	5.07196e-18	0.355338	0.628	0.235	1.30425e-13
Raph1	5.29835e-18	0.354904	0.404	0.076	1.36247e-13
2310050B05Rik	5.31219e-18	0.462814	0.495	0.135	1.36603e-13
Psmb1	5.44166e-18	0.322623	0.904	0.597	1.39932e-13
Lims1	5.45575e-18	0.38103	0.707	0.309	1.40295e-13
Usp1	5.84204e-18	0.359568	0.452	0.103	1.50228e-13
Cp	6.72964e-18	-1.19039	0.282	0.547	1.73053e-13
Sin3b	6.93218e-18	0.429286	0.548	0.168	1.78261e-13
Lmo7	7.35099e-18	0.389251	0.697	0.291	1.89031e-13
Cib1	7.38604e-18	-0.283913	0.532	0.268	1.89932e-13
Fkbp3	7.40142e-18	0.339233	0.91	0.588	1.90327e-13
Cfl2	7.54053e-18	0.411369	0.824	0.429	1.93905e-13
Smoc2	7.76424e-18	-1.16961	0.42	0.644	1.99658e-13
Hint2	7.82192e-18	0.385281	0.766	0.368	2.01141e-13
Tmem164	7.83555e-18	0.323685	0.335	0.044	2.01491e-13
Hbb-bs	7.98873e-18	-0.488196	0.979	0.885	2.0543e-13
Gm14480	8.16525e-18	-0.27578	0.436	0.368	2.09969e-13
Rnaseh2c	8.43067e-18	0.364978	0.473	0.118	2.16795e-13
Gm7206	8.65214e-18	0.447941	0.819	0.459	2.2249e-13
H2-Ke2	8.78999e-18	0.358674	0.596	0.212	2.26035e-13
Gm24047	8.98148e-18	-0.306349	0.378	0.55	2.30959e-13
Rpl35a-ps2	9.09913e-18	0.298801	0.665	0.274	2.33984e-13
Git1	9.17896e-18	0.271972	0.41	0.079	2.36037e-13
Gm6181	9.64446e-18	0.291451	0.745	0.344	2.48007e-13
Hjurp	1.11098e-17	0.362696	0.404	0.076	2.85688e-13
Clic4	1.19958e-17	0.282365	0.851	0.494	3.08472e-13
Col6a2	1.21255e-17	0.34595	0.739	0.359	3.11806e-13
Cops5	1.31492e-17	0.408896	0.67	0.279	3.38131e-13
Mob4	1.3634e-17	0.360823	0.5	0.135	3.50598e-13
Tmem256	1.55257e-17	0.332989	0.851	0.503	3.99242e-13
Ssrp1	1.73867e-17	0.308563	0.569	0.197	4.47099e-13
Slc25a39	1.81756e-17	0.270448	0.644	0.256	4.67386e-13
Gm6169	1.88734e-17	0.308756	0.601	0.224	4.8533e-13
Serf2	1.89939e-17	0.441195	0.941	0.797	4.88429e-13
Cdc42ep2	2.0335e-17	0.265432	0.314	0.035	5.22915e-13
Rpl13a-ps1	2.20804e-17	0.266301	0.745	0.365	5.67798e-13
Rps21	2.22637e-17	0.255495	0.963	0.741	5.72511e-13
Phf5a	2.28365e-17	0.256183	0.553	0.191	5.8724e-13
Lrrc8c	2.39464e-17	0.293723	0.473	0.126	6.15781e-13
Tspo	2.62221e-17	-0.411478	0.702	0.474	6.743e-13
Stk39	2.66991e-17	0.322505	0.516	0.15	6.86567e-13
Rras	2.6729e-17	0.281639	0.569	0.197	6.87338e-13
Mmp14	2.69634e-17	0.274327	0.676	0.297	6.93365e-13
Sept4	2.69665e-17	0.310765	0.516	0.156	6.93444e-13
Parvb	2.70213e-17	0.372077	0.415	0.091	6.94853e-13
Mrps27	2.71999e-17	0.386295	0.346	0.065	6.99445e-13
Serpinf1	2.84181e-17	-0.877068	0.351	0.471	7.30771e-13
Diap3	3.09517e-17	0.485609	0.319	0.038	7.95923e-13
Naca	3.25046e-17	0.348851	0.91	0.662	8.35856e-13
Aplp2	3.31287e-17	0.354502	0.931	0.688	8.51905e-13
Azin1	3.52627e-17	0.257774	0.569	0.209	9.06781e-13
Sec11a	3.76735e-17	-0.341298	0.718	0.462	9.68775e-13
Dhrs7	3.80571e-17	-0.506826	0.479	0.353	9.78637e-13
Gm15730	3.93399e-17	0.324777	0.777	0.397	1.01163e-12
Orc6	4.15988e-17	0.425238	0.436	0.097	1.06971e-12
Rarres2	4.22657e-17	-0.607625	0.367	0.585	1.08686e-12
Coa3	4.2887e-17	0.313132	0.899	0.6	1.10284e-12
Pmvk	4.48398e-17	0.253153	0.314	0.035	1.15305e-12
Dnajc15	4.55469e-17	0.340489	0.745	0.35	1.17124e-12
Gm13622	4.58718e-17	0.295896	0.691	0.309	1.17959e-12
Rps24-ps2	5.12322e-17	0.330757	0.83	0.521	1.31744e-12
Ets1	5.21714e-17	0.260098	0.66	0.279	1.34159e-12
Hdgf	5.25291e-17	0.277062	0.745	0.359	1.35079e-12
9430023L20Rik	6.02159e-17	0.281735	0.548	0.176	1.54845e-12
Hmg20b	6.11865e-17	0.463147	0.564	0.191	1.57341e-12
Synpo2l	6.20044e-17	0.301797	0.426	0.094	1.59444e-12
Ubb	6.46606e-17	-0.440156	1	1	1.66275e-12
Klhdc3	6.61322e-17	0.282754	0.431	0.103	1.70059e-12
Gm20594	6.63522e-17	-0.391824	0.686	0.8	1.70625e-12
Itga8	7.24398e-17	0.255767	0.245	0.015	1.86279e-12
Rps13-ps1	7.4299e-17	0.27771	0.691	0.306	1.9106e-12
Mvb12a	7.54859e-17	0.285661	0.42	0.091	1.94112e-12
Cpe	7.81527e-17	0.408188	0.628	0.238	2.0097e-12
Bcl6b	7.82734e-17	0.319961	0.266	0.047	2.0128e-12
Gm13573	8.00118e-17	0.278151	0.713	0.326	2.0575e-12
Rtfdc1	8.61242e-17	0.280396	0.516	0.159	2.21468e-12
Gm7290	8.61843e-17	0.324202	0.856	0.535	2.21623e-12
Cpq	8.64528e-17	-0.956034	0.372	0.409	2.22314e-12
Drap1	8.85484e-17	-0.400062	0.676	0.609	2.27702e-12
Arl6ip1	8.89828e-17	0.412351	0.846	0.497	2.28819e-12
Rab18	9.61781e-17	-0.38425	0.691	0.459	2.47322e-12
Tbca	1.00246e-16	0.269032	0.814	0.468	2.57784e-12
Cav2	1.00742e-16	0.511976	0.564	0.206	2.59058e-12
Gadd45b	1.04694e-16	-0.989729	0.117	0.412	2.69222e-12
Gm17257	1.05639e-16	0.291385	0.777	0.388	2.7165e-12
Bax	1.07359e-16	0.365827	0.617	0.232	2.76075e-12
Podxl	1.08662e-16	0.503095	0.654	0.326	2.79425e-12
Fkbp11	1.08958e-16	0.282881	0.335	0.056	2.80186e-12
Ncaph2	1.09919e-16	0.274313	0.463	0.121	2.82658e-12
Rpl5	1.18987e-16	0.426268	0.883	0.588	3.05975e-12
Ccne2	1.20128e-16	0.375562	0.261	0.018	3.08909e-12
Gm5560	1.21983e-16	0.28036	0.67	0.297	3.13679e-12
G3bp1	1.40772e-16	0.271992	0.617	0.238	3.61996e-12
Gm13408	1.42969e-16	0.313832	0.787	0.444	3.67646e-12
Dnajc8	1.45089e-16	0.307095	0.846	0.559	3.73097e-12
Btg2	1.4891e-16	-1.12389	0.282	0.579	3.82923e-12
Ttc3	1.50375e-16	0.451309	0.734	0.365	3.8669e-12
Rpl31-ps7	1.53174e-16	-0.30332	0.197	0.306	3.93888e-12
Lrp5	1.55578e-16	-0.512398	0.947	0.959	4.0007e-12
Gm14932	1.5765e-16	-0.257888	0.213	0.488	4.05396e-12
Puf60	1.6223e-16	0.329163	0.66	0.274	4.17175e-12
F13a1	1.7125e-16	-0.71547	0.122	0.382	4.4037e-12
Malsu1	1.72158e-16	0.458057	0.59	0.218	4.42704e-12
Mrps15	1.73015e-16	0.35507	0.66	0.279	4.44908e-12
Gm12254	1.82971e-16	0.282638	0.846	0.512	4.70511e-12
Gm12165	1.83409e-16	-0.292695	0.08	0.2	4.71636e-12
Gm14238	1.85714e-16	0.353884	0.771	0.435	4.77564e-12
Gm7658	1.90404e-16	0.268833	0.59	0.226	4.89624e-12
Kdelr2	2.00032e-16	0.289336	0.644	0.274	5.14384e-12
Cd302	2.05357e-16	-1.21452	0.324	0.415	5.28076e-12
Cdh13	2.12168e-16	0.287881	0.665	0.288	5.45591e-12
Col6a1	2.18372e-16	0.438605	0.755	0.371	5.61544e-12
Nsmce2	2.25251e-16	0.300176	0.495	0.15	5.79233e-12
Uhrf1	2.35211e-16	0.273389	0.261	0.024	6.04846e-12
Lphn2	2.43008e-16	0.394914	0.452	0.115	6.24895e-12
Nhp2	2.53827e-16	0.332397	0.681	0.326	6.52715e-12
Gm13035	2.53943e-16	-0.353795	0.064	0.25	6.53014e-12
Mrpl18	2.55229e-16	0.303734	0.75	0.371	6.56322e-12
AI607873	2.5829e-16	-0.742977	0.032	0.306	6.64193e-12
Mrpl11	2.68699e-16	0.263525	0.574	0.212	6.90958e-12
Txlnb	2.70079e-16	-0.792193	0.388	0.426	6.94508e-12
Lgals3bp	2.72595e-16	0.294967	0.649	0.271	7.00979e-12
Gm11353	2.73463e-16	0.295068	0.878	0.635	7.0321e-12
Gbp6	2.73615e-16	-0.372833	0.053	0.279	7.03601e-12
Tead2	2.79548e-16	0.321525	0.293	0.032	7.18858e-12
Cd9	2.83253e-16	-0.470377	0.654	0.521	7.28385e-12
Clec1b	2.87174e-16	0.313523	0.266	0.021	7.38467e-12
Golim4	2.89486e-16	-0.42809	0.559	0.326	7.44414e-12
Atp6v1a	2.94809e-16	0.286448	0.516	0.168	7.58101e-12
Gm14567	2.96272e-16	0.51767	0.702	0.324	7.61864e-12
Phb2	3.42217e-16	0.2746	0.617	0.244	8.8001e-12
Gm6570	3.62578e-16	0.291173	0.638	0.259	9.3237e-12
Sh3pxd2b	3.66875e-16	0.372146	0.277	0.032	9.4342e-12
Tsg101	3.85604e-16	0.290961	0.622	0.247	9.91581e-12
Mbd3	4.10682e-16	0.330801	0.505	0.153	1.05607e-11
Rbbp7	4.15794e-16	0.309169	0.83	0.476	1.06921e-11
Hspb2	4.25696e-16	0.297179	0.697	0.318	1.09468e-11
Mef2a	4.26583e-16	0.273566	0.766	0.424	1.09696e-11
Thra	4.51327e-16	0.52506	0.638	0.279	1.16059e-11
Rnf4	4.70953e-16	0.275948	0.553	0.197	1.21106e-11
Cct5	4.81338e-16	0.306555	0.824	0.468	1.23776e-11
Trim35	5.09894e-16	0.325735	0.473	0.129	1.31119e-11
Gm15921	5.92692e-16	-0.282534	0.106	0.224	1.52411e-11
Spag7	5.97458e-16	0.269294	0.489	0.147	1.53636e-11
Cuta	6.57281e-16	0.260853	0.617	0.268	1.6902e-11
Clasp1	7.14623e-16	0.482212	0.564	0.212	1.83765e-11
Gm7027	7.6652e-16	0.343393	0.787	0.432	1.97111e-11
Akip1	8.38951e-16	-0.258346	0.303	0.109	2.15736e-11
Lin7c	8.55875e-16	0.347853	0.457	0.121	2.20088e-11
Meg3	8.72039e-16	0.371073	0.548	0.197	2.24245e-11
S1pr1	9.24014e-16	0.420809	0.606	0.25	2.3761e-11
Smtn	9.63622e-16	0.327812	0.484	0.141	2.47795e-11
Setd1b	1.00775e-15	0.372863	0.713	0.335	2.59143e-11
Vps36	1.01342e-15	0.316829	0.622	0.262	2.606e-11
Gm12183	1.01687e-15	-0.271632	0.67	0.485	2.61487e-11
Nfkbia	1.03784e-15	-0.890729	0.644	0.785	2.6688e-11
Rangap1	1.07741e-15	0.357396	0.436	0.109	2.77055e-11
Myom1	1.09826e-15	0.254777	0.75	0.388	2.82418e-11
Ivns1abp	1.10746e-15	-0.284355	0.745	0.494	2.84783e-11
Ipo11	1.12265e-15	0.304056	0.367	0.076	2.88689e-11
Pdia3	1.13676e-15	-0.273331	0.883	0.703	2.92318e-11
Srsf7	1.1789e-15	0.316273	0.622	0.262	3.03154e-11
Gm10068	1.19546e-15	0.261874	0.734	0.406	3.07413e-11
Ccl3	1.29445e-15	-0.314231	0.005	0.247	3.32868e-11
Bhlhb9	1.30179e-15	0.25569	0.303	0.041	3.34754e-11
Unc45b	1.34004e-15	0.47628	0.585	0.232	3.44592e-11
1110038B12Rik	1.50608e-15	0.332621	0.335	0.053	3.87288e-11
Cdkn2aipnl	1.60373e-15	0.309932	0.41	0.094	4.12398e-11
Zbtb20	1.67745e-15	-1.01388	0.596	0.735	4.31358e-11
Zfp422	1.68708e-15	0.307499	0.41	0.103	4.33834e-11
Snx17	1.69064e-15	0.389972	0.441	0.132	4.34748e-11
Hnrnpk	1.77687e-15	0.264783	0.979	0.782	4.56922e-11
Cnep1r1	1.80196e-15	-0.250986	0.452	0.253	4.63375e-11
Kif15	1.98035e-15	0.259775	0.277	0.029	5.09248e-11
Map1lc3a	2.03014e-15	0.271478	0.878	0.55	5.22051e-11
Tie1	2.04093e-15	0.346346	0.543	0.191	5.24825e-11
Slc6a6	2.0766e-15	0.394837	0.739	0.371	5.33998e-11
Oaz2	2.07767e-15	0.301862	0.559	0.209	5.34274e-11
Brk1	2.11364e-15	0.452645	0.649	0.279	5.43524e-11
Smagp	2.18553e-15	0.268539	0.399	0.091	5.62009e-11
Cnot6	2.25796e-15	0.356966	0.5	0.156	5.80635e-11
Mef2c	2.29828e-15	0.330417	0.617	0.253	5.91003e-11
Capns1	2.39929e-15	0.403792	0.734	0.371	6.16977e-11
Hmgcs1	2.4617e-15	0.272826	0.426	0.109	6.33026e-11
Snhg6	2.65418e-15	0.293698	0.394	0.088	6.82521e-11
Malat1	2.72503e-15	-0.590213	1	1	7.0074e-11
Mrpl51	2.75096e-15	0.328866	0.771	0.406	7.07409e-11
Apoe	2.75372e-15	-1.13219	0.92	0.906	7.0812e-11
Ska2	2.83684e-15	0.306882	0.335	0.056	7.29493e-11
Ralbp1	2.91006e-15	-0.628499	0.628	0.494	7.48322e-11
2310022B05Rik	2.95778e-15	0.338135	0.351	0.074	7.60593e-11
Actr3	3.03324e-15	0.300261	0.612	0.256	7.79998e-11
C130074G19Rik	3.07005e-15	0.378586	0.394	0.091	7.89464e-11
Fkbp8	3.12294e-15	0.33035	0.564	0.206	8.03063e-11
Galnt15	3.29662e-15	-0.75219	0.069	0.306	8.47727e-11
Deb1	3.29956e-15	0.513336	0.734	0.371	8.48481e-11
Ybx1	3.60695e-15	0.270154	0.973	0.812	9.27528e-11
RP23-103I12.13	3.78001e-15	0.404978	0.548	0.194	9.7203e-11
Arhgap28	4.30552e-15	0.347624	0.207	0.015	1.10716e-10
Lamtor1	4.39028e-15	0.307251	0.574	0.221	1.12896e-10
Map1lc3b	4.55955e-15	-0.549244	0.91	0.882	1.17249e-10
Gm22179	4.63868e-15	-0.253785	0.112	0.329	1.19284e-10
Tro	4.68308e-15	0.289335	0.282	0.032	1.20425e-10
Arhgap31	4.84928e-15	0.384783	0.569	0.212	1.24699e-10
Mtss1	5.22362e-15	0.427677	0.457	0.132	1.34325e-10
Vamp3	5.23989e-15	0.324201	0.628	0.268	1.34744e-10
Acot9	5.33745e-15	0.257142	0.463	0.135	1.37253e-10
B230219D22Rik	5.52278e-15	0.262884	0.628	0.274	1.42018e-10
Gm12947	5.64024e-15	-0.250014	0.16	0.2	1.45039e-10
Polr2i	5.96846e-15	0.291342	0.58	0.232	1.53479e-10
C1ra	5.99664e-15	-0.764695	0.032	0.276	1.54204e-10
Pdlim2	6.10524e-15	-0.407335	0.388	0.212	1.56996e-10
Slc9a3r2	6.15204e-15	0.310712	0.745	0.403	1.582e-10
Klf4	6.23018e-15	-0.952664	0.287	0.532	1.60209e-10
Cox14	6.37175e-15	0.300995	0.835	0.506	1.6385e-10
Ppp1r15a	6.52609e-15	-0.839694	0.229	0.491	1.67818e-10
Hspb6	6.5563e-15	-0.527471	0.548	0.479	1.68595e-10
Wdr1	6.63201e-15	0.353645	0.574	0.226	1.70542e-10
Nsa2	6.95702e-15	0.334274	0.676	0.315	1.789e-10
Gm20091	6.97637e-15	0.258421	0.777	0.441	1.79397e-10
Bnip2	6.97738e-15	0.349533	0.665	0.294	1.79423e-10
Ier3	7.22676e-15	-0.613799	0.096	0.379	1.85836e-10
Farp1	7.33734e-15	0.338474	0.277	0.044	1.8868e-10
Fth1	7.5641e-15	-0.508223	0.995	0.985	1.94511e-10
Rpl10	7.57605e-15	0.298394	0.904	0.662	1.94818e-10
Ckap5	7.81329e-15	0.301658	0.649	0.294	2.00919e-10
Magoh	8.39603e-15	0.507818	0.58	0.221	2.15904e-10
Sptbn1	8.64889e-15	-0.70404	0.973	0.956	2.22406e-10
Rpl22	8.67489e-15	0.294881	0.894	0.6	2.23075e-10
Dysf	8.71265e-15	0.427488	0.574	0.226	2.24046e-10
Msrb3	9.47631e-15	0.263325	0.559	0.218	2.43683e-10
Nmt2	1.04894e-14	0.268211	0.447	0.126	2.69734e-10
Clec3b	1.05304e-14	-0.549148	0.128	0.403	2.70789e-10
Cs	1.06146e-14	0.338412	0.771	0.415	2.72954e-10
Cxcl14	1.11699e-14	-1.01684	0.011	0.226	2.87234e-10
Fam178a	1.1509e-14	0.31218	0.511	0.174	2.95954e-10
Gm15543	1.18401e-14	-0.509472	0.521	0.4	3.04467e-10
Gm25541	1.24687e-14	0.283123	0.25	0.024	3.20633e-10
Gm12739	1.26731e-14	-0.341797	0.101	0.25	3.25889e-10
Brd8	1.28789e-14	0.319366	0.532	0.194	3.31181e-10
Bola1	1.38852e-14	0.346619	0.532	0.188	3.57058e-10
D930048N14Rik	1.45408e-14	0.260114	0.245	0.038	3.73917e-10
Tcp1	1.46022e-14	0.36203	0.601	0.244	3.75496e-10
Rsrc2	1.5587e-14	-0.293156	0.564	0.371	4.00821e-10
Cenph	1.56584e-14	0.347007	0.229	0.015	4.02656e-10
Gm11703	1.63441e-14	-0.337584	0.101	0.291	4.20289e-10
Pgls	1.70063e-14	0.311399	0.574	0.224	4.37316e-10
Dkk3	1.73708e-14	0.25284	0.277	0.032	4.46691e-10
Thrsp	1.95729e-14	-0.574423	0.048	0.279	5.03316e-10
Abcf1	1.98401e-14	0.258568	0.782	0.441	5.10189e-10
Wwtr1	2.03204e-14	0.354897	0.617	0.265	5.22539e-10
Mgll	2.04822e-14	0.449315	0.777	0.444	5.26701e-10
Ptrhd1	2.06621e-14	0.360979	0.606	0.253	5.31325e-10
Mdp1	2.28619e-14	0.396319	0.489	0.156	5.87893e-10
Rnf144a	2.37243e-14	0.258709	0.404	0.1	6.10071e-10
Rtn4	2.39436e-14	0.548066	0.771	0.456	6.1571e-10
Actn1	2.4081e-14	0.330697	0.394	0.094	6.19244e-10
Hspa1b	2.45119e-14	-1.00166	0.527	0.759	6.30324e-10
Slc43a3	2.5201e-14	-0.815727	0.686	0.732	6.48043e-10
Sssca1	2.5775e-14	0.296134	0.388	0.091	6.62805e-10
Bgn	2.61947e-14	-0.557731	0.766	0.706	6.73598e-10
2410004N09Rik	2.65725e-14	0.435957	0.335	0.062	6.83312e-10
Abcc9	2.79382e-14	0.400681	0.553	0.209	7.18431e-10
Uvrag	2.80448e-14	-0.278465	0.277	0.115	7.21171e-10
Snhg5	2.81307e-14	0.252552	0.399	0.103	7.23381e-10
Hras	2.89604e-14	0.407885	0.404	0.103	7.44718e-10
Mrps7	2.90895e-14	0.297779	0.548	0.203	7.48037e-10
Slc26a10	3.08769e-14	0.304971	0.303	0.047	7.93999e-10
Rps15-ps2	3.11211e-14	0.293182	0.761	0.421	8.00279e-10
Whsc1	3.15587e-14	0.284636	0.394	0.1	8.11531e-10
Htra3	3.18165e-14	-1.0405	0.346	0.618	8.1816e-10
Gpx3	3.20074e-14	-0.898292	0.782	0.838	8.23071e-10
1810037I17Rik	3.23892e-14	-0.535025	0.91	0.782	8.32889e-10
Arhgef15	3.28596e-14	0.359579	0.383	0.088	8.44984e-10
Mis18bp1	3.33067e-14	0.363964	0.303	0.047	8.56481e-10
Adamts5	3.43748e-14	-1.08586	0.404	0.568	8.83947e-10
Pdk1	3.72855e-14	0.449024	0.447	0.144	9.58798e-10
Eid1	3.7592e-14	0.44421	0.495	0.165	9.66679e-10
Rbm24	3.81731e-14	0.400901	0.5	0.168	9.8162e-10
2810428I15Rik	4.11794e-14	0.265378	0.606	0.265	1.05893e-09
Larp7	4.48192e-14	0.327722	0.553	0.218	1.15252e-09
Cyb5	5.15319e-14	-0.650388	0.867	0.765	1.32514e-09
Zdhhc20	5.36591e-14	0.299066	0.473	0.147	1.37984e-09
Churc1	6.05758e-14	-0.36926	0.452	0.338	1.55771e-09
Ttyh2	6.10941e-14	0.282547	0.229	0.021	1.57104e-09
Cdip1	6.20937e-14	0.370294	0.42	0.115	1.59674e-09
Eci2	6.25412e-14	0.301302	0.59	0.241	1.60825e-09
Tmem14c	6.26113e-14	0.293584	0.58	0.241	1.61005e-09
Gm5614	6.52985e-14	0.328844	0.872	0.6	1.67915e-09
AW112010	6.56558e-14	-0.903409	0.043	0.279	1.68834e-09
Gm9396	6.64728e-14	-0.257977	0.149	0.256	1.70935e-09
Gm15590	6.70476e-14	-0.476493	0.931	0.941	1.72413e-09
Trbc2	7.23054e-14	-0.562466	0	0.197	1.85933e-09
Gm6863	7.33594e-14	0.344038	0.793	0.482	1.88644e-09
C330027C09Rik	8.4322e-14	0.316475	0.287	0.041	2.16834e-09
Gm13611	8.59736e-14	0.321971	0.771	0.518	2.21081e-09
She	8.77717e-14	0.285576	0.314	0.109	2.25705e-09
Vamp5	8.88227e-14	0.367988	0.702	0.362	2.28408e-09
Kif20b	9.2494e-14	0.336185	0.372	0.088	2.37848e-09
Ubap2	9.26877e-14	0.334644	0.441	0.129	2.38346e-09
Myh9	9.29893e-14	0.50252	0.612	0.285	2.39122e-09
Igfbp7	9.60933e-14	-0.868805	0.745	0.835	2.47104e-09
Med4	9.80811e-14	0.278555	0.436	0.129	2.52216e-09
Nars	9.92944e-14	0.352338	0.75	0.424	2.55336e-09
Phc2	9.9535e-14	0.341095	0.314	0.076	2.55954e-09
Nampt	1.02304e-13	-0.700054	0.287	0.5	2.63075e-09
Cmya5	1.0312e-13	-0.702771	0.314	0.4	2.65174e-09
Gm4604	1.05863e-13	0.329672	0.92	0.726	2.72227e-09
Tsc22d3	1.07561e-13	-0.736296	0.723	0.735	2.76594e-09
Nsmce4a	1.11714e-13	0.2883	0.489	0.168	2.87272e-09
Hsp25-ps1	1.12338e-13	-0.449282	0.495	0.456	2.88876e-09
Aimp1	1.18993e-13	0.274636	0.676	0.329	3.0599e-09
Fbln2	1.3081e-13	-0.900842	0.707	0.712	3.36379e-09
Sct	1.35137e-13	0.385057	0.154	0	3.47506e-09
Cbx5	1.37334e-13	0.292787	0.707	0.365	3.53154e-09
Srrt	1.42587e-13	0.255971	0.511	0.182	3.66663e-09
Gm13009	1.496e-13	0.279565	0.771	0.535	3.84696e-09
Rnf14	1.64724e-13	0.336133	0.404	0.106	4.23588e-09
Mmp15	1.67539e-13	0.270598	0.324	0.062	4.30826e-09
Lst1	1.72854e-13	0.287765	0.197	0.015	4.44493e-09
Sar1a	1.75373e-13	0.401173	0.729	0.391	4.50973e-09
Nebl	1.77967e-13	0.416346	0.67	0.318	4.57643e-09
Tnnt1	1.80166e-13	0.2604	0.282	0.065	4.63298e-09
Hspb7	1.82777e-13	0.266643	0.766	0.438	4.70011e-09
Dctn2	1.92558e-13	0.280479	0.612	0.271	4.95162e-09
Ldb2	1.9476e-13	0.286204	0.282	0.041	5.00825e-09
Cox17	2.0025e-13	0.30508	0.872	0.562	5.14944e-09
B2m	2.09674e-13	-0.745827	0.963	0.938	5.39177e-09
Arpc1a	2.20589e-13	0.25564	0.489	0.168	5.67246e-09
Nov	2.37716e-13	0.428575	0.335	0.068	6.11287e-09
Trim54	2.5261e-13	-0.392683	0.048	0.303	6.49588e-09
Tcirg1	2.57088e-13	0.290365	0.324	0.065	6.61101e-09
Pet100	2.61473e-13	0.27192	0.782	0.459	6.72379e-09
Tfg	2.70174e-13	0.304512	0.516	0.191	6.94752e-09
Aldh1a2	2.94243e-13	0.32022	0.298	0.05	7.56647e-09
Glul	2.99195e-13	-0.679854	0.585	0.759	7.6938e-09
2900026A02Rik	3.04108e-13	0.292029	0.255	0.071	7.82014e-09
Srp19	3.066e-13	0.413747	0.691	0.344	7.88421e-09
Polr1d	3.29862e-13	0.312918	0.532	0.215	8.48241e-09
Dennd5b	3.34385e-13	0.351759	0.404	0.115	8.59872e-09
Bub1	3.45338e-13	0.291982	0.25	0.029	8.88036e-09
Fam32a	3.46551e-13	0.25806	0.574	0.241	8.91157e-09
Gm15432	3.6328e-13	-0.271438	0.559	0.506	9.34173e-09
Cldn25	3.63704e-13	-0.256155	0.516	0.335	9.35265e-09
Atp6v0e	3.7296e-13	-0.26277	0.83	0.612	9.59066e-09
Gpm6b	3.88038e-13	-0.895762	0.245	0.362	9.97839e-09
Lrp1	3.93288e-13	-0.808525	0.293	0.547	1.01134e-08
Mgat4b	3.97667e-13	0.284407	0.431	0.126	1.0226e-08
Morf4l1	3.9821e-13	0.29222	0.745	0.424	1.024e-08
Wfdc18	4.08013e-13	0.521212	0.202	0.018	1.0492e-08
Ebf3	4.12991e-13	0.285706	0.309	0.056	1.06201e-08
Cltc	4.28167e-13	0.39804	0.723	0.382	1.10103e-08
Ndrg4	4.48491e-13	0.274345	0.585	0.244	1.15329e-08
Samd15	4.72656e-13	0.338317	0.266	0.035	1.21544e-08
Rnf187	4.92562e-13	0.418555	0.559	0.229	1.26662e-08
Pak2	4.95863e-13	-0.250949	0.5	0.309	1.27511e-08
Hspb1	5.07225e-13	-0.41387	0.543	0.491	1.30433e-08
Lbr	5.31698e-13	0.285197	0.484	0.174	1.36726e-08
Hist1h1c	5.52304e-13	0.31753	0.59	0.253	1.42025e-08
C7	5.62419e-13	-0.846142	0	0.185	1.44626e-08
Tm2d1	5.68268e-13	-0.330438	0.622	0.441	1.4613e-08
Gm26461	5.93056e-13	-0.491663	0.649	0.756	1.52504e-08
Luc7l2	6.14158e-13	0.414655	0.761	0.438	1.57931e-08
Sfpq	6.26707e-13	0.45545	0.75	0.444	1.61158e-08
Idh3g	6.29652e-13	0.251461	0.755	0.418	1.61915e-08
Gm10086	6.5153e-13	0.253778	0.926	0.797	1.67541e-08
Kif13a	6.61541e-13	0.326449	0.41	0.132	1.70115e-08
Txndc17	6.62044e-13	0.268902	0.681	0.341	1.70245e-08
Rraga	6.62087e-13	0.277859	0.505	0.185	1.70256e-08
Mast4	6.64038e-13	0.320238	0.399	0.109	1.70757e-08
Clec1a	6.71096e-13	0.299008	0.426	0.126	1.72572e-08
Dap	6.94209e-13	0.29931	0.479	0.168	1.78516e-08
Rcn3	7.0176e-13	0.402085	0.973	0.815	1.80458e-08
Tgm2	7.02378e-13	0.34626	0.596	0.268	1.80617e-08
Ddx24	7.06413e-13	0.298616	0.787	0.482	1.81654e-08
Prg4	7.31587e-13	-0.733912	0.021	0.235	1.88128e-08
Strn4	7.55231e-13	0.285976	0.447	0.144	1.94208e-08
Txn1	8.25275e-13	-0.534527	0.91	0.818	2.1222e-08
Gm9774	8.9783e-13	0.27689	0.564	0.229	2.30877e-08
F11r	9.24828e-13	0.283944	0.441	0.138	2.3782e-08
Cbr2	9.35548e-13	-0.3635	0	0.182	2.40576e-08
Nucb2	9.40079e-13	-0.541781	0.468	0.324	2.41741e-08
Rps6	9.87104e-13	0.301284	0.782	0.491	2.53834e-08
Topbp1	9.89124e-13	0.284074	0.335	0.074	2.54353e-08
Gmnn	1.02699e-12	0.353715	0.537	0.212	2.64091e-08
Ubap1	1.03905e-12	-0.518293	0.234	0.191	2.67193e-08
Syce2	1.0624e-12	0.300494	0.293	0.056	2.73196e-08
Ugdh	1.10933e-12	-0.850994	0.41	0.462	2.85265e-08
Pbx3	1.1188e-12	0.277945	0.309	0.059	2.87698e-08
Gm11598	1.25232e-12	0.312292	0.84	0.574	3.22033e-08
Bub1b	1.26276e-12	0.259885	0.229	0.024	3.24719e-08
Pttg1	1.28343e-12	-0.400318	0.75	0.612	3.30034e-08
Nudc	1.32489e-12	0.284014	0.681	0.344	3.40695e-08
Man2a2	1.32524e-12	0.39587	0.431	0.141	3.40787e-08
Gm5601	1.39469e-12	0.343226	0.66	0.326	3.58646e-08
Prex2	1.52403e-12	-0.392123	0.452	0.338	3.91904e-08
Lsm3	1.54018e-12	0.397321	0.622	0.291	3.96058e-08
Mir692-2a	1.5541e-12	-0.385583	0.718	0.809	3.99636e-08
Rab1b	1.81088e-12	0.342668	0.585	0.253	4.65667e-08
Pmp22	1.97691e-12	-0.596814	0.612	0.553	5.08362e-08
Golga4	2.06195e-12	-0.419035	0.564	0.447	5.30231e-08
Zc2hc1a	2.0652e-12	-0.286697	0.191	0.082	5.31066e-08
Micall1	2.09141e-12	0.269615	0.346	0.079	5.37807e-08
Nudt19	2.26671e-12	0.283972	0.42	0.126	5.82884e-08
H2-Eb1	2.29483e-12	-0.428347	0.011	0.194	5.90115e-08
Prkaa2	2.30049e-12	0.314959	0.452	0.15	5.91572e-08
Clock	2.40471e-12	-0.40729	0.271	0.132	6.1837e-08
Ifi204	2.40895e-12	-0.497776	0.069	0.309	6.19461e-08
Rexo2	2.4329e-12	-0.291596	0.649	0.45	6.2562e-08
Aes	2.43423e-12	0.348236	0.745	0.418	6.25962e-08
Srpr	2.56695e-12	-0.255551	0.676	0.474	6.60092e-08
Ogt	2.5801e-12	0.281131	0.463	0.159	6.63472e-08
Atp6v0b	2.72962e-12	-0.290239	0.734	0.588	7.01921e-08
Serpine2	2.76249e-12	-0.80168	0.729	0.671	7.10375e-08
Arid4a	2.90087e-12	-0.532235	0.356	0.276	7.45957e-08
Clu	2.92795e-12	-0.5936	0.378	0.4	7.52922e-08
Gm12727	2.93723e-12	-0.305101	0.633	0.562	7.55309e-08
Jph2	3.09224e-12	0.320476	0.41	0.126	7.95169e-08
Cyp2j6	3.18703e-12	-0.355393	0.138	0.071	8.19544e-08
Polr2m	3.42385e-12	0.392045	0.729	0.397	8.80443e-08
Lrpap1	3.44045e-12	-0.254269	0.601	0.382	8.84712e-08
Gm12152	3.44695e-12	-0.404642	0.011	0.2	8.86382e-08
Nagk	3.47934e-12	0.29251	0.457	0.159	8.94713e-08
Ccnl2	3.49598e-12	0.342862	0.564	0.238	8.98992e-08
Cd47	3.509e-12	-0.66772	0.585	0.521	9.0234e-08
Tmem261	3.511e-12	0.391939	0.468	0.168	9.02854e-08
Gm4617	3.63e-12	0.369385	0.851	0.603	9.33455e-08
Plxdc2	3.73476e-12	-0.756843	0.069	0.294	9.60393e-08
Stip1	3.89068e-12	0.267792	0.468	0.162	1.00049e-07
Tinagl1	4.0272e-12	0.324117	0.537	0.218	1.03559e-07
Perp	4.04408e-12	0.37567	0.495	0.191	1.03994e-07
Kitl	4.12072e-12	0.404992	0.628	0.309	1.05964e-07
Specc1	4.18647e-12	0.298294	0.202	0.032	1.07655e-07
Ctc1	4.21079e-12	0.429731	0.266	0.05	1.0828e-07
Ifngr1	4.29974e-12	-0.962672	0.5	0.629	1.10568e-07
Rbm5	4.32452e-12	-0.339727	0.622	0.418	1.11205e-07
Oaz1-ps	4.34971e-12	0.260987	0.926	0.826	1.11853e-07
Nudt4	4.42817e-12	0.368752	0.676	0.341	1.1387e-07
Sncaip	4.47386e-12	0.267495	0.255	0.038	1.15045e-07
Gm12351	4.58523e-12	-0.267745	0.064	0.247	1.17909e-07
Tmed5	4.79082e-12	-0.414503	0.447	0.297	1.23196e-07
Mcm3	4.80581e-12	0.268739	0.271	0.044	1.23581e-07
Rpl31-ps17	5.1862e-12	0.26781	0.84	0.618	1.33363e-07
Gdpd5	5.22677e-12	0.258861	0.197	0.018	1.34406e-07
Efemp1	5.34162e-12	-0.614164	0.005	0.197	1.3736e-07
Hsp90b1	5.36483e-12	-0.423718	0.947	0.915	1.37957e-07
Rabac1	5.43629e-12	-0.39325	0.723	0.553	1.39794e-07
Timp2	5.6134e-12	-0.719706	0.638	0.644	1.44349e-07
Hspa1a	5.87395e-12	-0.834383	0.41	0.624	1.51049e-07
Fam124a	6.17739e-12	-0.309462	0.207	0.109	1.58852e-07
Adamts1	6.21031e-12	-0.322904	0.564	0.362	1.59698e-07
Fcgrt	6.33081e-12	-0.79685	0.441	0.568	1.62797e-07
Gsta3	6.46236e-12	-0.931403	0.021	0.209	1.6618e-07
Tma7	6.68325e-12	0.27805	0.915	0.7	1.7186e-07
Rad50	6.7251e-12	-0.272595	0.41	0.238	1.72936e-07
Rpl36-ps3	6.82509e-12	0.250061	0.931	0.703	1.75507e-07
Cdc42ep1	7.10262e-12	0.323869	0.335	0.079	1.82644e-07
Gm1821	7.15086e-12	-0.384817	0.984	0.997	1.83884e-07
Gem	7.20825e-12	-0.884818	0.106	0.368	1.8536e-07
Atxn10	8.42667e-12	0.470381	0.559	0.244	2.16692e-07
Rab14	8.55513e-12	0.264882	0.777	0.479	2.19995e-07
Tmem126a	8.58396e-12	-0.439029	0.543	0.406	2.20736e-07
Sgce	8.74231e-12	-0.40091	0.463	0.335	2.24808e-07
Ackr3	9.01855e-12	-0.760442	0.16	0.376	2.31912e-07
Got2	9.42645e-12	0.367689	0.66	0.335	2.42401e-07
Ednrb	9.44027e-12	0.353392	0.42	0.132	2.42757e-07
Chchd7	9.63731e-12	0.321333	0.574	0.259	2.47824e-07
Mms22l	9.75294e-12	0.317967	0.176	0.009	2.50797e-07
Arhgef7	9.78409e-12	0.370352	0.426	0.174	2.51598e-07
Hnrnpl	1.00117e-11	0.316339	0.686	0.382	2.5745e-07
Mprip	1.01341e-11	0.370559	0.633	0.315	2.60598e-07
Rhoj	1.10532e-11	-0.318902	0.606	0.406	2.84234e-07
Fndc3a	1.10744e-11	-0.693032	0.287	0.244	2.84777e-07
Spcs2	1.15694e-11	-0.307466	0.75	0.576	2.97508e-07
Hey1	1.17786e-11	0.252607	0.255	0.056	3.02887e-07
Sox17	1.22021e-11	0.253533	0.415	0.129	3.13778e-07
Gbas	1.23856e-11	0.276903	0.702	0.376	3.18495e-07
Arap3	1.26027e-11	0.271858	0.346	0.1	3.24079e-07
Neat1	1.32286e-11	-0.866626	0.404	0.594	3.40173e-07
Rpl31-ps14	1.33693e-11	0.2518	0.697	0.4	3.43792e-07
Fbln1	1.34961e-11	-0.613146	0.569	0.529	3.47053e-07
Hadhb	1.35385e-11	-0.299985	0.468	0.421	3.48142e-07
Tfdp2	1.3844e-11	-0.281375	0.537	0.365	3.55998e-07
E2f7	1.40692e-11	0.303038	0.191	0.026	3.61789e-07
Vcp	1.4222e-11	0.342926	0.809	0.503	3.6572e-07
Abcg2	1.4771e-11	0.348727	0.495	0.191	3.79836e-07
Ccser2	1.59585e-11	-0.28254	0.665	0.447	4.10372e-07
Gm13868	1.72792e-11	-0.3924	0.09	0.324	4.44334e-07
Id3	1.745e-11	-0.51149	0.872	0.759	4.48727e-07
Rps25-ps1	1.78411e-11	0.346061	0.777	0.488	4.58783e-07
Pnp	1.8278e-11	-0.876786	0.271	0.397	4.70019e-07
Rgcc	1.87601e-11	-0.799565	0.574	0.721	4.82415e-07
Ces1d	1.91796e-11	-0.32174	0	0.165	4.93205e-07
Npepl1	2.1031e-11	0.391804	0.362	0.106	5.40812e-07
Rfx7	2.16111e-11	0.254986	0.266	0.047	5.5573e-07
Sars	2.20997e-11	0.319096	0.574	0.262	5.68293e-07
Etfa	2.22583e-11	-0.344078	0.883	0.756	5.72373e-07
Reep5	2.32979e-11	0.259451	0.755	0.453	5.99106e-07
Nfkbiz	2.37936e-11	-0.746739	0.106	0.376	6.11853e-07
Prkaca	2.40968e-11	0.28132	0.58	0.262	6.1965e-07
Med30	2.44507e-11	0.274427	0.346	0.088	6.28751e-07
Akap8	2.71231e-11	0.278329	0.447	0.156	6.97471e-07
Chpt1	2.84926e-11	-0.654354	0.309	0.444	7.32686e-07
Lama2	2.93255e-11	-0.870603	0.468	0.518	7.54106e-07
Higd2a	3.00353e-11	0.314509	0.649	0.332	7.72359e-07
Brd2	3.04812e-11	-0.307942	0.58	0.424	7.83823e-07
Ahnak	3.20694e-11	-0.561574	0.941	0.915	8.24664e-07
Yap1	3.22254e-11	0.295445	0.378	0.112	8.28677e-07
Ankrd12	3.35183e-11	-0.81393	0.335	0.421	8.61923e-07
Gm8355	3.35251e-11	-0.44267	0.867	0.862	8.62098e-07
Pla2g7	3.37597e-11	-0.463078	0.048	0.209	8.68132e-07
Ssh2	3.41201e-11	-0.425519	0.495	0.406	8.77397e-07
Cdkn1b	3.45927e-11	-0.33562	0.399	0.276	8.89552e-07
Ftl1	3.54916e-11	-0.419095	0.872	0.912	9.12667e-07
Rbpms2	3.80949e-11	0.2578	0.287	0.065	9.7961e-07
Gm9755	4.28436e-11	0.299975	0.495	0.235	1.10172e-06
Dip2b	4.41534e-11	0.267376	0.42	0.141	1.1354e-06
Csad	4.64611e-11	0.27043	0.197	0.044	1.19475e-06
Emc6	4.90961e-11	0.25925	0.601	0.291	1.26251e-06
Adh1	4.91082e-11	-0.658143	0.085	0.262	1.26282e-06
Ddx27	4.93013e-11	0.255079	0.356	0.097	1.26778e-06
C1s	5.19878e-11	-0.522094	0.037	0.253	1.33687e-06
Wdr82	5.28742e-11	0.250513	0.372	0.109	1.35966e-06
2010012O05Rik	5.42327e-11	0.298246	0.479	0.185	1.39459e-06
Mrps30	5.44496e-11	0.255239	0.457	0.168	1.40017e-06
Mrpl13	5.53663e-11	-0.301162	0.761	0.576	1.42374e-06
Gys1	5.65669e-11	0.560081	0.346	0.124	1.45462e-06
Abca6	5.71023e-11	-0.829722	0.101	0.259	1.46838e-06
Ncapd2	6.00392e-11	0.278395	0.255	0.05	1.54391e-06
Pde4dip	6.07275e-11	-0.395302	0.511	0.444	1.56161e-06
Cyb5b	6.08546e-11	0.349231	0.436	0.153	1.56488e-06
Id2	6.20185e-11	-0.412333	0.521	0.376	1.59481e-06
Ctsl	6.28018e-11	-0.787725	0.782	0.832	1.61495e-06
Etl4	6.47569e-11	0.454085	0.394	0.141	1.66522e-06
Pfkp	6.56936e-11	0.281443	0.473	0.179	1.68931e-06
Lmod2	6.71867e-11	-0.720523	0.197	0.388	1.72771e-06
Sod1	6.89159e-11	0.275578	0.883	0.612	1.77217e-06
Anp32a	6.98543e-11	0.406939	0.771	0.518	1.7963e-06
Mbnl2	7.20663e-11	0.257725	0.702	0.385	1.85318e-06
Slc3a2	7.22922e-11	-0.815684	0.394	0.547	1.85899e-06
Aebp1	7.29686e-11	-0.502494	0.41	0.321	1.87639e-06
1700025G04Rik	7.50655e-11	0.259765	0.457	0.174	1.93031e-06
Ifnar1	7.75368e-11	0.289727	0.372	0.115	1.99386e-06
Fndc3b	7.81985e-11	-0.520256	0.468	0.335	2.01087e-06
Gm4841	7.94242e-11	-0.395306	0.005	0.182	2.04239e-06
Scp2	7.96036e-11	-0.282281	0.697	0.538	2.04701e-06
Dnajc5	7.97817e-11	0.322943	0.489	0.194	2.05159e-06
Ino80d	8.00039e-11	-0.323753	0.261	0.126	2.0573e-06
Ndufaf2	8.44567e-11	0.349051	0.484	0.188	2.1718e-06
Cd63	9.24098e-11	-0.371333	0.979	0.9	2.37632e-06
Lhfpl2	9.40661e-11	0.376427	0.255	0.044	2.41891e-06
Sh2b3	9.50353e-11	0.330932	0.34	0.1	2.44383e-06
Tnfaip3	9.74378e-11	-0.443863	0.027	0.221	2.50561e-06
Smurf2	9.7969e-11	0.311363	0.394	0.126	2.51927e-06
Tnxb	9.91023e-11	-0.488912	0.346	0.412	2.54842e-06
Ccng1	1.05375e-10	-0.340767	0.537	0.415	2.70972e-06
Kcne3	1.06449e-10	0.31723	0.122	0	2.73733e-06
Cd14	1.09228e-10	-0.310528	0.059	0.256	2.8088e-06
Sdc2	1.17257e-10	-0.540063	0.457	0.374	3.01526e-06
Nosip	1.18759e-10	0.256939	0.394	0.126	3.05389e-06
Slc29a1	1.18844e-10	0.27146	0.59	0.282	3.05607e-06
Apip	1.20019e-10	-0.318273	0.452	0.321	3.0863e-06
Serpine1	1.20762e-10	-0.45047	0.048	0.25	3.1054e-06
Itgb3bp	1.24529e-10	0.288097	0.303	0.071	3.20227e-06
Cct4	1.29751e-10	0.290199	0.574	0.271	3.33655e-06
Anxa1	1.30155e-10	-0.403087	0.787	0.632	3.34693e-06
Gm16148	1.38534e-10	-0.28239	0.021	0.194	3.56241e-06
Ofd1	1.38841e-10	-0.284856	0.191	0.091	3.57029e-06
Rpl23a-ps4	1.45655e-10	-0.280431	0.08	0.226	3.74551e-06
Art1	1.53088e-10	-0.288965	0.011	0.188	3.93665e-06
Hypk	1.57797e-10	0.316912	0.793	0.521	4.05775e-06
Selk	1.5794e-10	-0.378163	0.931	0.853	4.06142e-06
Tmem59	1.64367e-10	-0.337289	0.798	0.679	4.22669e-06
Palld	1.78602e-10	0.282266	0.431	0.153	4.59275e-06
Tril	1.80077e-10	0.340033	0.234	0.059	4.63067e-06
Ankrd11	1.87523e-10	-0.321458	0.67	0.5	4.82214e-06
Hsph1	1.87741e-10	-0.587819	0.17	0.371	4.82775e-06
Rps12	1.92413e-10	0.254994	0.819	0.541	4.9479e-06
Tnfaip6	1.92481e-10	-0.797201	0.09	0.247	4.94965e-06
Rab5c	1.95087e-10	0.270466	0.484	0.2	5.01666e-06
Ywhag	2.07904e-10	0.452691	0.601	0.365	5.34624e-06
Stard7	2.19836e-10	0.305873	0.511	0.215	5.65308e-06
Usp7	2.20315e-10	0.281286	0.42	0.147	5.66541e-06
Atf4	2.20635e-10	-0.307745	0.686	0.488	5.67362e-06
Cd163	2.22691e-10	-0.263634	0.048	0.235	5.72651e-06
Gabarap	2.23317e-10	-0.430185	0.856	0.779	5.74259e-06
Iigp1	2.4485e-10	-0.799284	0.213	0.394	6.29631e-06
Zc3h15	2.54084e-10	0.302839	0.628	0.321	6.53378e-06
Apool	2.56797e-10	0.257252	0.463	0.182	6.60354e-06
Pts	2.69009e-10	0.716934	0.34	0.103	6.91757e-06
Ykt6	2.78349e-10	0.250768	0.335	0.094	7.15774e-06
Pura	2.79282e-10	-0.566881	0.436	0.344	7.18174e-06
Etf1	3.07765e-10	-0.28362	0.543	0.382	7.91419e-06
Brd1	3.11618e-10	-0.312116	0.213	0.162	8.01327e-06
Smim7	3.16008e-10	0.29675	0.67	0.368	8.12613e-06
Axl	3.28305e-10	-0.790352	0.436	0.506	8.44236e-06
D14Abb1e	3.28865e-10	-0.399351	0.197	0.182	8.45676e-06
Rhog	3.31256e-10	0.3572	0.447	0.174	8.51824e-06
Gm6055	3.56534e-10	-0.325762	0.835	0.744	9.16826e-06
Pgm2	3.592e-10	0.286144	0.484	0.2	9.23682e-06
Anapc2	3.59906e-10	0.257046	0.356	0.106	9.25498e-06
Robo4	3.62458e-10	0.327617	0.399	0.159	9.3206e-06
Gm9803	3.71033e-10	0.295535	0.585	0.282	9.54112e-06
Ccl8	3.71869e-10	-0.62511	0	0.147	9.56262e-06
Faf2	3.76657e-10	-0.276164	0.266	0.206	9.68572e-06
Eif4a2	3.80728e-10	-0.673375	0.532	0.588	9.79041e-06
Prr13	3.82939e-10	-0.258433	0.723	0.585	9.84729e-06
Gmpr	3.87935e-10	0.270556	0.41	0.141	9.97574e-06
Ahnak2	3.92072e-10	-0.570346	0.101	0.279	1.00821e-05
Mgea5	3.98065e-10	0.401369	0.559	0.265	1.02362e-05
Ppp1r12a	4.09379e-10	-0.331381	0.484	0.306	1.05272e-05
Gm21399	4.16993e-10	0.253047	0.814	0.568	1.0723e-05
Srf	4.2369e-10	0.413209	0.388	0.15	1.08952e-05
Ghr	4.49891e-10	-0.393399	0.468	0.368	1.15689e-05
Wrb	4.518e-10	0.253457	0.154	0.041	1.1618e-05
Cdk2ap2	4.55982e-10	-0.4663	0.25	0.221	1.17256e-05
Flnc	4.6629e-10	0.283425	0.362	0.112	1.19907e-05
Ace	4.66291e-10	-0.539139	0.096	0.224	1.19907e-05
Xpnpep1	4.86695e-10	0.264328	0.351	0.112	1.25154e-05
Qdpr	5.06249e-10	0.259296	0.399	0.135	1.30182e-05
Paip2	5.23494e-10	-0.367137	0.91	0.806	1.34616e-05
2700089E24Rik	5.35268e-10	0.272104	0.628	0.324	1.37644e-05
Psmg1	5.85764e-10	0.268605	0.351	0.106	1.50629e-05
Mylip	5.88547e-10	-0.401679	0.138	0.226	1.51345e-05
Sbds	5.91792e-10	-0.313019	0.548	0.391	1.52179e-05
Folr2	6.06235e-10	-0.33017	0	0.144	1.55893e-05
Klf9	6.24601e-10	-0.706426	0.415	0.462	1.60616e-05
Nedd9	6.5669e-10	0.33835	0.309	0.079	1.68868e-05
Btg1	6.85676e-10	-0.575238	0.574	0.594	1.76322e-05
Gm10275	7.41583e-10	0.262999	0.835	0.6	1.90698e-05
Strap	7.60223e-10	0.414489	0.447	0.188	1.95491e-05
Ginm1	7.60859e-10	-0.626346	0.569	0.556	1.95655e-05
Gm10154	7.61051e-10	0.29831	0.91	0.788	1.95704e-05
Pcmtd1	7.78278e-10	-0.3094	0.309	0.268	2.00134e-05
Stag2	8.10227e-10	0.294487	0.622	0.335	2.0835e-05
Tmem201	8.42745e-10	0.255435	0.314	0.091	2.16712e-05
Chd8	8.45153e-10	0.252149	0.431	0.162	2.17331e-05
Cd2bp2	8.49397e-10	0.339164	0.34	0.1	2.18422e-05
Arhgap21	8.55222e-10	-0.251178	0.388	0.206	2.1992e-05
Ppp1cb	8.55935e-10	0.313025	0.729	0.429	2.20104e-05
Acsl1	9.21002e-10	-0.313963	0.479	0.394	2.36836e-05
Socs3	9.32527e-10	-0.387309	0.059	0.215	2.39799e-05
Lasp1	9.4018e-10	0.254352	0.388	0.132	2.41767e-05
2210408F21Rik	9.41066e-10	-0.337968	0.016	0.174	2.41995e-05
Pccb	9.67776e-10	0.369837	0.362	0.118	2.48864e-05
Phldb1	9.91106e-10	-0.522513	0.298	0.268	2.54863e-05
Fas	1.0045e-09	-0.572996	0.144	0.241	2.58308e-05
Dcp1b	1.01019e-09	0.2526	0.218	0.035	2.5977e-05
Hbp1	1.02595e-09	-0.290885	0.457	0.335	2.63822e-05
Gbp10	1.07767e-09	-0.500052	0.08	0.285	2.77122e-05
Usp16	1.14551e-09	-0.266914	0.479	0.329	2.94569e-05
Mier1	1.16056e-09	-0.498944	0.617	0.553	2.98439e-05
Myct1	1.26101e-09	0.257982	0.362	0.115	3.2427e-05
Ccnl1	1.2884e-09	-0.647803	0.479	0.465	3.31311e-05
Emp3	1.29932e-09	-0.389339	0.761	0.6	3.34121e-05
Nnt	1.30362e-09	0.298297	0.612	0.315	3.35227e-05
Thsd4	1.31808e-09	0.278265	0.154	0.015	3.38944e-05
Ubxn4	1.33716e-09	0.318077	0.665	0.388	3.43849e-05
C1qc	1.38261e-09	-0.53079	0.218	0.359	3.55539e-05
Herc1	1.41054e-09	-0.363651	0.447	0.332	3.62721e-05
Ier5	1.46407e-09	-0.648547	0.213	0.347	3.76485e-05
Carkd	1.50674e-09	-0.275904	0.436	0.279	3.87457e-05
Lamp1	1.51059e-09	-0.286909	0.835	0.665	3.88448e-05
Sec62	1.58457e-09	-0.306773	0.899	0.759	4.07472e-05
Kars	1.60952e-09	0.282076	0.479	0.2	4.13888e-05
Ms4a6c	1.67615e-09	-0.426277	0.085	0.279	4.31021e-05
Idh1	1.74904e-09	-0.47647	0.346	0.356	4.49765e-05
Sulf1	1.93287e-09	-0.319498	0.426	0.259	4.97038e-05
Ppp1r12c	1.9944e-09	0.277326	0.548	0.262	5.12861e-05
Rpl3l	2.0038e-09	-0.33059	0.059	0.244	5.15278e-05
Nbeal1	2.09709e-09	-0.347354	0.431	0.312	5.39266e-05
Txnl1	2.20537e-09	0.2714	0.606	0.315	5.67111e-05
Nr4a3	2.22216e-09	-0.557963	0.027	0.174	5.71428e-05
Stx2	2.30809e-09	-0.484349	0.25	0.124	5.93525e-05
Gm12346	2.34973e-09	-0.328767	0.548	0.597	6.04232e-05
Erg	2.35603e-09	0.298752	0.378	0.147	6.05852e-05
Spen	2.36968e-09	-0.513023	0.202	0.118	6.09362e-05
Itgb5	2.48401e-09	-0.529819	0.207	0.262	6.38764e-05
Vps26a	2.5198e-09	-0.296313	0.394	0.315	6.47966e-05
Gucy1a3	2.54442e-09	0.265436	0.234	0.044	6.54297e-05
Pcdh12	2.60976e-09	0.296972	0.181	0.032	6.711e-05
Vwa1	2.6987e-09	-0.311274	0.628	0.503	6.93972e-05
Plac9a	2.80694e-09	-0.262264	0.931	0.759	7.21803e-05
Tmx3	2.94298e-09	-0.316591	0.309	0.232	7.56786e-05
Ifrd1	2.97367e-09	-0.753406	0.319	0.45	7.64678e-05
Ehd1	3.06819e-09	0.351298	0.452	0.197	7.88984e-05
Prr11	3.2906e-09	0.253091	0.144	0.009	8.46178e-05
Ubqln2	3.34699e-09	-0.283509	0.293	0.156	8.60678e-05
Thoc6	3.44322e-09	0.261182	0.234	0.044	8.85424e-05
Gcc2	3.45554e-09	0.385454	0.489	0.218	8.88591e-05
Ctsb	4.01862e-09	-0.59486	0.814	0.841	0.000103339
Col5a3	4.31942e-09	-0.375231	0.266	0.179	0.000111074
Gm12184	4.37465e-09	0.309916	0.473	0.209	0.000112494
Eapp	4.4054e-09	-0.291771	0.66	0.468	0.000113285
Ifitm1	4.65416e-09	-0.447561	0.144	0.368	0.000119682
Eif3l	4.7672e-09	0.254995	0.548	0.268	0.000122589
Nadk	5.29519e-09	-0.42811	0.255	0.209	0.000136166
Ccl5	5.48106e-09	-0.592397	0.011	0.138	0.000140946
Itm2b	5.48289e-09	-0.416337	0.979	0.95	0.000140993
Myo18a	5.55428e-09	0.266138	0.473	0.209	0.000142828
Aldh1a1	5.67038e-09	-0.716989	0.096	0.279	0.000145814
Id1	6.03195e-09	-0.369926	0.505	0.435	0.000155112
Col27a1	6.13337e-09	0.279585	0.229	0.044	0.00015772
Qpct	6.13503e-09	-0.500182	0.319	0.218	0.000157762
Phactr2	6.69851e-09	0.27093	0.5	0.226	0.000172252
Lap3	6.70604e-09	0.275144	0.372	0.141	0.000172446
Thsd7a	7.05132e-09	-0.905887	0.138	0.265	0.000181325
Prpf39	7.21009e-09	-0.268647	0.245	0.162	0.000185407
Cdk17	7.24931e-09	0.35304	0.277	0.071	0.000186416
Dennd5a	7.34003e-09	0.29037	0.606	0.326	0.000188749
Prkd3	7.64379e-09	0.274857	0.367	0.126	0.00019656
Bcl2l1	8.85116e-09	0.295628	0.404	0.153	0.000227607
Entpd2	8.96286e-09	-0.613684	0.09	0.253	0.00023048
Snrnp35	9.22466e-09	0.319524	0.229	0.047	0.000237212
Ptprs	9.30333e-09	0.266119	0.431	0.182	0.000239235
St13	9.9173e-09	0.330839	0.702	0.429	0.000255023
Hnrnpll	9.99929e-09	0.344904	0.399	0.156	0.000257132
Mrpl15	1.0114e-08	0.264778	0.532	0.259	0.000260081
Inmt	1.10181e-08	-0.911732	0	0.126	0.00028333
Zfyve16	1.15e-08	-0.260278	0.191	0.124	0.000295722
Rnf2	1.21948e-08	0.273694	0.303	0.088	0.000313588
Acot2	1.24353e-08	0.301972	0.42	0.212	0.000319775
Huwe1	1.262e-08	-0.389947	0.537	0.403	0.000324523
Slc1a5	1.30333e-08	-0.777649	0.197	0.324	0.000335151
Shank3	1.348e-08	0.305253	0.33	0.118	0.000346637
Myot	1.36841e-08	-0.257635	0.016	0.168	0.000351887
Plin3	1.40055e-08	-0.255447	0.404	0.329	0.000360151
Rap1b	1.4063e-08	-0.350208	0.676	0.588	0.000361631
Lrtm1	1.43394e-08	-0.350941	0.069	0.259	0.000368739
Cebpb	1.4779e-08	-0.592574	0.181	0.394	0.000380042
Nudt9	1.81111e-08	-0.273163	0.303	0.209	0.000465728
Trf	1.85537e-08	-0.316233	0.191	0.288	0.000477109
Maff	1.95037e-08	-0.399073	0.138	0.2	0.000501539
Gsk3b	2.00259e-08	0.276657	0.601	0.332	0.000514966
Gm10698	2.07682e-08	-0.634883	0.271	0.294	0.000534053
Flot1	2.13109e-08	-0.262727	0.34	0.279	0.000548011
Tmem159	2.15056e-08	-0.319035	0.261	0.212	0.000553016
Kdm5a	2.22206e-08	0.308778	0.484	0.224	0.000571404
Exoc4	2.32466e-08	-0.361825	0.309	0.176	0.000597787
Hspa5	2.35295e-08	-0.441188	0.952	0.921	0.000605061
Lox	2.60855e-08	-0.253403	0.351	0.182	0.000670789
Heg1	2.61207e-08	-0.297019	0.649	0.491	0.000671694
C1qtnf7	2.62948e-08	-0.695807	0.117	0.265	0.000676171
Dlst	2.74044e-08	0.271407	0.59	0.318	0.000704704
Eif4e3	3.04291e-08	-0.309301	0.314	0.279	0.000782485
Hmgcs2	3.19915e-08	-0.743768	0.112	0.226	0.000822663
Cmip	3.23998e-08	-0.467774	0.473	0.429	0.000833161
Smim14	3.25825e-08	-0.286443	0.612	0.485	0.000837859
Dnajc1	3.52637e-08	-0.269575	0.372	0.265	0.000906806
1110007C09Rik	3.56416e-08	-0.252702	0.585	0.456	0.000916523
Smim4	3.60021e-08	0.31498	0.495	0.232	0.000925794
Apod	3.69579e-08	-0.871418	0.059	0.218	0.000950372
Ndrg2	3.72763e-08	-0.390414	0.761	0.632	0.000958559
Mafb	3.72866e-08	-0.407488	0.096	0.315	0.000958824
Pxk	3.8443e-08	-0.668279	0.372	0.447	0.000988561
Kcp	3.95144e-08	0.268539	0.176	0.026	0.00101611
Taok1	4.12988e-08	0.261991	0.574	0.306	0.001062
Sec14l1	4.19935e-08	0.260619	0.521	0.256	0.00107986
Ddx3y	4.2277e-08	-0.509537	0.223	0.309	0.00108715
Apaf1	4.28984e-08	0.268896	0.218	0.044	0.00110313
Itgbl1	4.43815e-08	-0.302765	0.027	0.15	0.00114127
Tgtp2	4.4597e-08	-0.536037	0.106	0.306	0.00114681
Abi1	4.66243e-08	-0.273949	0.484	0.335	0.00119894
Cygb	4.68705e-08	-0.74098	0.33	0.529	0.00120527
Pmpcb	4.70901e-08	0.269238	0.527	0.262	0.00121092
Pnrc1	5.04596e-08	-0.537131	0.426	0.568	0.00129757
Tmem237	5.0491e-08	-0.421687	0.202	0.135	0.00129838
Sox4	5.06024e-08	-0.300721	0.473	0.353	0.00130124
Dnttip2	5.08623e-08	-0.270234	0.537	0.4	0.00130792
Ctsc	5.20824e-08	-0.416106	0.144	0.212	0.0013393
Fzd2	5.22195e-08	0.250879	0.202	0.047	0.00134282
Tlr2	5.62361e-08	-0.255208	0.043	0.226	0.00144611
Arf6	5.91769e-08	0.311544	0.516	0.256	0.00152173
BC023105	5.92554e-08	-0.376343	0.021	0.165	0.00152375
Msc	5.95676e-08	-0.297462	0.122	0.106	0.00153178
Mtus2	6.11983e-08	0.290526	0.431	0.185	0.00157371
Pno1	6.54588e-08	0.260925	0.34	0.121	0.00168327
Metap2	6.57587e-08	0.252379	0.824	0.606	0.00169098
Rapgef6	6.62246e-08	0.375402	0.356	0.153	0.00170297
Lilrb4	7.17498e-08	-0.523101	0.074	0.215	0.00184504
Enpp2	7.22486e-08	-0.750656	0.096	0.229	0.00185787
Vcan	7.26292e-08	-0.376911	0.676	0.515	0.00186766
Paics	7.33235e-08	0.301997	0.601	0.335	0.00188551
Smad7	7.67786e-08	-0.523976	0.261	0.174	0.00197436
4632428N05Rik	7.68833e-08	-0.259566	0.106	0.162	0.00197705
Gab2	8.16466e-08	-0.365948	0.213	0.174	0.00209954
Yy1	8.4451e-08	-0.258201	0.378	0.253	0.00217166
Srpk2	8.52251e-08	0.30513	0.426	0.182	0.00219156
Rab3il1	8.7464e-08	-0.258816	0.149	0.1	0.00224914
Spred1	9.33257e-08	0.275248	0.34	0.121	0.00239987
Stk16	9.86814e-08	0.346647	0.319	0.112	0.00253759
Bhlhe40	1.00518e-07	-0.496646	0.128	0.291	0.00258483
Smim11	1.01509e-07	-0.262023	0.67	0.506	0.0026103
Errfi1	1.03796e-07	-0.724316	0.293	0.356	0.0026691
Cyp27a1	1.05188e-07	-0.492496	0.064	0.153	0.0027049
Zfp106	1.0776e-07	-0.353245	0.473	0.426	0.00277105
Tacc1	1.08467e-07	-0.367423	0.548	0.418	0.00278923
Zmym2	1.19862e-07	-0.617698	0.234	0.25	0.00308224
Cped1	1.23312e-07	-0.442462	0.106	0.147	0.00317096
Adamts2	1.25466e-07	-0.465609	0.351	0.262	0.00322635
Csf1	1.36743e-07	-0.497931	0.197	0.197	0.00351634
Rnft1	1.4941e-07	-0.260834	0.293	0.209	0.00384209
Klf6	1.525e-07	-0.318982	0.691	0.585	0.00392153
Prpf4b	1.53855e-07	-0.357164	0.484	0.356	0.00395638
Hspb8	1.57265e-07	-0.395717	0.181	0.397	0.00404406
Ssbp2	1.74309e-07	-0.340861	0.277	0.229	0.00448234
Actn4	1.76233e-07	0.286594	0.702	0.462	0.00453183
Mettl7a1	1.83924e-07	-0.561867	0.053	0.179	0.00472961
6030408B16Rik	1.92983e-07	-0.453198	0.351	0.229	0.00496255
Sgol2	2.00107e-07	0.267695	0.234	0.059	0.00514574
Anxa4	2.07485e-07	-0.340315	0.25	0.238	0.00533549
Lrrn4cl	2.17764e-07	-0.361957	0.016	0.147	0.00559981
Pik3r2	2.28007e-07	-0.327776	0.138	0.082	0.0058632
Prpf18	2.30177e-07	0.355219	0.335	0.124	0.00591901
Ikbkb	2.40298e-07	0.251981	0.34	0.126	0.00617927
Pcsk6	2.41415e-07	-0.788901	0.245	0.45	0.006208
Hells	2.41706e-07	0.258665	0.282	0.088	0.00621547
Irf1	2.43431e-07	-0.431327	0.17	0.247	0.00625982
Gstt1	2.60565e-07	-0.557315	0.043	0.182	0.00670042
Scara5	2.62758e-07	-0.561806	0.096	0.285	0.00675682
Vps53	2.6399e-07	0.280463	0.277	0.085	0.0067885
Tmem30a	2.72152e-07	-0.491498	0.553	0.491	0.00699839
Il6ra	2.73458e-07	-0.331937	0.021	0.147	0.00703196
Pttg1ip	2.81843e-07	-0.31999	0.532	0.415	0.00724758
Crebbp	2.94562e-07	-0.274781	0.378	0.226	0.00757466
Capg	3.04983e-07	-0.274072	0.319	0.271	0.00784263
G0s2	3.19784e-07	-0.270747	0.335	0.197	0.00822325
Gm15564	3.33718e-07	-0.257849	0.25	0.374	0.00858157
S100a6	3.42232e-07	-0.510216	0.755	0.679	0.00880051
Gm4835	3.71483e-07	0.251162	0.697	0.476	0.00955268
Klk8	3.724e-07	0.256693	0.213	0.05	0.00957628
Pard3	3.8605e-07	0.284686	0.261	0.091	0.00992727
Spop	4.12174e-07	-0.315209	0.596	0.524	0.0105991
C4b	4.24345e-07	-0.514991	0.011	0.129	0.010912
Ylpm1	4.33455e-07	0.257923	0.383	0.162	0.0111463
Rora	4.61926e-07	-0.604568	0.213	0.309	0.0118784
Wwp1	4.65355e-07	-0.317467	0.431	0.294	0.0119666
Serpina3c	4.82597e-07	-0.319196	0	0.103	0.01241
Nelfa	5.18857e-07	-0.264082	0.144	0.062	0.0133424
Abhd14a	5.33679e-07	0.298611	0.234	0.062	0.0137236
Kmt2e	5.48503e-07	-0.270979	0.606	0.476	0.0141048
Mmp3	5.60867e-07	-0.817507	0.005	0.124	0.0144227
Kcng2	5.65418e-07	0.277749	0.298	0.103	0.0145397
Bcl6	5.78707e-07	-0.312972	0.021	0.159	0.0148815
Fibin	5.92981e-07	-0.678999	0.101	0.265	0.0152485
Arl6ip5	6.0957e-07	-0.5038	0.436	0.412	0.0156751
Jund	6.48713e-07	-0.364877	0.441	0.544	0.0166817
Dazap2	6.70376e-07	-0.276692	0.835	0.747	0.0172387
Sdccag8	6.70457e-07	-0.293227	0.144	0.121	0.0172408
6330562C20Rik	6.96436e-07	0.326173	0.112	0.009	0.0179089
Man1a	7.07356e-07	-0.501149	0.138	0.279	0.0181897
Tet3	7.11179e-07	0.272146	0.335	0.135	0.018288
Tnks2	7.28653e-07	0.337484	0.457	0.241	0.0187373
Nfkb1	7.46131e-07	0.324774	0.33	0.132	0.0191868
Kcnt2	7.64919e-07	-0.375727	0.032	0.121	0.0196699
Gstm1	7.96852e-07	-0.439873	0.697	0.609	0.0204911
Fuom	8.19347e-07	0.276783	0.404	0.179	0.0210695
P4ha1	8.27604e-07	-0.434182	0.293	0.279	0.0212818
Gm11716	8.81997e-07	0.26544	0.309	0.112	0.0226805
Skil	8.94015e-07	-0.586495	0.271	0.421	0.0229896
Gpr133	9.26703e-07	-0.547524	0.037	0.162	0.0238302
Timp3	1.01484e-06	-0.280849	0.394	0.268	0.0260967
Il6st	1.01494e-06	-0.322204	0.447	0.318	0.0260991
Dync1li1	1.05536e-06	0.250739	0.505	0.265	0.0271385
Rell1	1.05662e-06	0.279921	0.335	0.135	0.0271711
Tmem66	1.05704e-06	-0.306309	0.463	0.415	0.0271818
Islr	1.07841e-06	-0.47001	0.176	0.353	0.0277312
AI413582	1.1519e-06	-0.486906	0.186	0.188	0.0296212
Ccdc141	1.19794e-06	0.281706	0.41	0.191	0.0308051
Cdkn1a	1.25507e-06	-0.497162	0.644	0.609	0.0322742
Tor1aip2	1.30499e-06	0.295997	0.388	0.171	0.0335579
Gda	1.32484e-06	-0.588072	0.08	0.256	0.0340684
Secisbp2l	1.34188e-06	-0.353719	0.351	0.232	0.0345065
Nipbl	1.35215e-06	-0.490229	0.468	0.388	0.0347705
Plin5	1.35278e-06	-0.339688	0.096	0.244	0.0347867
[truncated: 236 more rows]
