# Supplementary material for: Single-cell analysis of murine fibroblasts identifies neonatal to adult switching that regulates cardiomyocyte maturation
Source: Nat Commun. 2020 May 22;11:2585. doi: 10.1038/s41467-020-16204-w (PMC7244751; doi:10.1038/s41467-020-16204-w)
Supplement: Supplementary file 20 — Supplementary Data 17 [file 41467_2020_16204_MOESM20_ESM.xlsx]

## Sheet: S17_Top1000_DEG_along_FB
Supplementary Data Table 17 Top 1000 DEGs along the FB pseudotime trajectory in vivo
Cluster	pval	qval	Gene_short_name
C1	0.0369612	0.103502	Wnt9a
C1	5.11535e-15	9.14316e-14	Serpinf1
C1	0.0789501	0.183126	Acp5
C1	0.00247661	0.0108613	Nrip2
C1	0.0805212	0.185959	Rin2
C1	2.87748e-07	2.52909e-06	Slc1a5
C1	0.00204522	0.00911986	Siae
C1	3.6498e-07	3.16863e-06	Axl
C1	3.59303e-05	0.00023808	Fosb
C1	8.80397e-24	2.31186e-22	Cp
C1	0.0013092	0.00610675	Man1a
C1	1.83445e-07	1.66746e-06	Col5a3
C1	0.0748726	0.176	Dtx2
C1	5.6471e-05	0.000359622	Fbln1
C1	0.033997	0.0966732	Hyi
C1	0.0118362	0.0415438	Zfp184
C1	0.111211	0.237257	Kdsr
C1	0.0982415	0.216763	Fuz
C1	0.0612254	0.150377	Tmem87b
C1	0.000780045	0.00389473	Csf1
C1	0.00176184	0.00805898	Gadd45b
C1	0.000246813	0.00138515	Prrt1
C1	0.040499	0.110722	Rnd3
C1	1.46441e-07	1.36018e-06	Timp2
C1	2.93344e-20	6.78199e-19	Gpx3
C1	0.0261132	0.0780094	Lsp1
C1	2.6204e-05	0.000178641	Rab3d
C1	0.00177887	0.00810205	Rgs17
C1	0.00936091	0.0345671	Aim1
C1	9.96112e-12	1.3939e-10	Lama2
C1	3.50141e-12	5.06633e-11	Irak3
C1	3.39477e-59	2.12373e-57	Gfpt2
C1	0.000307255	0.00167572	Abca8b
C1	1.22559e-09	1.40909e-08	Ace
C1	0.0162712	0.0533265	Galnt16
C1	0.0942437	0.210563	Tshz3
C1	3.90644e-14	6.54251e-13	Fos
C1	1.08489e-10	1.3901e-09	Ogn
C1	6.22325e-38	2.45127e-36	Rnase4
C1	0.0453485	0.12057	Ebpl
C1	2.77417e-12	4.09768e-11	Scara5
C1	0.0246852	0.0744758	Ebf2
C1	0.109115	0.233758	Nefm
C1	0.053892	0.136951	Pdlim2
C1	0.0108083	0.0385121	Osmr
C1	0.000582458	0.00299234	Deptor
C1	6.06746e-36	2.30455e-34	Ccdc80
C1	2.57253e-28	8.04673e-27	Adamts5
C1	4.52513e-139	1.06944e-136	Serping1
C1	0.000365906	0.00196041	Thbs2
C1	4.83393e-21	1.16838e-19	Smoc2
C1	0.0271432	0.0803582	Satb1
C1	9.5992e-63	6.58629e-61	Pi16
C1	0.0165304	0.0539266	Qpct
C1	0.000116534	0.000686617	Dusp1
C1	0.0383543	0.106501	Lox
C1	0.102813	0.224061	Snx24
C1	0.0533801	0.136466	Kazald1
C1	2.93083e-05	0.000197901	Ifitm1
C1	0.036542	0.102675	Slc40a1
C1	3.33617e-18	7.247e-17	Cyp27a1
C1	0.0584292	0.145504	Epha4
C1	0.0959781	0.212873	Serpine2
C1	0.000254415	0.00142031	Steap3
C1	1.24723e-06	1.02824e-05	Cd55
C1	6.45608e-09	6.90054e-08	Myoc
C1	0.00336971	0.0143923	Mrc1
C1	8.03696e-14	1.32516e-12	Plxdc2
C1	0.0691303	0.166523	Pfkfb3
C1	0.0064534	0.0254196	Pamr1
C1	1.73179e-07	1.58635e-06	Fgf7
C1	2.69354e-05	0.00018304	Bmp2
C1	0.000841666	0.00417301	Cst3
C1	1.21818e-08	1.28271e-07	Wisp2
C1	0.00137131	0.00638246	1810062G17Rik
C1	3.20636e-06	2.48902e-05	Mme
C1	0.0712515	0.170586	Shox2
C1	0.0217519	0.0675422	Cd2
C1	0.0140379	0.0472447	Fmo5
C1	0.0914744	0.206327	Tmem56
C1	2.66009e-06	2.09556e-05	Pdpn
C1	0.0386085	0.107067	Tnfrsf1b
C1	0.00584024	0.0235269	Sema3c
C1	9.03264e-35	3.31249e-33	Htra3
C1	3.23701e-08	3.28178e-07	Ugdh
C1	1.9497e-07	1.76468e-06	Pdgfra
C1	0.0208858	0.0650427	Tgfbr3
C1	3.78787e-05	0.000248667	Wdr66
C1	0.0564691	0.142142	Akr1b8
C1	0.0102071	0.03686	Ret
C1	0.0418546	0.113119	Rtn2
C1	2.02252e-19	4.57649e-18	Pcsk6
C1	7.07127e-76	5.78484e-74	Nupr1
C1	0.0200782	0.0631749	Col4a5
C1	5.59949e-10	6.72888e-09	Gpm6b
C1	0.013623	0.0460671	Pir
C1	1.92565e-05	0.000135177	Sfrp1
C1	0.043472	0.116455	Tenm3
C1	0.0162587	0.0533265	Rbl2
C1	0.061035	0.150256	Gnao1
C1	4.41282e-46	2.04045e-44	Crispld2
C1	0.000476654	0.00248491	Bmper
C1	0.00581104	0.0234536	Sesn3
C1	0.00407811	0.0172106	Rora
C1	7.66262e-06	5.62013e-05	Itga11
C1	0.054057	0.137043	Elovl4
C1	0.0584891	0.145504	Slc25a36
C1	0.000290261	0.00159891	Rab6b
C1	0.00105043	0.00503215	Mst1r
C1	0.109488	0.234287	Colgalt2
C1	0.000583837	0.00299234	Trpc1
C1	2.16087e-10	2.70363e-09	Klf9
C1	0.0862525	0.197167	Golgb1
C1	0.0550377	0.139363	Pik3ip1
C1	0.096869	0.214402	Ankrd12
C1	5.43909e-27	1.56337e-25	Scn7a
C1	0.0827278	0.189819	Dpp4
C1	2.15997e-09	2.39284e-08	Ccl5
C1	0.0456496	0.121068	Arl6ip5
C1	0.108124	0.233163	Ror1
C1	3.61506e-12	5.16056e-11	Adamtsl2
C1	3.48323e-05	0.000231526	Colec12
C1	0.000995544	0.00481255	Adamts2
C1	0.0713671	0.170586	Ttc7
C1	0.0553246	0.139757	Inhbb
C1	0.00206364	0.00918276	Scd1
C1	0.0404575	0.110722	Aff3
C1	0.00621228	0.0246521	Letm2
C1	0.074325	0.175265	H2-DMa
C1	0.00968321	0.0353899	Igsf8
C1	0.0279277	0.0819866	2410066E13Rik
C1	0.0762035	0.17792	Slc43a2
C1	1.79067e-19	4.09543e-18	Egr1
C1	0.0715276	0.170751	Dock10
C1	2.39108e-12	3.55652e-11	Cpq
C1	0.0525143	0.134576	Runx2
C1	0.00886596	0.0332005	Fanci
C1	0.0295098	0.0857478	Il18
C1	0.00230547	0.0101737	Fndc3b
C1	0.0607716	0.149922	Prss23
C1	0.0201134	0.0631922	Tspyl4
C1	0.110007	0.235161	Zer1
C1	0.012407	0.0427356	Spsb1
C1	0.000142314	0.000824802	Negr1
C1	0.0358577	0.101019	Milr1
C1	0.0322787	0.0926543	Necab1
C1	7.2361e-05	0.000454017	Nbl1
C1	0.000323683	0.00174739	Prelp
C1	0.0168117	0.0545932	Mbp
C1	2.4396e-05	0.000167388	Plekha6
C1	2.90918e-06	2.27493e-05	Abca8a
C1	0.0762018	0.17792	Klhdc8a
C1	2.32463e-10	2.89151e-09	Cilp
C1	7.04489e-10	8.27872e-09	Mfap4
C1	0.00112993	0.0053527	Ypel3
C1	0.101606	0.222801	Ptgir
C1	1.3368e-07	1.26936e-06	Ecm2
C1	0.0241159	0.073069	Naalad2
C1	2.21905e-12	3.32388e-11	Gpr133
C1	1.82646e-12	2.75524e-11	Abca6
C1	0.100636	0.220901	Zfp423
C1	0.0962632	0.213283	Kcnk13
C1	2.40277e-07	2.14735e-06	Ar
C1	0.0381624	0.106245	Gpr1
C1	0.00080085	0.00398925	Cdh19
C1	0.0608288	0.149922	Fbxo30
C1	0.0197777	0.062507	Ust
C1	4.32866e-06	3.30002e-05	Omd
C1	1.4874e-05	0.000106164	Osr1
C1	0.0266198	0.0793002	Phldb1
C1	0.00885885	0.0332005	Foxo3
C1	0.0816247	0.187693	Hexim1
C1	0.0483781	0.127037	Agmo
C1	0.0835831	0.191575	5330438D12Rik
C1	0.0289107	0.0843525	Ccdc171
C1	0.00812633	0.0309762	5430435G22Rik
C1	9.32541e-05	0.000566718	Kcnt2
C1	0.0466451	0.123401	Gas1
C1	0.000270315	0.00149729	Arhgap20
C1	5.44043e-16	1.0332e-14	Aldh1a1
C1	0.107775	0.232965	Pcdh9
C1	6.61021e-56	3.79998e-54	Hmcn2
C1	0.00706607	0.0273762	Arhgap24
C1	2.08416e-23	5.34096e-22	Cd302
C1	0.00586593	0.0235395	Tmem151a
C1	0.0950713	0.211745	Athl1
C1	0.0144794	0.0486534	Gm10115
C1	0.0145337	0.0487588	Cys1
C1	0.0592085	0.146779	Zfp938
C1	0.000820479	0.00407748	Cped1
C1	7.663e-10	8.95561e-09	Fbln2
C1	4.14125e-06	3.19146e-05	Sepp1
C1	2.82805e-07	2.49596e-06	Col4a4
C1	1.16066e-46	5.61072e-45	Col8a1
C1	0.00824337	0.0312788	Uty
C1	0.0260926	0.0780094	Zfp71-rs1
C1	6.97041e-05	0.000438641	Ang
C1	5.88855e-10	7.03648e-09	Ahnak2
C1	0.0307513	0.0887491	Mafb
C1	0.0874841	0.199015	Ano3
C1	1.26161e-11	1.72016e-10	Fibin
C1	0.0939059	0.21025	BC100451
C1	0.112713	0.239981	2210404O09Rik
C1	0.0265828	0.0793002	Pigb
C1	0.0807328	0.186246	Gm11423
C1	5.13999e-16	9.93887e-15	Neat1
C1	0.000234445	0.00132272	Plac9a
C1	0.109095	0.233758	Gm26884
C1	0.0201764	0.0632968	Gm6225
C1	0.108732	0.233758	1110054M08Rik
C1	7.0436e-32	2.45602e-30	CT030684.1
C1	0.0587285	0.145929	Aspg
C1	2.90806e-07	2.54545e-06	Upk1b
C2	5.07327e-09	5.44992e-08	Fer
C2	0.00253196	0.0110813	Tpd52l2
C2	0.000259053	0.00143866	Tcirg1
C2	1.18389e-07	1.12921e-06	Cd97
C2	0.000230798	0.00130561	Farsa
C2	0.0121901	0.0422287	Clcn5
C2	0.00826453	0.0312788	Myo9b
C2	0.0889933	0.201371	Ulk2
C2	0.108061	0.233163	Chmp2b
C2	0.0407337	0.110813	Zfp592
C2	0.0171262	0.055445	Ncoa2
C2	9.12082e-13	1.39568e-11	Snrpb2
C2	0.00190266	0.00861057	Pdcl
C2	0.0338232	0.096437	Mcu
C2	0.00194218	0.00877076	Vps4b
C2	0.0399354	0.109978	Lmbr1
C2	5.75017e-06	4.29144e-05	Gfod2
C2	0.016427	0.0536715	Efr3a
C2	0.0601023	0.148648	Slc35c2
C2	0.0110857	0.0393644	Ctsa
C2	0.0628398	0.153456	Med13l
C2	0.0942311	0.210563	Cep95
C2	0.0324645	0.0929366	Pank3
C2	0.00142322	0.0066096	Arrb1
C2	1.2524e-11	1.71861e-10	Rcn3
C2	0.07979	0.184672	Sema6a
C2	0.000310268	0.00168782	Trmt11
C2	0.00111593	0.0052982	Ppp1r12a
C2	4.50476e-06	3.42201e-05	Epb4.1l2
C2	0.000255364	0.00142188	Ccdc41
C2	0.00370037	0.0157414	Srgap1
C2	8.87449e-11	1.15098e-09	Ptprb
C2	0.00551003	0.0224089	Rps6kb1
C2	0.0473429	0.125091	Ddx52
C2	3.853e-11	5.09027e-10	Ctc1
C2	0.0273014	0.080653	Dcakd
C2	0.0043275	0.0181193	Sec23a
C2	0.0382453	0.106337	Timm9
C2	0.015893	0.0524099	Snapc1
C2	0.000337484	0.0018127	Rasa1
C2	0.112974	0.240296	Col4a3bp
C2	2.82834e-08	2.89225e-07	Erbb2ip
C2	0.0342947	0.0972597	Arhgef3
C2	0.0694861	0.167191	Prkcd
C2	0.0117709	0.041383	Lats2
C2	0.00620181	0.0246521	Gpalpp1
C2	0.0308772	0.0889915	Gpr180
C2	0.00896909	0.0334689	Nipbl
C2	0.0138341	0.0466325	Matn2
C2	0.00928645	0.0344717	Stk3
C2	0.000895513	0.00442967	C1qtnf6
C2	0.0568731	0.142963	Donson
C2	0.0515737	0.132644	Csad
C2	0.000517235	0.00268331	Fhl1
C2	0.0505723	0.130701	Spast
C2	0.0223254	0.0691123	Man2a1
C2	0.0640034	0.156118	Mllt1
C2	0.0113668	0.040095	Zeb1
C2	0.000897602	0.0044297	Map4k3
C2	0.000144957	0.000837834	Pdgfrb
C2	0.0936803	0.209966	Lipo1
C2	0.015694	0.0520652	Smarcc2
C2	0.000968537	0.00472495	Klhl4
C2	0.0244304	0.0739166	Itih5
C2	0.0623147	0.152349	Ppil3
C2	1.36623e-07	1.28583e-06	Igfbp5
C2	0.00872357	0.0327827	Rnpepl1
C2	0.00241568	0.010638	Ccnt2
C2	0.0428382	0.115003	Xpr1
C2	7.19326e-14	1.19532e-12	Rgs5
C2	0.00946434	0.0348885	Dnajc10
C2	0.00684494	0.0266164	Itgav
C2	0.0191323	0.060738	Aar2
C2	1.67824e-09	1.88869e-08	Wwtr1
C2	0.00981554	0.0357309	Pear1
C2	0.0605516	0.149586	Snx27
C2	0.000103041	0.000613914	Ddah1
C2	0.0494495	0.129126	Col24a1
C2	0.0389891	0.107982	Tmem68
C2	0.0572926	0.143704	Ikbkap
C2	0.00120141	0.00566606	Dusp16
C2	0.0227685	0.0699834	Etnk1
C2	8.40809e-08	8.20367e-07	Parva
C2	9.61194e-08	9.25095e-07	Magt1
C2	0.00153795	0.00711134	Itm2a
C2	0.0863068	0.197167	Lrch2
C2	0.0352405	0.0996763	Msl3
C2	0.000332682	0.00179143	Gins4
C2	0.00383551	0.0162837	Nae1
C2	0.0267626	0.0795027	Tcf12
C2	0.0190734	0.0606414	Usp3
C2	0.000915012	0.00449476	Rbm5
C2	0.000417796	0.00220726	Srek1
C2	0.0313631	0.0902697	2810474O19Rik
C2	0.00956339	0.0350713	Nfatc1
C2	0.0204297	0.0639028	Gga1
C2	0.00531116	0.0216415	Abhd10
C2	0.105343	0.229015	D930015E06Rik
C2	8.62472e-05	0.000530173	Senp6
C2	0.00982726	0.0357309	Snx2
C2	0.00164654	0.00754783	Gpatch8
C2	0.0557142	0.140408	Xpot
C2	0.000640158	0.00324194	Tab3
C2	0.0188063	0.0599715	Cnot3
C2	0.029994	0.0869172	Rbm43
C2	0.0103937	0.0372279	Arhgap21
C2	0.00898784	0.0334801	D15Ertd621e
C2	0.00513481	0.0210844	Mycn
C2	0.0735853	0.173906	Ranbp10
C2	0.0425448	0.114411	Zdhhc18
C2	0.0132335	0.0449252	Zfp60
C2	0.000414727	0.00219981	Lasp1
C2	0.0888237	0.201201	Fam63a
C2	0.000245291	0.00138025	Sde2
C2	0.0808541	0.186323	Itga9
C2	0.0127876	0.0437992	Stim2
C2	1.36385e-06	1.11573e-05	Rapgef1
C2	0.0232244	0.0709746	Sema3d
C2	0.0535258	0.136551	Cdk6
C2	0.0407865	0.110813	Dhx33
C2	0.0880851	0.199963	Plekhg1
C2	0.0167583	0.0545028	St8sia4
C2	0.00968355	0.0353899	Ints8
C2	0.00825971	0.0312788	Fcho2
C2	0.0279127	0.0819866	Tmem183a
C2	1.81473e-08	1.87376e-07	Ubap2l
C2	1.2109e-08	1.28233e-07	Dpm3
C2	0.0526391	0.134733	Gprasp1
C2	0.00476008	0.0197362	2510009E07Rik
C2	0.000138048	0.00080226	Mgat2
C2	0.0171594	0.0554682	2510039O18Rik
C2	0.0111819	0.0395082	Pwwp2a
C2	0.00333635	0.0142785	Rnf216
C2	0.000934101	0.00457796	Cdc42ep2
C2	0.0120706	0.0419972	Lyrm2
C2	0.0898017	0.202984	Zfp518a
C2	0.000734347	0.00368386	Rspry1
C2	0.0730116	0.172935	Plcb1
C2	0.0508877	0.131357	Dcun1d4
C2	0.0199588	0.0629857	Tagap1
C2	0.0912121	0.205954	Tusc1
C2	0.000663067	0.00334493	Mdm4
C2	0.000575514	0.00297116	Cpsf6
C2	0.0443846	0.118452	Emc7
C2	0.0399689	0.109978	Tug1
C2	1.73566e-05	0.000122649	Ccser2
C2	0.0537338	0.136713	Cdyl
C2	0.0985873	0.217076	Mmgt1
C2	0.042117	0.113684	Ppp4r1
C2	0.00060491	0.00309289	Hs6st2
C2	0.0502299	0.130324	Ei24
C2	0.0024351	0.0107013	Zbtb18
C2	0.0183936	0.0589206	Utp14a
C2	0.0425479	0.114411	Rdh11
C2	0.00623286	0.0246877	Tm9sf4
C2	0.00229806	0.0101621	Shroom4
C2	0.0614647	0.150791	Fgfr1op
C2	0.0110323	0.0392404	Zfp820
C2	0.072154	0.171285	Atxn1l
C2	0.00500678	0.0206384	Hnrnpul2
C2	0.039378	0.108775	Arfip1
C2	0.0871847	0.198546	Rc3h2
C2	0.00525859	0.0214684	Gm14253
C2	4.77876e-07	4.07701e-06	9330020H09Rik
C2	0.049172	0.128804	2700038G22Rik
C2	0.0672364	0.162513	ATF7
C3	0.0611405	0.150342	Brat1
C3	0.00773485	0.0297505	Trim25
C3	0.0246391	0.0744423	Mcts1
C3	2.08046e-21	5.08638e-20	Wfdc18
C3	0.0402843	0.110434	Araf
C3	0.0493103	0.129007	Uxt
C3	2.71968e-06	2.1346e-05	Vwf
C3	0.0183901	0.0589206	Spa17
C3	3.62546e-26	1.01465e-24	Ap4e1
C3	0.000118667	0.000695327	Srpk3
C3	0.00199587	0.00891984	Mrpl4
C3	1.6591e-05	0.000118024	Gys1
C3	0.00777113	0.0298361	Slc30a4
C3	0.0766617	0.178597	Zfp655
C3	8.33911e-06	6.09529e-05	Id3
C3	6.37511e-05	0.000403567	Arid1a
C3	2.78506e-17	5.80767e-16	Dqx1
C3	1.40492e-09	1.5895e-08	Fxyd5
C3	0.00255956	0.011179	Steap4
C3	0.0252927	0.0760926	Mplkip
C3	0.0254594	0.076486	Retn
C3	0.0121146	0.0420354	Ube2z
C3	0.0174054	0.0560929	Fbxw5
C3	0.000693746	0.00348841	Vps45
C3	0.00779209	0.0298627	Nup50
C3	0.00272323	0.0118452	Pacsin2
C3	0.00608573	0.0242858	Brca1
C3	0.00459515	0.0190896	Exosc10
C3	0.0185588	0.0593603	Serinc3
C3	0.00066364	0.00334493	Syne1
C3	1.20825e-06	9.99979e-06	Fbxo5
C3	0.0458225	0.121375	Sirt1
C3	0.000496947	0.00258437	Hnrnph3
C3	0.00044481	0.00233608	Pcbd1
C3	0.010729	0.0383539	Rufy1
C3	0.000107598	0.000638432	Ccdc117
C3	6.76609e-06	5.00142e-05	Prr11
C3	0.00503927	0.0207322	Sap30l
C3	0.00905033	0.0336539	Cmpk2
C3	0.000290915	0.00159891	Rsad2
C3	0.0117194	0.0412701	Pomc
C3	0.00221133	0.00979896	Med31
C3	0.043624	0.116715	Pfas
C3	4.09844e-140	1.08967e-137	Top2a
C3	0.0590638	0.146591	Stat5b
C3	3.76007e-23	9.40903e-22	Higd1b
C3	6.428e-05	0.000405708	Rtn1
C3	9.42458e-08	9.11185e-07	Mnat1
C3	0.0100708	0.0364297	Nup153
C3	3.18549e-05	0.000213739	Mrpl36
C3	0.0928443	0.208752	Zcchc9
C3	0.00640477	0.0253214	Trappc13
C3	5.6827e-05	0.000360809	Ppp3cb
C3	0.0539807	0.137013	Samd4
C3	5.03513e-05	0.000325289	Sema3g
C3	0.0696953	0.167505	Extl3
C3	0.00363898	0.0155113	Enox1
C3	1.21301e-11	1.67537e-10	Rgcc
C3	0.00389096	0.0164862	Nup155
C3	0.022759	0.0699834	Mettl3
C3	0.000382523	0.00204429	Cby1
C3	0.0156624	0.052053	Slc38a2
C3	0.0118781	0.0415538	Atp13a3
C3	2.60165e-108	4.2567e-106	Gpihbp1
C3	0.0120838	0.0419972	Acr
C3	1.67553e-26	4.75181e-25	Retnlg
C3	0.000300293	0.0016462	Larp4
C3	0.00038985	0.00207822	Krt7
C3	1.68562e-05	0.000119511	Sncg
C3	2.29179e-07	2.05681e-06	Ndufa5
C3	0.0271639	0.0803582	Mx2
C3	0.0423557	0.114183	Cyp39a1
C3	5.65654e-11	7.42682e-10	Dpy30
C3	0.0282606	0.0827965	Strn
C3	0.00197596	0.00888556	Aqp4
C3	0.00179079	0.0081389	Lars
C3	0.0497286	0.129624	Smad4
C3	0.0228278	0.0700644	Me2
C3	0.0029836	0.0129249	Nedd4l
C3	0.0972597	0.21482	Nt5c2
C3	1.14703e-13	1.87672e-12	Ifitm3
C3	0.00589836	0.0235823	Ptdss2
C3	0.028766	0.0840456	Chm
C3	0.00186097	0.00843986	Pigq
C3	0.0369825	0.103502	Kbtbd3
C3	0.0325166	0.0929608	Mrpl44
C3	2.88282e-09	3.14449e-08	Eif4e2
C3	9.95774e-06	7.22871e-05	Nvl
C3	3.339e-18	7.247e-17	Sele
C3	1.00914e-93	1.26261e-91	Cenpf
C3	0.0747589	0.176	Fam73b
C3	0.0646356	0.157384	Notch1
C3	0.0448515	0.119548	Arl6ip6
C3	1.2689e-06	1.04206e-05	Stk39
C3	0.00271882	0.0118452	Kif18a
C3	6.54182e-21	1.56342e-19	Nop10
C3	0.015715	0.0520652	Depdc7
C3	0.0708261	0.170031	Siglec1
C3	4.46908e-37	1.72832e-35	Casc5
C3	1.07273e-05	7.76088e-05	Mrps5
C3	6.8136e-07	5.70572e-06	Car2
C3	0.0713783	0.170586	Mrgbp
C3	0.0066917	0.0262122	Gid8
C3	0.0936694	0.209966	Nkain4
C3	9.96965e-05	0.000600721	Dsn1
C3	0.0569296	0.142963	Fxr1
C3	1.36472e-07	1.28583e-06	Serp1
C3	4.2261e-08	4.26014e-07	Ssr3
C3	3.75487e-05	0.000247263	Pdcd10
C3	0.0451871	0.120292	Gdap2
C3	0.0070437	0.0273393	Akirin2
C3	0.0181958	0.0584628	Ptgr1
C3	0.0580575	0.14511	Aco1
C3	0.000580373	0.00298899	Ift74
C3	0.0407929	0.110813	Plaa
C3	0.00971718	0.0354519	Rnf220
C3	0.0923664	0.207898	Pik3r3
C3	0.0536838	0.136713	Tal1
C3	2.50773e-06	1.99028e-05	Ptpn12
C3	3.23247e-05	0.00021621	Gmeb1
C3	5.3701e-13	8.52404e-12	Tas1r1
C3	0.0093295	0.034511	Abcf2
C3	0.0985728	0.217076	Pgd
C3	1.45303e-90	1.5453e-88	Rbp7
C3	0.0052504	0.0214684	Mad2l2
C3	4.41261e-05	0.000287902	Mfn2
C3	0.00744172	0.0286749	Pcdh7
C3	1.75031e-09	1.95942e-08	Rnf4
C3	0.0552537	0.139744	Stx2
C3	0.0354288	0.100076	Ddx54
C3	0.0581573	0.145189	Arl8b
C3	0.0494771	0.129126	Tmcc1
C3	0.0236706	0.0720277	Ccdc91
C3	5.60496e-08	5.57091e-07	Dennd5b
C3	0.000107756	0.000638432	Ift122
C3	0.00871076	0.0327827	Tyrobp
C3	1.81805e-05	0.000128046	Mrpl46
C3	3.94257e-05	0.000258026	Psma1
C3	1.96093e-07	1.76733e-06	Ate1
C3	0.0111787	0.0395082	Fam53b
C3	0.0158747	0.0524099	Fam175b
C3	1.93184e-100	2.93502e-98	Mki67
C3	0.0503039	0.130324	Atp6ap2
C3	0.024112	0.073069	Akip1
C3	0.000110192	0.000651054	Rbmx
C3	6.75698e-11	8.81724e-10	Hmgn5
C3	0.0285505	0.0835307	Prps1
C3	0.105986	0.229799	Myom2
C3	0.00445171	0.0185663	Mak16
C3	0.000981087	0.00475347	Gsr
C3	0.0167255	0.0544796	Sc4mol
C3	0.00555511	0.0225491	Klhl2
C3	0.0219133	0.0679441	Ints10
C3	0.00213896	0.00949807	Ankrd49
C3	0.00013467	0.000784773	Nxpe2
C3	0.00932233	0.034511	Ppp2r1b
C3	0.00789621	0.0302073	2310030G06Rik
C3	2.47155e-09	2.72383e-08	Pts
C3	0.0270562	0.080263	Zfp259
C3	0.0719735	0.171048	Bckdhb
C3	0.0824083	0.18929	Zw10
C3	2.33097e-14	3.95147e-13	U2surp
C3	0.0501719	0.130324	Aste1
C3	0.109131	0.233758	Cdc14b
C3	0.000165522	0.000946412	Ttf2
C3	0.000146154	0.000842463	Ttll4
C3	0.000211404	0.00120229	Acbd6
C3	3.7516e-05	0.000247263	Gadd45gip1
C3	0.075448	0.176738	Ppp1r16a
C3	0.0355069	0.100163	Rbm34
C3	0.0441873	0.118073	Cpsf1
C3	8.25284e-05	0.000511772	Exosc4
C3	0.00645349	0.0254196	Ramp1
C3	0.0225392	0.0695805	Dhx8
C3	0.0273932	0.080812	Otoa
C3	4.42489e-15	8.04422e-14	Kcne3
C3	0.0727729	0.172562	Helq
C3	0.00500541	0.0206384	Lin54
C3	0.00105549	0.00504499	Tnni3
C3	0.0863341	0.197167	Rcbtb1
C3	6.15254e-100	8.7243e-98	Acta2
C3	0.0120831	0.0419972	Zranb3
C3	0.0256688	0.076898	Lrrk2
C3	0.0428761	0.115003	Alg5
C3	0.0249647	0.0752122	Aaas
C3	0.0799182	0.184767	Ttll7
C3	0.0267168	0.0794779	Ssx2ip
C3	0.00841469	0.0317905	Syde2
C3	0.00022269	0.0012631	Slc35b2
C3	0.0152334	0.050786	Cyb561d2
C3	0.0482898	0.127037	Mex3c
C3	0.0498094	0.129675	Kin
C3	0.00676641	0.0263772	Chst7
C3	0.0256535	0.076898	Trmt6
C3	0.0147022	0.0491693	4930427A07Rik
C3	1.29449e-14	2.27551e-13	Dlgap5
C3	6.1997e-06	4.61076e-05	Wdhd1
C3	0.0716982	0.170775	Slc20a2
C3	0.102179	0.223595	Larp1b
C3	0.0206246	0.0644178	Arap2
C3	0.0656586	0.159061	Wipf2
C3	0.00677102	0.0263772	Hand2
C3	1.88401e-58	1.14494e-56	Arl5c
C3	0.0770823	0.179381	Cdk19
C3	0.0123875	0.0427356	Tmc3
C3	8.54417e-05	0.000527716	Pln
C3	2.1959e-172	9.34138e-170	Prc1
C3	2.58679e-32	9.32558e-31	Neil3
C3	6.46613e-07	5.43615e-06	Prpf18
C3	0.0576552	0.144274	Ncoa7
C3	0.0159506	0.0525184	Fbxl5
C3	2.95916e-05	0.000199181	Ythdf2
C3	0.00577328	0.0233456	Stat2
C3	0.0118768	0.0415538	Tmem194
C3	0.0402899	0.110434	Fbxl4
C3	0.000615283	0.00313379	Blvrb
C3	0.0128713	0.044015	Sox30
C3	0.00109284	0.00521184	Tiprl
C3	1.37768e-27	4.12721e-26	Dlk1
C3	0.039758	0.109683	Ino80d
C3	5.39155e-06	4.05223e-05	Elmo1
C3	0.0653204	0.158603	Alg13
C3	0.0887985	0.201201	Spidr
C3	0.0788371	0.183064	Tmcc2
C3	8.58018e-13	1.32247e-11	Klhl23
C3	0.0959067	0.212873	Ehbp1
C3	4.79198e-07	4.07701e-06	Gnl3
C3	0.0102757	0.0369822	Mustn1
C3	0.0663067	0.160449	Zfp513
C3	0.00949018	0.0349232	A030009H04Rik
C3	0.0646704	0.157384	Pars2
C3	1.89792e-11	2.55498e-10	Thrap3
C3	8.87153e-05	0.00054068	Cep68
C3	5.36276e-16	1.02762e-14	Naa38
C3	0.0152775	0.0508532	Trp53i13
C3	0.01307	0.0445512	Coa4
C3	9.46033e-05	0.00057328	Shroom2
C3	0.108595	0.233758	Rtn4rl1
C3	0.051332	0.132183	Pcdhb3
C3	0.0130245	0.0444671	Gvin1
C3	0.00109646	0.00521738	Clec9a
C3	2.45176e-07	2.18197e-06	Cd109
C3	0.0516358	0.132644	Scaf8
C3	1.35256e-05	9.71923e-05	She
C3	0.0616131	0.150981	Stxbp6
C3	0.0675715	0.162953	Golph3l
C3	0.0953324	0.211883	C87436
C3	0.000619294	0.00314377	Foxc2
C3	0.0994048	0.218423	Zfp740
C3	0.00121913	0.00571167	4632415L05Rik
C3	0.0480172	0.126558	Entpd1
C3	0.00894686	0.0334446	Sacs
C3	0.0119097	0.0415961	Maml1
C3	0.0136656	0.0461376	Pdik1l
C3	4.16587e-07	3.60195e-06	Tmem199
C3	0.0276083	0.0813337	Nup160
C3	2.18255e-40	9.28458e-39	Ttn
C3	0.00115502	0.0054594	Ltn1
C3	1.62782e-91	1.8223e-89	Myh7
C3	1.05625e-23	2.73981e-22	1810037I17Rik
C3	0.00299468	0.0129465	Eapp
C3	3.68578e-06	2.85079e-05	Cklf
C3	5.29307e-08	5.28562e-07	Kdm2a
C3	0.0749677	0.176	Mmrn1
C3	0.0132431	0.0449252	Smyd1
C3	0.00677069	0.0263772	Kcmf1
C3	7.12317e-24	1.89387e-22	S100a8
C3	3.8809e-17	8.01425e-16	S100a9
C3	2.11474e-08	2.17297e-07	Cep70
C3	0.0455783	0.12103	Ccdc18
C3	0.00020192	0.00115143	Pign
C3	0.0406825	0.110813	Ado
C3	0.00121833	0.00571167	Map2k5
C3	7.95963e-05	0.000496485	Fam133b
C3	0.0511911	0.13198	Deaf1
C3	0.0103965	0.0372279	Skap2
C3	0.108981	0.233758	Zc3h4
C3	0.053542	0.136551	Zfp426
C3	5.0468e-05	0.000325289	9430015G10Rik
C3	4.27098e-06	3.27956e-05	Ctf2
C3	2.34079e-14	3.95147e-13	8430427H17Rik
C3	0.0944153	0.210725	Cep128
C3	0.0231822	0.0709476	Gdpd1
C3	2.46436e-15	4.59797e-14	Cnih4
C3	0.102707	0.224058	Acat3
C3	4.91538e-05	0.00031875	Ica1
C3	0.0709932	0.17024	Tmed5
C3	8.64927e-05	0.000530173	B9d2
C3	3.5393e-28	1.09103e-26	Rn7sk
C3	7.92563e-13	1.2305e-11	Gm24447
C3	0.00420383	0.0176711	Cpped1
C3	1.14873e-06	9.54435e-06	Lsm14a
C3	8.20736e-05	0.00051044	Chrac1
C3	1.06918e-47	5.41465e-46	Actc1
C3	0.00097708	0.00474486	Slc7a14
C3	0.000567348	0.00293613	Scyl2
C3	0.0015582	0.00718937	Psmg4
C3	5.14687e-38	2.06555e-36	BC100530
C3	2.49641e-25	6.89594e-24	Stfa1
C3	0.00164619	0.00754783	1500011B03Rik
C3	0.0654266	0.15868	Hdac4
C3	1.5021e-27	4.43745e-26	Hbb-bt
C3	1.64969e-08	1.72005e-07	Gas2l3
C3	0.0919235	0.20712	5430417L22Rik
C3	5.46051e-05	0.000349834	Ifi27l2a
C3	0.104328	0.227131	Fastkd5
C3	1.98684e-09	2.21257e-08	C730034F03Rik
C3	0.111725	0.238115	Nat6
C3	0.0148484	0.0495801	Gm13715
C3	0.00726158	0.0280316	Gm12031
C3	0.00199068	0.00891984	2210417K05Rik
C3	1.59806e-06	1.30233e-05	2310058D17Rik
C3	0.102593	0.224041	4930580A09Rik
C3	0.0237084	0.0720396	2700068H02Rik
C3	3.62475e-10	4.43094e-09	Lamtor5
C3	0.00397864	0.0168242	D330023K18Rik
C3	5.22316e-17	1.05806e-15	Samd15
C3	1.50404e-28	4.83526e-27	Hspa1b
C3	8.58286e-08	8.33596e-07	AK010878
C3	0.00103351	0.00497349	Scnm1
C3	2.99892e-62	1.99334e-60	Rpph1
C3	6.31205e-07	5.32767e-06	6330562C20Rik
C3	4.60547e-226	4.89792e-223	Hist1h2ap
C3	2.95001e-10	3.64807e-09	Rhox5
C3	1.14362e-17	2.45705e-16	Gm26707
C3	5.05378e-06	3.81184e-05	Gm26664
C3	5.57291e-05	0.000355963	4732419C18Rik
C3	0.000902046	0.00444133	Gm26551
C3	4.632e-07	3.98877e-06	Gm26732
C3	0.0200613	0.0631749	6030442K20Rik
C3	0.0716737	0.170775	Snhg4
C3	5.35333e-05	0.000344004	A330069E16Rik
C3	0.000130827	0.000764473	RP23-32A8.1
C3	0.0015936	0.00733677	Gm15489
C4	8.55957e-05	0.000527716	Lck
C4	9.96776e-05	0.000600721	Tcf7
C4	0.0203242	0.0636665	Ifrd1
C4	7.66719e-13	1.19913e-11	Gstt1
C4	0.000436744	0.00229939	Epdr1
C4	2.47087e-05	0.000168989	Apoe
C4	1.97993e-06	1.58917e-05	9330159F19Rik
C4	0.000615855	0.00313379	Ndrg2
C4	0.0518597	0.133059	Nkg7
C4	0.000117745	0.000691833	Ccl24
C4	0.0400203	0.109978	Pax3
C4	0.000289175	0.0015976	Hmox1
C4	0.0135293	0.0458231	Cd247
C4	1.52309e-28	4.83526e-27	Prg4
C4	0.0236509	0.0720277	A530013C23Rik
C4	1.69255e-07	1.55847e-06	Chrd
C4	5.8064e-58	3.43061e-56	Tcap
C4	2.475e-59	1.59525e-57	Mgst1
C4	1.3848e-07	1.29187e-06	Cd163
C4	1.01194e-43	4.48415e-42	Pcolce2
C4	3.60998e-12	5.16056e-11	Lpl
C4	3.05226e-13	4.9183e-12	Sqstm1
C4	2.07569e-92	2.45277e-90	Hsd11b1
C4	0.0229502	0.0703387	H2-M3
C4	0.0367833	0.103216	Cmah
C4	3.06885e-10	3.77308e-09	Mmp9
C4	0.0863936	0.197167	Mrm1
C4	0.0392257	0.108496	Lhx1
C4	0.015773	0.0521759	Mb
C4	0.00129209	0.00604017	Alox12e
C4	4.83656e-17	9.8917e-16	Ccl6
C4	3.87346e-39	1.61546e-37	Ccl4
C4	8.7938e-116	1.7004e-113	Dpep1
C4	1.39821e-28	4.57537e-27	Pdk4
C4	0.010264	0.0369822	Cyb561
C4	0.041165	0.111681	Esr1
C4	1.77728e-06	1.43192e-05	Tnfaip3
C4	0.0650841	0.15821	Map7
C4	1.75102e-08	1.81679e-07	Ifngr1
C4	7.83817e-05	0.000490346	Ntn4
C4	0.0223551	0.0691123	Dock2
C4	0.074907	0.176	Nsg2
C4	0.0360923	0.101545	Ltc4s
C4	0.01945	0.0616544	Kremen1
C4	9.67517e-30	3.31921e-28	Efemp1
C4	6.74817e-08	6.64507e-07	Ccl11
C4	0.0374957	0.104663	Aspa
C4	0.0145813	0.0488416	Adprm
C4	0.0573821	0.143759	Rab15
C4	9.6193e-115	1.70502e-112	Serpina3n
C4	0.00520589	0.0213351	Tnfaip2
C4	5.52239e-78	4.89422e-76	Cxcl14
C4	0.00010019	0.00060199	Dapk1
C4	4.24013e-32	1.50312e-30	Ckmt2
C4	0.000101184	0.000606251	Pnp
C4	3.54464e-16	6.91693e-15	Galnt15
C4	0.0483233	0.127037	Gm5803
C4	6.79549e-06	5.00142e-05	Lect1
C4	3.41203e-05	0.000227504	Cldn10
C4	0.02923	0.0851223	Sla
C4	0.0477858	0.126105	Ppara
C4	3.67548e-15	6.79805e-14	Enpp2
C4	1.98748e-05	0.000139058	Nckap1l
C4	3.18161e-06	2.47886e-05	Bcl6
C4	2.76472e-05	0.000187279	Hrasls
C4	0.0377786	0.105315	Rogdi
C4	1.52309e-29	5.14223e-28	Apod
C4	5.14359e-08	5.16058e-07	Ahsg
C4	4.1706e-10	5.06906e-09	Cbr3
C4	2.17669e-74	1.71475e-72	Igfbp6
C4	2.24544e-05	0.000155572	Gzma
C4	0.00104987	0.00503215	Kcnk5
C4	0.00176968	0.00807749	Cd4
C4	0.0314688	0.0904515	Pla2g7
C4	3.22055e-23	8.15489e-22	Xdh
C4	2.05105e-11	2.74376e-10	Vit
C4	1.29945e-09	1.47804e-08	Cyp1b1
C4	4.08627e-163	1.44858e-160	C3
C4	0.00952881	0.0350048	Tmem8
C4	0.0100003	0.0362361	C2
C4	1.15171e-07	1.10346e-06	Cd74
C4	0.0108095	0.0385121	Csf1r
C4	1.15152e-44	5.21126e-43	Scgb1a1
C4	2.36721e-47	1.17094e-45	Ms4a4d
C4	0.0122118	0.0422351	Ms4a6d
C4	1.53905e-07	1.42329e-06	Fas
C4	0.0302577	0.0875621	Ankrd1
C4	1.41404e-05	0.000101268	Il33
C4	8.18576e-16	1.54081e-14	Lrp5
C4	2.95425e-09	3.20596e-08	Cbr2
C4	0.00432523	0.0181193	Fgf14
C4	0.00101208	0.0048814	Cpeb1
C4	0.000418206	0.00220726	Il6
C4	0.0583374	0.145467	Casp1
C4	8.09693e-55	4.41594e-53	Gsta3
C4	3.26283e-175	1.73501e-172	Cfh
C4	0.0125416	0.0430258	Ptprc
C4	1.82769e-42	7.93367e-41	Mnda
C4	4.29282e-06	3.28447e-05	Sell
C4	0.0170216	0.0551904	Fcgr2b
C4	4.58756e-23	1.13462e-21	Uap1
C4	0.0210582	0.0654837	Cytip
C4	3.97149e-292	8.44736e-289	Gsn
C4	3.47153e-38	1.41999e-36	Xirp2
C4	0.000397657	0.00211454	Slc43a3
C4	1.73776e-07	1.58635e-06	Duoxa1
C4	0.0103195	0.037077	Zbp1
C4	0.0741113	0.174955	Il12a
C4	1.99771e-05	0.000139316	Hmgcs2
C4	1.38387e-07	1.29187e-06	Il6ra
C4	0.0178301	0.0573746	Tlr2
C4	0.0342091	0.0971464	Lrat
C4	0.0099746	0.0362047	Efna3
C4	1.25241e-05	9.03006e-05	Gem
C4	0.00587226	0.0235395	Gbp2
C4	1.60479e-08	1.68147e-07	Nr4a3
C4	0.0279456	0.0819866	Map3k6
C4	0.000312083	0.00169337	Errfi1
C4	4.05913e-09	4.38262e-08	H6pd
C4	1.19788e-14	2.12325e-13	Angptl7
C4	0.00817346	0.0311001	Fosl2
C4	2.31504e-06	1.84423e-05	Hsd17b11
C4	1.94122e-82	1.87681e-80	Cxcl1
C4	0.10556	0.229108	Ccr9
C4	0.0349977	0.0991212	Clec5a
C4	0.0554964	0.140025	Klf15
C4	8.5699e-06	6.24253e-05	Tmtc1
C4	0.0871277	0.198546	Plekhb1
C4	0.0160417	0.0527368	Slco2b1
C4	1.77423e-13	2.88076e-12	Lat
C4	0.00097324	0.00473703	Zfp300
C4	0.0060977	0.024288	2610018G03Rik
C4	0.0372189	0.104027	Mtm1
C4	1.54249e-10	1.9529e-09	Tsc22d3
C4	6.11612e-78	5.2036e-76	Mt2
C4	6.36682e-81	5.88792e-79	Mt1
C4	0.0971861	0.21482	Nmnat3
C4	7.36935e-07	6.1469e-06	Ptgs2
C4	4.77672e-07	4.07701e-06	Arpp21
C4	0.0753695	0.176738	Ip6k2
C4	6.83627e-10	8.12332e-09	Thsd7a
C4	3.01997e-12	4.42999e-11	Folr2
C4	0.016364	0.0535481	Mctp2
C4	0.000448855	0.00235152	Inha
C4	0.0323796	0.0928186	Zfp7
C4	0.108196	0.233163	Asb13
C4	0.00145376	0.0067367	Ifit1
C4	2.33877e-05	0.000160989	Zc3h12b
C4	0.0719459	0.171048	Fam124a
C4	0.000153499	0.000882412	Nfkbiz
C4	1.40431e-183	9.95655e-181	Ccl7
C4	1.64618e-16	3.24207e-15	Ccl2
C4	0.00121644	0.00571167	Prdm8
C4	0.0111101	0.0393854	Wdr20b
C4	6.88919e-10	8.14073e-09	Thrsp
C4	0.107427	0.232448	Hmha1
C4	0.0596398	0.147676	Prtg
C4	0.0930391	0.20897	Fgf1
C4	1.12609e-09	1.30885e-08	H2-Aa
C4	0.0187076	0.0597463	C1qc
C4	0.107166	0.232121	C1qb
C4	1.16838e-11	1.62427e-10	Foxa2
C4	0.0416205	0.11263	Lrg1
C4	0.0003047	0.00166606	Spon1
C4	0.0227063	0.0699834	Mylip
C4	2.33653e-05	0.000160989	C1s
C4	5.68568e-12	8.0089e-11	F13a1
C4	0.00417329	0.0175774	Prune2
C4	0.00326912	0.014019	Isg20
C4	4.60471e-13	7.36407e-12	Ppl
C4	0.0412391	0.111739	Orai2
C4	1.60663e-06	1.30431e-05	Saa3
C4	0.102548	0.224041	Maob
C4	1.17483e-99	1.56179e-97	Fmo2
C4	0.0489029	0.128257	Arhgap9
C4	0.0292545	0.0851223	Cd79b
C4	4.77262e-05	0.000310439	Myrip
C4	0.062213	0.152275	Sytl3
C4	6.79553e-06	5.00142e-05	Tnfrsf18
C4	0.00282626	0.0122683	Serpinb6b
C4	1.13484e-09	1.31185e-08	Upk3b
C4	3.35804e-48	1.74209e-46	Mmp3
C4	0.00320691	0.01378	1700019D03Rik
C4	0.0945943	0.210904	Eml6
C4	0.0172388	0.0556402	AB041803
C4	0.00796203	0.0304044	Ackr2
C4	1.24394e-09	1.4225e-08	Zfp36
C4	0.020695	0.064543	AF251705
C4	1.2118e-08	1.28233e-07	Epcam
C4	4.95464e-10	5.9878e-09	Penk
C4	0.00709966	0.0274563	Adra1a
C4	0.0235749	0.0719423	Mapk10
C4	0.110304	0.235558	Zbtb33
C4	0.00573646	0.0232409	Amica1
C4	1.69863e-06	1.37376e-05	Dact2
C4	0.077171	0.179391	Ccr2
C4	0.000252141	0.00141132	Themis
C4	0.0124938	0.042931	Tecrl
C4	0.05044	0.130518	Cpne8
C4	0.00302229	0.0130394	Cd8b1
C4	1.85098e-14	3.20084e-13	Tnfaip6
C4	0.033283	0.095024	Dennd4a
C4	0.000758115	0.00379414	Slc39a8
C4	0.000102851	0.000613914	Cd8a
C4	2.09921e-10	2.64202e-09	Iigp1
C4	2.88384e-138	6.13394e-136	Ifi205
C4	3.24013e-08	3.28178e-07	Mettl7a1
C4	5.73291e-24	1.54353e-22	C1ra
C4	0.00665926	0.0261816	Mettl7a2
C4	6.1888e-13	9.75079e-12	Ces1d
C4	0.0124168	0.0427356	Ero1lb
C4	0.099167	0.218126	Zfp53
C4	0.0759246	0.177659	Zfp317
C4	0.00196159	0.00883964	Gstm1
C4	0.0796804	0.184619	Zfp846
C4	0.00455517	0.0189606	Spock2
C4	2.25821e-17	4.75565e-16	Cxcl2
C4	4.37048e-15	8.01381e-14	Gda
C4	2.64888e-06	2.09449e-05	H2-Eb1
C4	1.61268e-11	2.18483e-10	Dmkn
C4	8.36709e-08	8.20129e-07	Lsamp
C4	1.30307e-17	2.77163e-16	H2-K1
C4	2.33689e-14	3.95147e-13	Rag1
C4	0.00199617	0.00891984	Lilrb4
C4	0.0765216	0.178467	AI413582
C4	2.71478e-07	2.40598e-06	Msln
C4	0.0675438	0.162953	A930013B10Rik
C4	2.53389e-09	2.77814e-08	Aox1
C4	0.0339314	0.0966158	Nr6a1
C4	5.68928e-07	4.82116e-06	Gm12666
C4	5.67026e-06	4.24671e-05	Zbtb16
C4	0.0132196	0.0449252	Lgi1
C4	3.08398e-12	4.49289e-11	Lyz2
C4	1.07614e-70	8.17481e-69	Wfdc17
C4	8.82447e-05	0.000539358	Rgma
C4	0.101908	0.223232	Rbm47
C4	1.24038e-24	3.38243e-23	Cebpd
C4	3.44228e-27	1.00298e-25	C4b
C4	6.92755e-19	1.55104e-17	H2-Ab1
C4	4.99175e-06	3.77845e-05	Ifi204
C4	2.6004e-11	3.45691e-10	AI607873
C4	0.000938972	0.00459125	Pydc4
C4	0.00668963	0.0262122	Gm4951
C4	1.7085e-12	2.5957e-11	Adh1
C4	1.22824e-20	2.87083e-19	Cox7a1
C4	0.0297677	0.0863791	AI429214
C4	0.019484	0.0616704	Ism1
C4	1.35342e-10	1.72379e-09	AW112010
C4	0.00440174	0.0183939	6030408B16Rik
C4	8.11589e-19	1.79818e-17	Ly6a
C4	1.21016e-20	2.86002e-19	Trbc2
C4	0.0305587	0.0883131	Igkc
C4	0.019068	0.0606414	Iglc2
C4	5.62557e-17	1.12883e-15	Gm2178
C4	0.00493646	0.0204277	Hmga1-rs1
C4	2.09627e-06	1.67623e-05	Gm17414
C4	1.02488e-10	1.32116e-09	Tgtp2
C4	0.0815303	0.187679	Hsbp1l1
C4	2.22442e-05	0.000154619	Cyp4v3
C4	7.43602e-35	2.77481e-33	C7
C4	0.00045425	0.00237393	Trim71
C4	0.0406675	0.110813	Ms4a6c
C4	0.000158957	0.000911323	Col4a3
C4	1.40597e-46	6.64557e-45	Gm11407
C4	2.11885e-66	1.50227e-64	Gm13339
C4	5.56183e-28	1.69e-26	Gm13246
C4	0.0880889	0.199963	2410133F24Rik
C4	0.00587657	0.0235395	E130102H24Rik
C4	6.54581e-08	6.47578e-07	2210408F21Rik
C4	0.0502985	0.130324	AA415398
C4	0.00031488	0.0017042	Snord13
C4	4.30872e-159	1.30924e-156	F830016B08Rik
C4	0.105409	0.229015	Gm10406
C4	0.00845296	0.0318785	Gm26720
C4	0.0952949	0.211883	5031415H12Rik
C4	0.0734839	0.17386	Gm26590
C4	9.59361e-56	5.3699e-54	Ccl8
C4	0.00317461	0.0136688	Tmem52
C4	3.06716e-07	2.67371e-06	Gnrhr
C4	8.0533e-17	1.60087e-15	Ly6k
C4	4.9517e-12	7.02152e-11	Gm11935
C4	1.30628e-68	9.58089e-67	Inmt
C4	4.51236e-15	8.13372e-14	Cxcl13
C4	1.03095e-48	5.48207e-47	Dntt
C4	1.44068e-14	2.51174e-13	Gm4956
C4	4.5867e-29	1.52436e-27	Serpina3c
C4	3.24323e-84	3.28493e-82	Scgb3a2
