# Supplementary material for: Single-cell analysis of murine fibroblasts identifies neonatal to adult switching that regulates cardiomyocyte maturation
Source: Nat Commun. 2020 May 22;11:2585. doi: 10.1038/s41467-020-16204-w (PMC7244751; doi:10.1038/s41467-020-16204-w)
Supplement: Supplementary file 21 — Supplementary Data 18 [file 41467_2020_16204_MOESM21_ESM.xlsx]

## Sheet: S18_FB_pathway_cluster3
Supplementary Data Table 18 Enriched pathways in cluster 3 along FB pseudotime
ID	Description	GeneRatio	BgRatio	pvalue	p.adjust	qvalue	geneID	Count
GO:0048644	muscle organ morphogenesis	9/293	97/23174	3.94556e-06	0.00893382	0.0081509	Smad4/Notch1/Serp1/Myom2/Tnni3/Foxc2/Ttn/Myh7/Actc1	9
GO:0055008	cardiac muscle tissue morphogenesis	8/293	76/23174	5.31459e-06	0.00893382	0.0081509	Smad4/Notch1/Myom2/Tnni3/Foxc2/Ttn/Myh7/Actc1	8
GO:0060048	cardiac muscle contraction	9/293	123/23174	2.72936e-05	0.0190313	0.0173635	Nup155/Nedd4l/Kcne3/Tnni3/Pln/Ttn/Myh7/Actc1/Hdac4	9
GO:0033044	regulation of chromosome organization	15/293	354/23174	4.97471e-05	0.0238928	0.0217989	Brca1/Exosc10/Fbxo5/Sirt1/Top2a/Mnat1/Smad4/Tal1/Rnf4/Mki67/Zw10/Lrrk2/Wdhd1/Gnl3/Kdm2a	15
GO:0014706	striated muscle tissue development	17/293	448/23174	6.27814e-05	0.024483	0.0223374	Srpk3/Arid1a/Sirt1/Cby1/Smad4/Cenpf/Notch1/Myom2/Tnni3/Pln/Foxc2/Maml1/Ttn/Myh7/Smyd1/Actc1/Hdac4	17
GO:0030048	actin filament-based movement	8/293	107/23174	6.55405e-05	0.024483	0.0223374	Nup155/Nedd4l/Kcne3/Acta2/Wipf2/Pln/Myh7/Actc1	8
GO:0035051	cardiocyte differentiation	10/293	181/23174	0.000108216	0.0297831	0.027173	Arid1a/Sirt1/Cby1/Smad4/Notch1/Myom2/Hand2/Maml1/Ttn/Actc1	10
