# Supplementary material for: Single-cell analysis of murine fibroblasts identifies neonatal to adult switching that regulates cardiomyocyte maturation
Source: Nat Commun. 2020 May 22;11:2585. doi: 10.1038/s41467-020-16204-w (PMC7244751; doi:10.1038/s41467-020-16204-w)
Supplement: Supplementary file 22 — Supplementary Data 19 [file 41467_2020_16204_MOESM22_ESM.xlsx]

## Sheet: S19_FB_pathway_cluster1
Supplementary Data Table 19 Enriched pathways in cluster 1 along FB pseudotime
ID	Description	GeneRatio	BgRatio	pvalue	p.adjust	qvalue	geneID	Count
GO:0030198	extracellular matrix organization	21/190	273/23174	1.08409e-14	3.03545e-11	2.50025e-11	Col5a3/Fbln1/Ccdc80/Smoc2/Lox/Kazald1/Pdpn/Tnfrsf1b/Pdgfra/Col4a5/Gpm6b/Crispld2/Dpp4/Adamtsl2/Adamts2/Mfap4/Ecm2/Phldb1/Fbln2/Col4a4/Col8a1	21
GO:0031589	cell-substrate adhesion	15/190	337/23174	1.33901e-07	0.000124974	0.000102939	Axl/Col5a3/Fbln1/Csf1/Ccdc80/Smoc2/Myoc/Pdpn/Gpm6b/Sfrp1/Itga11/Fndc3b/Ecm2/Fbln2/Col8a1	15
GO:0008589	regulation of smoothened signaling pathway	8/190	87/23174	5.92109e-07	0.000358293	0.00029512	Wnt9a/Fuz/Serpine2/Shox2/Sfrp1/Rora/Runx2/Gas1	8
GO:0001503	ossification	15/190	381/23174	6.39809e-07	0.000358293	0.00029512	Acp5/Csf1/Lox/Kazald1/Ifitm1/Myoc/Bmp2/Shox2/Tgfbr3/Gpm6b/Sfrp1/Runx2/Fndc3b/Omd/Osr1	15
GO:0001655	urogenital system development	14/190	346/23174	1.10888e-06	0.000517476	0.000426237	Serpinf1/Ace/Tshz3/Epha4/Bmp2/Pdgfra/Ret/Sfrp1/Bmper/Egr1/Ar/Osr1/Cys1/Col4a4	14
GO:0045785	positive regulation of cell adhesion	14/190	410/23174	7.88944e-06	0.00181338	0.00149366	Fbln1/Csf1/Ccdc80/Smoc2/Myoc/Pdpn/Ret/Dpp4/Ccl5/H2-DMa/Il18/Ecm2/Fbln2/Col8a1	14
GO:0030509	BMP signaling pathway	9/190	165/23174	9.23292e-06	0.00181338	0.00149366	Bmp2/Htra3/Tgfbr3/Sfrp1/Bmper/Egr1/Runx2/Nbl1/Zfp423	9
GO:0010811	positive regulation of cell-substrate adhesion	8/190	126/23174	9.69716e-06	0.00181338	0.00149366	Fbln1/Csf1/Ccdc80/Smoc2/Myoc/Ecm2/Fbln2/Col8a1	8
GO:0010810	regulation of cell-substrate adhesion	10/190	210/23174	9.71455e-06	0.00181338	0.00149366	Fbln1/Csf1/Ccdc80/Smoc2/Myoc/Pdpn/Gpm6b/Ecm2/Fbln2/Col8a1	10
GO:0050673	epithelial cell proliferation	14/190	424/23174	1.15117e-05	0.00201455	0.00165936	Serpinf1/Fgf7/Bmp2/Tgfbr3/Nupr1/Sfrp1/Bmper/Klf9/Ccl5/Ar/Osr1/Gas1/Col8a1/Ang	14
GO:0090287	regulation of cellular response to growth factor stimulus	11/190	267/23174	1.3651e-05	0.0022484	0.00185197	Fuz/Smoc2/Lox/Htra3/Tgfbr3/Sfrp1/Bmper/Adamtsl2/Runx2/Nbl1/Zfp423	11
GO:0071772	response to BMP	9/190	176/23174	1.54963e-05	0.00228367	0.00188102	Bmp2/Htra3/Tgfbr3/Sfrp1/Bmper/Egr1/Runx2/Nbl1/Zfp423	9
GO:0071773	cellular response to BMP stimulus	9/190	176/23174	1.54963e-05	0.00228367	0.00188102	Bmp2/Htra3/Tgfbr3/Sfrp1/Bmper/Egr1/Runx2/Nbl1/Zfp423	9
GO:0048704	embryonic skeletal system morphogenesis	7/190	105/23174	2.57755e-05	0.00343673	0.00283078	Wnt9a/Fuz/Shox2/Pdgfra/Runx2/Osr1/Gas1	7
GO:0050678	regulation of epithelial cell proliferation	12/190	357/23174	4.14569e-05	0.00504693	0.00415708	Serpinf1/Fgf7/Bmp2/Tgfbr3/Nupr1/Sfrp1/Klf9/Ccl5/Ar/Osr1/Gas1/Ang	12
GO:0048762	mesenchymal cell differentiation	9/190	216/23174	7.69129e-05	0.00897317	0.00739106	Fuz/Bmp2/Pdpn/Sema3c/Tgfbr3/Ret/Sfrp1/Osr1/Phldb1	9
GO:0010717	regulation of epithelial to mesenchymal transition	6/190	87/23174	8.17011e-05	0.00915053	0.00753715	Fuz/Bmp2/Pdpn/Tgfbr3/Sfrp1/Phldb1	6
GO:0045995	regulation of embryonic development	7/190	130/23174	0.000100741	0.00940727	0.00774862	Fuz/Lama2/Sfrp1/Mbp/Ar/Osr1/Phldb1	7
GO:0010463	mesenchymal cell proliferation	5/190	57/23174	0.000104152	0.00940727	0.00774862	Fgf7/Bmp2/Shox2/Osr1/Gas1	5
GO:0032102	negative regulation of response to external stimulus	11/190	336/23174	0.000109708	0.00953278	0.007852	Serpinf1/Acp5/Serping1/Dusp1/Epha4/Serpine2/Tnfrsf1b/Sema3c/Pdgfra/Rora/Nbl1	11
GO:0001659	temperature homeostasis	8/190	179/23174	0.00011916	0.00953278	0.007852	Ebf2/Adamts5/Ccl5/Scd1/Egr1/Il18/Zfp423/Aldh1a1	8
GO:0048706	embryonic skeletal system development	7/190	138/23174	0.000146256	0.0113755	0.00936982	Wnt9a/Fuz/Shox2/Pdgfra/Runx2/Osr1/Gas1	7
GO:0034446	substrate adhesion-dependent cell spreading	6/190	100/23174	0.000176631	0.0116059	0.00955956	Axl/Fbln1/Myoc/Pdpn/Sfrp1/Fndc3b	6
GO:0034755	iron ion transmembrane transport	3/190	14/23174	0.000184747	0.0116059	0.00955956	Scara5/Slc40a1/Steap3	3
GO:0110110	positive regulation of animal organ morphogenesis	6/190	101/23174	0.000186523	0.0116059	0.00955956	Csf1/Fgf7/Bmp2/Sema3c/Pdgfra/Ar	6
GO:0035282	segmentation	6/190	104/23174	0.000218843	0.0119651	0.00985545	Ifitm1/Sema3c/Pcsk6/Sfrp1/Osr1/Mafb	6
GO:0001649	osteoblast differentiation	8/190	199/23174	0.000246002	0.0119651	0.00985545	Lox/Myoc/Bmp2/Shox2/Tgfbr3/Sfrp1/Runx2/Fndc3b	8
GO:0006826	iron ion transport	4/190	38/23174	0.000259841	0.0119651	0.00985545	Cp/Scara5/Slc40a1/Steap3	4
GO:0003002	regionalization	11/190	372/23174	0.000264941	0.0119651	0.00985545	Fuz/Ifitm1/Bmp2/Sema3c/Pcsk6/Sfrp1/Nbl1/Ar/Osr1/Gas1/Mafb	11
GO:0045670	regulation of osteoclast differentiation	5/190	73/23174	0.000336119	0.0141643	0.0116669	Csf1/Fos/Sfrp1/Ccl5/Mafb	5
GO:0042445	hormone metabolic process	8/190	211/23174	0.000364633	0.0150143	0.012367	Ace/Cyp27a1/Bmp2/Pdgfra/Pcsk6/Egr1/Cpq/Aldh1a1	8
GO:0070613	regulation of protein processing	5/190	80/23174	0.000513678	0.0191773	0.015796	Fuz/Serping1/Serpine2/Cd55/Gas1	5
GO:0060537	muscle tissue development	12/190	471/23174	0.0005383	0.0197196	0.0162427	Tshz3/Fos/Pi16/Lox/Bmp2/Shox2/Sema3c/Pdgfra/Tgfbr3/Nupr1/Egr1/Osr1	12
GO:0052547	regulation of peptidase activity	11/190	406/23174	0.000552524	0.0197196	0.0162427	Wnt9a/Serpinf1/Timp2/Serping1/Pi16/Epha4/Serpine2/Cst3/Ret/Arl6ip5/Mbp	11
GO:0061448	connective tissue development	9/190	282/23174	0.000556374	0.0197196	0.0162427	Wnt9a/Csf1/Ebf2/Lox/Bmp2/Shox2/Egr1/Runx2/Osr1	9
GO:0055072	iron ion homeostasis	5/190	86/23174	0.000715305	0.0243792	0.0200808	Cp/Scara5/Slc40a1/Steap3/Ttc7	5
GO:0030278	regulation of ossification	8/190	235/23174	0.000741482	0.0243792	0.0200808	Csf1/Bmp2/Gpm6b/Sfrp1/Runx2/Fndc3b/Omd/Osr1	8
GO:0071675	regulation of mononuclear cell migration	4/190	50/23174	0.000750934	0.0243792	0.0200808	Csf1/Dusp1/Ccl5/Nbl1	4
GO:0042060	wound healing	10/190	360/23174	0.000812947	0.0243792	0.0200808	Axl/Fbln1/Serping1/Smoc2/Lox/Serpine2/Fgf7/Pdpn/Pdgfra/Arhgap24	10
GO:0001837	epithelial to mesenchymal transition	6/190	133/23174	0.000813297	0.0243792	0.0200808	Fuz/Bmp2/Pdpn/Tgfbr3/Sfrp1/Phldb1	6
GO:0016485	protein processing	8/190	239/23174	0.000827235	0.0243792	0.0200808	Fuz/Serping1/Serpine2/Cd55/Mme/Pcsk6/Adamts2/Gas1	8
GO:0009611	response to wounding	12/190	495/23174	0.000830544	0.0243792	0.0200808	Axl/Fbln1/Serping1/Smoc2/Lox/Epha4/Serpine2/Fgf7/Pdpn/Pdgfra/Arhgap24/Neat1	12
GO:0198738	cell-cell signaling by wnt	11/190	427/23174	0.000835589	0.0243792	0.0200808	Wnt9a/Axl/Fuz/Myoc/Bmp2/Sfrp1/Mst1r/Ror1/Egr1/Foxo3/Uty	11
GO:0106106	cold-induced thermogenesis	6/190	142/23174	0.0011423	0.0307542	0.0253317	Ebf2/Adamts5/Scd1/Il18/Zfp423/Aldh1a1	6
GO:0120161	regulation of cold-induced thermogenesis	6/190	142/23174	0.0011423	0.0307542	0.0253317	Ebf2/Adamts5/Scd1/Il18/Zfp423/Aldh1a1	6
GO:0051271	negative regulation of cellular component movement	9/190	315/23174	0.0012136	0.0315769	0.0260094	Serpinf1/Fbln1/Fuz/Dusp1/Sema3c/Tgfbr3/Sfrp1/Nbl1/Foxo3	9
GO:0090025	regulation of monocyte chemotaxis	3/190	26/23174	0.00122746	0.0315769	0.0260094	Dusp1/Ccl5/Nbl1	3
GO:0006879	cellular iron ion homeostasis	4/190	57/23174	0.00123187	0.0315769	0.0260094	Cp/Scara5/Slc40a1/Ttc7	4
GO:0046660	female sex differentiation	6/190	147/23174	0.00136448	0.03342	0.0275275	Axl/Fgf7/Pdgfra/Nupr1/Sfrp1/Foxo3	6
GO:0045666	positive regulation of neuron differentiation	11/190	458/23174	0.00146538	0.0353713	0.0291348	Serpinf1/Timp2/Epha4/Serpine2/Bmp2/Shox2/Ret/Tenm3/Ccl5/Negr1/Nbl1	11
GO:0060039	pericardium development	3/190	28/23174	0.0015281	0.0359304	0.0295953	Bmp2/Pdpn/Tgfbr3	3
GO:0042698	ovulation cycle	4/190	61/23174	0.00158659	0.0367144	0.030241	Axl/Pdgfra/Egr1/Foxo3	4
GO:0030098	lymphocyte differentiation	10/190	395/23174	0.00162748	0.037352	0.0307663	Axl/Satb1/Sfrp1/Rora/H2-DMa/Egr1/Dock10/Runx2/Il18/Mafb	10
GO:0010171	body morphogenesis	4/190	62/23174	0.00168527	0.0373607	0.0307734	Fuz/Pdgfra/Crispld2/Phldb1	4
GO:0032722	positive regulation of chemokine production	4/190	62/23174	0.00168527	0.0373607	0.0307734	Ccl5/Egr1/Il18/Mbp	4
GO:0040013	negative regulation of locomotion	9/190	331/23174	0.00170561	0.0373607	0.0307734	Serpinf1/Fbln1/Fuz/Dusp1/Sema3c/Tgfbr3/Sfrp1/Nbl1/Foxo3	9
GO:1990845	adaptive thermogenesis	6/190	155/23174	0.00178683	0.0381918	0.031458	Ebf2/Adamts5/Scd1/Il18/Zfp423/Aldh1a1	6
GO:0007596	blood coagulation	6/190	156/23174	0.00184588	0.0384859	0.0317003	Axl/Fbln1/Serping1/Serpine2/Pdpn/Pdgfra	6
GO:0034110	regulation of homotypic cell-cell adhesion	3/190	30/23174	0.00187116	0.0384859	0.0317003	Serpine2/Pdpn/Ccl5	3
GO:0050920	regulation of chemotaxis	7/190	212/23174	0.00188071	0.0384859	0.0317003	Csf1/Smoc2/Dusp1/Sema3c/Pdgfra/Ccl5/Nbl1	7
GO:0033673	negative regulation of kinase activity	7/190	213/23174	0.00193142	0.0384859	0.0317003	Gadd45b/Irak3/Deptor/Dusp1/Sfrp1/Pik3ip1/Hexim1	7
GO:0033674	positive regulation of kinase activity	11/190	475/23174	0.00195019	0.0384859	0.0317003	Csf1/Gadd45b/Ace/Epha4/Bmp2/Pdgfra/Ret/Mst1r/Egr1/Il18/Ang	11
GO:0007599	hemostasis	6/190	158/23174	0.00196841	0.0384859	0.0317003	Axl/Fbln1/Serping1/Serpine2/Pdpn/Pdgfra	6
GO:0030316	osteoclast differentiation	5/190	108/23174	0.00198123	0.0384859	0.0317003	Csf1/Fos/Sfrp1/Ccl5/Mafb	5
GO:0033627	cell adhesion mediated by integrin	4/190	65/23174	0.00200677	0.0384859	0.0317003	Ret/Itga11/Dpp4/Ccl5	4
GO:0060389	pathway-restricted SMAD protein phosphorylation	4/190	65/23174	0.00200677	0.0384859	0.0317003	Bmp2/Tgfbr3/Bmper/Inhbb	4
GO:0048144	fibroblast proliferation	5/190	109/23174	0.00206291	0.0387661	0.031931	Fbln1/Pdgfra/Nupr1/Sfrp1/Fndc3b	5
GO:0040036	regulation of fibroblast growth factor receptor signaling pathway	3/190	32/23174	0.00225865	0.0410664	0.0338257	Fuz/Smoc2/Runx2	3
GO:0034109	homotypic cell-cell adhesion	4/190	68/23174	0.00236836	0.0426518	0.0351316	Serpine2/Pdpn/Pdgfra/Ccl5	4
GO:0045861	negative regulation of proteolysis	9/190	348/23174	0.00239186	0.0426574	0.0351362	Wnt9a/Serpinf1/Timp2/Serping1/Pi16/Epha4/Serpine2/Cst3/Gas1	9
GO:0010543	regulation of platelet activation	3/190	33/23174	0.00246964	0.0429503	0.0353775	Serpine2/Pdpn/Pdgfra	3
GO:0042110	T cell activation	11/190	491/23174	0.00251892	0.0432698	0.0356406	Satb1/Cd2/Tnfrsf1b/Rora/Dpp4/Ccl5/H2-DMa/Egr1/Runx2/Il18/Mafb	11
GO:0043271	negative regulation of ion transport	6/190	168/23174	0.00267574	0.0448975	0.0369814	Ace/Serpine2/Gpm6b/Gnao1/Arl6ip5/Osr1	6
GO:0007548	sex differentiation	8/190	288/23174	0.00267782	0.0448975	0.0369814	Axl/Fgf7/Pdgfra/Nupr1/Sfrp1/Ar/Osr1/Foxo3	8
GO:0050727	regulation of inflammatory response	9/190	356/23174	0.00278292	0.0461076	0.0379781	Serpinf1/Acp5/Ace/Serping1/Cd55/Tnfrsf1b/Nupr1/Rora/Ccl5	9
GO:0043500	muscle adaptation	5/190	117/23174	0.00280742	0.0462398	0.038087	Pi16/Myoc/Tnfrsf1b/Ar/Foxo3	5
GO:0032496	response to lipopolysaccharide	9/190	358/23174	0.00288819	0.047017	0.0387272	Acp5/Axl/Irak3/Ace/Mrc1/Tnfrsf1b/Ccl5/Il18/Ptgir	9
GO:2000241	regulation of reproductive process	6/190	171/23174	0.00292106	0.0472773	0.0389415	Serpinf1/Nupr1/Sfrp1/Inhbb/Il18/Ar	6
GO:0043405	regulation of MAP kinase activity	8/190	295/23174	0.00309985	0.0493157	0.0406206	Gadd45b/Irak3/Dusp1/Epha4/Bmp2/Ret/Sfrp1/Mst1r	8
GO:0002062	chondrocyte differentiation	5/190	120/23174	0.00313117	0.0495327	0.0407993	Wnt9a/Bmp2/Shox2/Runx2/Osr1	5
