# Supplementary material for: Single-cell analysis of murine fibroblasts identifies neonatal to adult switching that regulates cardiomyocyte maturation
Source: Nat Commun. 2020 May 22;11:2585. doi: 10.1038/s41467-020-16204-w (PMC7244751; doi:10.1038/s41467-020-16204-w)
Supplement: Supplementary file 23 — Supplementary Data 20 [file 41467_2020_16204_MOESM23_ESM.xlsx]

## Sheet: S20_FB_pathway_cluster4
Supplementary Data Table 20 Enriched pathways in cluster 4 along FB pseudotime
ID	Description	GeneRatio	BgRatio	pvalue	p.adjust	qvalue	geneID	Count
GO:0002460	adaptive immune response based on somatic recombination of immune receptors built from immunoglobulin superfamily domains	27/246	440/23174	2.46871e-13	7.1418e-10	5.1279e-10	H2-M3/Tnfaip3/Pnp/Bcl6/Cd4/C3/C2/Cd74/Fas/Il33/Il6/Ptprc/Fcgr2b/Il12a/Il6ra/Nfkbiz/C1qc/C1qb/Ccr2/Cd8a/C1ra/H2-K1/C4b/H2-Ab1/Trbc2/Igkc/Iglc2	27
GO:1903039	positive regulation of leukocyte cell-cell adhesion	19/246	203/23174	6.56476e-13	7.1418e-10	5.1279e-10	Lck/H2-M3/Pnp/Nckap1l/Bcl6/Cd4/Cd74/Il6/Ptprc/Il12a/Il6ra/Nr4a3/Nfkbiz/Ccl2/H2-Aa/Ccr2/Rag1/Zbtb16/H2-Ab1	19
GO:0030098	lymphocyte differentiation	25/246	395/23174	1.00932e-12	7.1418e-10	5.1279e-10	Lck/Tcf7/H2-M3/Tnfaip3/Dock2/Pnp/Nckap1l/Bcl6/Cd4/Cd74/Fas/Il6/Ptprc/Il12a/Ccr9/Nfkbiz/H2-Aa/Cd79b/Ccr2/Themis/Cd8a/Rag1/Zbtb16/H2-Ab1/Igkc	25
GO:0060326	cell chemotaxis	22/246	299/23174	1.26709e-12	7.1418e-10	5.1279e-10	Ccl24/Ccl6/Ccl4/Ccl11/Cxcl14/Enpp2/Nckap1l/Pla2g7/Cd74/Sell/Il12a/Cxcl1/Ccr9/Ccl7/Ccl2/Fgf1/Saa3/Ackr2/Ccr2/Cxcl2/Ccl8/Cxcl13	22
GO:0030217	T cell differentiation	21/246	269/23174	1.3465e-12	7.1418e-10	5.1279e-10	Lck/Tcf7/H2-M3/Dock2/Pnp/Nckap1l/Bcl6/Cd4/Cd74/Fas/Il6/Ptprc/Il12a/Ccr9/Nfkbiz/H2-Aa/Ccr2/Themis/Cd8a/Rag1/Zbtb16	21
GO:0045582	positive regulation of T cell differentiation	14/246	95/23174	1.5177e-12	7.1418e-10	5.1279e-10	Lck/H2-M3/Pnp/Nckap1l/Bcl6/Cd74/Il6/Ptprc/Il12a/Nfkbiz/H2-Aa/Ccr2/Rag1/Zbtb16	14
GO:0022409	positive regulation of cell-cell adhesion	20/246	242/23174	1.64042e-12	7.1418e-10	5.1279e-10	Lck/H2-M3/Pnp/Nckap1l/Bcl6/Cd4/Cd74/Il6/Ptprc/Il12a/Il6ra/Nr4a3/Nfkbiz/Ccl2/H2-Aa/Ccr2/Rag1/Zbtb16/H2-Ab1/Cxcl13	20
GO:0050870	positive regulation of T cell activation	18/246	187/23174	1.6755e-12	7.1418e-10	5.1279e-10	Lck/H2-M3/Pnp/Nckap1l/Bcl6/Cd4/Cd74/Il6/Ptprc/Il12a/Il6ra/Nfkbiz/Ccl2/H2-Aa/Ccr2/Rag1/Zbtb16/H2-Ab1	18
GO:0007159	leukocyte cell-cell adhesion	22/246	319/23174	4.59457e-12	1.32633e-09	9.52319e-10	Lck/H2-M3/Pnp/Ppara/Nckap1l/Bcl6/Cd4/Cd74/Scgb1a1/Il6/Ptprc/Sell/Il12a/Il6ra/Nr4a3/Nfkbiz/Ccl2/H2-Aa/Ccr2/Rag1/Zbtb16/H2-Ab1	22
GO:0050727	regulation of inflammatory response	23/246	356/23174	5.61401e-12	1.4726e-09	1.05734e-09	Apoe/Ccl24/Lpl/Esr1/Tnfaip3/Ppara/Bcl6/Apod/Ahsg/C3/Scgb1a1/Il33/Il6/Casp1/Cfh/Fcgr2b/Duoxa1/Tlr2/Ptgs2/Nfkbiz/Zfp36/Ccr2/Tnfaip6	23
GO:0034341	response to interferon-gamma	15/246	137/23174	1.96363e-11	3.71999e-09	2.671e-09	Ccl24/Ccl6/Ccl4/Ccl11/Dapk1/Casp1/Gsn/Tlr2/Gbp2/Ccl7/Ccl2/H2-Aa/H2-Eb1/H2-Ab1/Ccl8	15
GO:0002819	regulation of adaptive immune response	17/246	205/23174	7.6473e-11	1.24178e-08	8.9161e-09	H2-M3/Tnfaip3/Pnp/Bcl6/Cd4/C3/Cd74/Il33/Il6/Ptprc/Fcgr2b/Il12a/Il6ra/Nfkbiz/Ccr2/H2-K1/H2-Ab1	17
GO:0019221	cytokine-mediated signaling pathway	21/246	338/23174	1.00785e-10	1.49424e-08	1.07289e-08	Ccl24/Ccl6/Ccl4/Ifngr1/Ccl11/Cd4/Cd74/Csf1r/Il6/Casp1/Ptprc/Zbp1/Il6ra/Cxcl1/Ccl7/Ccl2/Ccr2/Iigp1/Cxcl2/Ccl8/Cxcl13	21
GO:0070374	positive regulation of ERK1 and ERK2 cascade	17/246	218/23174	2.00686e-10	2.60215e-08	1.86838e-08	Apoe/Ccl24/Ccl6/Ccl4/Esr1/Ccl11/Cd4/C3/Cd74/Csf1r/Il6/Ptprc/Tlr2/Ccl7/Ccl2/Adra1a/Ccl8	17
GO:0002687	positive regulation of leukocyte migration	14/246	144/23174	4.61444e-10	5.24508e-08	3.76603e-08	Ccl24/Mmp9/Ccl4/Cxcl14/Nckap1l/Pla2g7/Cd74/Sell/Il12a/Tlr2/Ccl2/Tnfrsf18/Ccr2/Cxcl13	14
GO:0002696	positive regulation of leukocyte activation	23/246	448/23174	5.46357e-10	5.82211e-08	4.18035e-08	Lck/H2-M3/Pnp/Nckap1l/Bcl6/Cd4/Cd74/Il33/Il6/Ptprc/Il12a/Il6ra/Nr4a3/Nfkbiz/Ccl2/H2-Aa/Ccr2/Rag1/Zbtb16/H2-Ab1/Trbc2/Igkc/Iglc2	23
GO:0002449	lymphocyte mediated immunity	22/246	424/23174	1.08368e-09	9.4753e-08	6.80338e-08	H2-M3/Pnp/Bcl6/C3/C2/Cd74/Fas/Il6/Ptprc/Fcgr2b/Il12a/C1qc/C1qb/Ccr2/Cd8a/C1ra/H2-K1/C4b/H2-Ab1/Trbc2/Igkc/Iglc2	22
GO:0032103	positive regulation of response to external stimulus	19/246	313/23174	1.19388e-09	9.92961e-08	7.12958e-08	Ccl24/Lpl/Ccl4/Cxcl14/Nckap1l/Pla2g7/C3/Cd74/Il33/Il6/Sell/Il12a/Tlr2/Cxcl1/Ptgs2/Nfkbiz/Ccl2/Ccr2/Cxcl13	19
GO:1990868	response to chemokine	10/246	70/23174	3.43546e-09	2.44061e-07	1.75239e-07	Ccl24/Ccl6/Ccl4/Ccl11/Cxcl1/Ccl7/Ccl2/Cxcl2/Ccl8/Cxcl13	10
GO:1990869	cellular response to chemokine	10/246	70/23174	3.43546e-09	2.44061e-07	1.75239e-07	Ccl24/Ccl6/Ccl4/Ccl11/Cxcl1/Ccl7/Ccl2/Cxcl2/Ccl8/Cxcl13	10
GO:0002478	antigen processing and presentation of exogenous peptide antigen	7/246	25/23174	5.69614e-09	3.84894e-07	2.76359e-07	H2-M3/Cd74/Fcgr2b/H2-Aa/H2-Eb1/H2-K1/H2-Ab1	7
GO:0001819	positive regulation of cytokine production	21/246	445/23174	1.38979e-08	8.31435e-07	5.9698e-07	Lpl/H2-M3/Ccl4/Cyp1b1/C3/Cd74/Csf1r/Il33/Il6/Casp1/Ptprc/Il12a/Il6ra/Tlr2/Nr4a3/Clec5a/Ptgs2/Ccl2/Ccr2/Ifi205/Ifi204	21
GO:0070661	leukocyte proliferation	18/246	329/23174	1.6684e-08	9.48206e-07	6.80823e-07	H2-M3/Dock2/Pnp/Nckap1l/Bcl6/Cd4/Cd74/Csf1r/Scgb1a1/Il33/Il6/Ptprc/Fcgr2b/Il12a/Il6ra/H2-Aa/Ccr2/H2-Ab1	18
GO:0001818	negative regulation of cytokine production	16/246	258/23174	1.87173e-08	1.04633e-06	7.51278e-07	Ndrg2/Hmox1/Prg4/Tnfaip3/Nckap1l/Bcl6/Apod/Scgb1a1/Il33/Il6/Ptprc/Fcgr2b/Il12a/Tlr2/Errfi1/Zfp36	16
GO:0031349	positive regulation of defense response	19/246	371/23174	1.91203e-08	1.05162e-06	7.55074e-07	Ccl24/Lpl/H2-M3/Esr1/Tnfaip3/C3/Cd74/Il33/Il6/Zbp1/Il12a/Tlr2/Cxcl1/Ptgs2/Nfkbiz/Penk/Ccr2/Ifi205/Ifi204	19
GO:0002699	positive regulation of immune effector process	16/246	259/23174	1.97631e-08	1.06972e-06	7.68071e-07	Hmox1/H2-M3/Pnp/C3/Cd74/Il33/Il6/Ptprc/Il12a/Tlr2/Nr4a3/Cxcl1/Nfkbiz/Ccl2/Ccr2/H2-K1	16
GO:0032944	regulation of mononuclear cell proliferation	15/246	227/23174	2.26667e-08	1.18913e-06	8.53809e-07	H2-M3/Pnp/Nckap1l/Bcl6/Cd4/Cd74/Scgb1a1/Il6/Ptprc/Fcgr2b/Il12a/Il6ra/H2-Aa/Ccr2/H2-Ab1	15
GO:0001776	leukocyte homeostasis	11/246	110/23174	2.60855e-08	1.32675e-06	9.52622e-07	Tnfaip3/Nckap1l/Cd74/Fas/Il6/Fcgr2b/Lat/Tsc22d3/Ccl2/Ccr2/Rag1	11
GO:1901342	regulation of vasculature development	18/246	340/23174	2.76216e-08	1.34556e-06	9.66132e-07	Ccl24/Hmox1/H2-M3/Mmp9/Ccl11/Enpp2/Xdh/Cyp1b1/C3/Il6ra/Efna3/Ptgs2/Ccl2/Fgf1/Lrg1/Ccr2/Ism1/Col4a3	18
GO:0010573	vascular endothelial growth factor production	7/246	33/23174	4.70882e-08	2.11277e-06	1.517e-06	Ndrg2/Cyp1b1/C3/Il6/Ptgs2/Ccl2/Ccr2	7
GO:0006959	humoral immune response	18/246	355/23174	5.32145e-08	2.35664e-06	1.6921e-06	C3/C2/Cfh/Ptprc/Fcgr2b/Cxcl1/Ccl2/C1qc/C1qb/Ccr2/C1ra/Cxcl2/C4b/H2-Ab1/Trbc2/Igkc/Iglc2/Cxcl13	18
GO:0052548	regulation of endopeptidase activity	17/246	332/23174	1.09589e-07	4.67123e-06	3.354e-06	Lck/Mmp9/Dpep1/Serpina3n/Dapk1/Ahsg/Xdh/Fas/Il6/Casp1/Gsn/Efna3/Ptgs2/Serpinb6b/Rag1/Col4a3/Serpina3c	17
GO:0009636	response to toxic substance	17/246	343/23174	1.74342e-07	7.25007e-06	5.20564e-06	Lck/Hmox1/Mb/Ccl4/Tnfaip3/Ppara/Cyp1b1/Fas/Il6/Gsta3/Nr4a3/Mt2/Mt1/Ccl7/Ces1d/Adh1/Inmt	17
GO:0061082	myeloid leukocyte cytokine production	6/246	30/23174	6.45695e-07	2.36755e-05	1.69993e-05	Hmox1/H2-M3/Bcl6/Cd74/Tlr2/Nr4a3	6
GO:0002526	acute inflammatory response	10/246	122/23174	7.37024e-07	2.67367e-05	1.91973e-05	Cd163/Serpina3n/Ahsg/C3/Il6/Cfh/Fcgr2b/Cxcl1/Ptgs2/Saa3	10
GO:0050766	positive regulation of phagocytosis	8/246	75/23174	1.31512e-06	4.63734e-05	3.32967e-05	Dock2/Nckap1l/Ahsg/C3/C2/Ptprc/Fcgr2b/Ccl2	8
GO:0048660	regulation of smooth muscle cell proliferation	11/246	163/23174	1.43072e-06	4.80011e-05	3.44654e-05	Ndrg2/Hmox1/Mmp9/Esr1/Tnfaip3/Apod/Il6/Il12a/Il6ra/Nr4a3/Ptgs2	11
GO:0050866	negative regulation of cell activation	12/246	203/23174	1.92357e-06	6.13245e-05	4.40317e-05	Apoe/Hmox1/H2-M3/Tnfaip3/Bcl6/Cd74/Scgb1a1/Fas/Fcgr2b/H2-Aa/Ccr2/H2-Ab1	12
GO:0048659	smooth muscle cell proliferation	11/246	168/23174	1.92426e-06	6.13245e-05	4.40317e-05	Ndrg2/Hmox1/Mmp9/Esr1/Tnfaip3/Apod/Il6/Il12a/Il6ra/Nr4a3/Ptgs2	11
GO:2000379	positive regulation of reactive oxygen species metabolic process	9/246	108/23174	2.32035e-06	7.12828e-05	5.11819e-05	H2-M3/Esr1/Xdh/Cyp1b1/Il6/Duoxa1/Tlr2/Cxcl1/Ptgs2	9
GO:0050921	positive regulation of chemotaxis	10/246	140/23174	2.59704e-06	7.86554e-05	5.64755e-05	Ccl4/Cxcl14/Nckap1l/Pla2g7/Cd74/Sell/Il12a/Ccl2/Ccr2/Cxcl13	10
GO:0002718	regulation of cytokine production involved in immune response	8/246	82/23174	2.60647e-06	7.86554e-05	5.64755e-05	Hmox1/H2-M3/Bcl6/Cd74/Il6/Tlr2/Nr4a3/Ccr2	8
GO:0002237	response to molecule of bacterial origin	16/246	376/23174	2.97446e-06	8.85521e-05	6.35814e-05	Mgst1/H2-M3/Tnfaip3/Ankrd1/Il6/Casp1/Fcgr2b/Il12a/Tlr2/Gbp2/Cxcl1/Ptgs2/Ccl2/Zfp36/Cxcl2/Cxcl13	16
GO:0071276	cellular response to cadmium ion	5/246	23/23174	3.72508e-06	0.000106744	7.66433e-05	Hmox1/Mmp9/Gsn/Mt2/Mt1	5
GO:0002440	production of molecular mediator of immune response	15/246	345/23174	4.70375e-06	0.0001273	9.14028e-05	Hmox1/H2-M3/Tnfaip3/Bcl6/Cd74/Fas/Il33/Il6/Ptprc/Fcgr2b/Il12a/Tlr2/Nr4a3/Ccr2/H2-Ab1	15
GO:0072376	protein activation cascade	11/246	200/23174	1.02749e-05	0.000257628	0.00018498	C3/C2/Cfh/C1qc/C1qb/F13a1/C1ra/C4b/Trbc2/Igkc/Iglc2	11
GO:0006909	phagocytosis	14/246	334/23174	1.47693e-05	0.000356547	0.000256005	Dock2/Nckap1l/Ahsg/C3/C2/Ptprc/Fcgr2b/Gsn/Tlr2/Ccl2/Ccr2/Trbc2/Igkc/Iglc2	14
GO:0042036	negative regulation of cytokine biosynthetic process	5/246	30/23174	1.48474e-05	0.000356547	0.000256005	Prg4/Il6/Ptprc/Errfi1/Zfp36	5
GO:0002768	immune response-regulating cell surface receptor signaling pathway	14/246	338/23174	1.68626e-05	0.000402107	0.000288718	Lck/Cd247/H2-M3/Nckap1l/Ptprc/Fcgr2b/Tlr2/Nr4a3/Nfkbiz/Cd79b/Themis/Trbc2/Igkc/Iglc2	14
GO:0140131	positive regulation of lymphocyte chemotaxis	4/246	17/23174	2.64546e-05	0.000589767	0.00042346	Ccl4/Cxcl14/Ccr2/Cxcl13	4
GO:0071216	cellular response to biotic stimulus	13/246	311/23174	3.07425e-05	0.000664847	0.000477368	Tnfaip3/Ankrd1/Il6/Casp1/Fcgr2b/Il12a/Tlr2/Gbp2/Cxcl1/Ccl2/Zfp36/Cxcl2/Cxcl13	13
GO:0002366	leukocyte activation involved in immune response	12/246	268/23174	3.1931e-05	0.000676303	0.000485593	Hmox1/H2-M3/Tnfaip3/Dock2/Bcl6/Il33/Il6/Ptprc/Nr4a3/Lat/Nfkbiz/Ccr2	12
GO:0046686	response to cadmium ion	5/246	35/23174	3.23904e-05	0.000681799	0.00048954	Hmox1/Mmp9/Gsn/Mt2/Mt1	5
GO:0006956	complement activation	10/246	187/23174	3.30841e-05	0.000692126	0.000496955	C3/C2/Cfh/C1qc/C1qb/C1ra/C4b/Trbc2/Igkc/Iglc2	10
GO:0043062	extracellular structure organization	13/246	317/23174	3.74477e-05	0.00076465	0.000549028	Apoe/Lpl/Mmp9/Ntn4/Pla2g7/Vit/Cyp1b1/Il6/Mmp3/Ces1d/Ero1lb/Spock2/Col4a3	13
GO:0045862	positive regulation of proteolysis	13/246	321/23174	4.25969e-05	0.000852426	0.000612052	Lck/Apoe/Dapk1/Xdh/C3/Fas/Il33/Casp1/Gsn/Efna3/Spon1/Rgma/Col4a3	13
GO:0031341	regulation of cell killing	8/246	130/23174	7.67544e-05	0.00140716	0.00101036	H2-M3/Pnp/Cfh/Ptprc/Il12a/Cxcl1/Ccl2/H2-K1	8
GO:0071887	leukocyte apoptotic process	8/246	132/23174	8.54555e-05	0.00154669	0.00111054	Pnp/Cd74/Fas/Il6/Fcgr2b/Nr4a3/Tsc22d3/Rag1	8
GO:0009611	response to wounding	16/246	495/23174	8.57257e-05	0.00154669	0.00111054	Ifrd1/Apoe/Hmox1/Tnfaip3/Kremen1/Ppara/C3/Il6/Nmnat3/Ccl2/Foxa2/F13a1/Ppl/Zfp36/Ccr2/Rgma	16
GO:0072503	cellular divalent inorganic cation homeostasis	16/246	498/23174	9.19444e-05	0.00164152	0.00117863	Lck/Apoe/Esr1/Cd4/Ptprc/Cxcl1/Ccr9/Mt2/Mt1/Ccl2/Ackr2/Adra1a/Ccr2/Slc39a8/Cxcl2/Cxcl13	16
GO:0006979	response to oxidative stress	14/246	401/23174	0.000106924	0.00185082	0.00132891	Lck/Apoe/Hmox1/Mgst1/Mmp9/Mb/Tnfaip3/Dapk1/Apod/Cyp1b1/Il6/Nr4a3/Ptgs2/Mmp3	14
GO:0046427	positive regulation of JAK-STAT cascade	7/246	102/23174	0.000109351	0.00185516	0.00133203	Lck/Cyp1b1/Csf1r/Il6/Il12a/Il6ra/Tnfrsf18	7
GO:0043903	regulation of symbiosis, encompassing mutualism through parasitism	10/246	216/23174	0.000110707	0.00186886	0.00134187	Apoe/Sqstm1/Ccl4/Cd4/Cd74/Gsn/Tlr2/Cxcl1/Isg20/Zfp36	10
GO:0044403	symbiont process	13/246	355/23174	0.000117613	0.00196599	0.0014116	Apoe/Sqstm1/Mmp9/Ccl4/Cd4/Cd74/Gsn/Zbp1/Tlr2/Gbp2/Cxcl1/Isg20/Zfp36	13
GO:0001906	cell killing	9/246	178/23174	0.000125666	0.00207015	0.0014864	H2-M3/Pnp/C3/Cfh/Ptprc/Il12a/Cxcl1/Ccl2/H2-K1	9
GO:0006809	nitric oxide biosynthetic process	6/246	76/23174	0.000158208	0.00246342	0.00176876	H2-M3/Esr1/Cyp1b1/Il6/Tlr2/Ptgs2	6
GO:0042063	gliogenesis	12/246	321/23174	0.00017736	0.00267609	0.00192147	Efemp1/Aspa/Enpp2/Csf1r/Fas/Il33/Il6/Tlr2/Klf15/Ccl2/Prdm8/Ccr2	12
GO:0046486	glycerolipid metabolic process	12/246	322/23174	0.000182523	0.00271436	0.00194894	Apoe/Lpl/Esr1/Enpp2/Pla2g7/C3/Csf1r/Lrat/Mtm1/Ip6k2/Thrsp/Ces1d	12
GO:1903365	regulation of fear response	3/246	11/23174	0.00018308	0.00271436	0.00194894	Apoe/Penk/Rag1	3
GO:2000822	regulation of behavioral fear response	3/246	11/23174	0.00018308	0.00271436	0.00194894	Apoe/Penk/Rag1	3
GO:0050673	epithelial cell proliferation	14/246	424/23174	0.000190694	0.00279085	0.00200386	Apoe/Ccl24/Hmox1/Esr1/Tnfaip3/Ccl11/Xdh/Il6/Nr4a3/Errfi1/Ccl2/Fgf1/Lrg1/Zfp36	14
GO:0046209	nitric oxide metabolic process	6/246	80/23174	0.000209928	0.00304619	0.0021872	H2-M3/Esr1/Cyp1b1/Il6/Tlr2/Ptgs2	6
GO:0043500	muscle adaptation	7/246	117/23174	0.000256754	0.00363291	0.00260847	Tcap/Ppara/Gsn/Nr4a3/Errfi1/Klf15/Adra1a	7
GO:0042089	cytokine biosynthetic process	7/246	118/23174	0.000270515	0.00373919	0.00268479	Prg4/Il6/Ptprc/Tlr2/Errfi1/Zfp36/Ccr2	7
GO:2001057	reactive nitrogen species metabolic process	6/246	84/23174	0.000274134	0.00373919	0.00268479	H2-M3/Esr1/Cyp1b1/Il6/Tlr2/Ptgs2	6
GO:0000302	response to reactive oxygen species	9/246	201/23174	0.000311403	0.00421043	0.00302314	Lck/Hmox1/Mmp9/Mb/Tnfaip3/Apod/Cyp1b1/Il6/Nr4a3	9
GO:0043087	regulation of GTPase activity	11/246	295/23174	0.000335838	0.00442165	0.00317479	Ccl24/Ccl6/Ccl4/Ccl11/Bcl6/Ccl7/Ccl2/Arhgap9/Rgma/Ccl8/Cxcl13	11
GO:0010713	negative regulation of collagen metabolic process	3/246	14/23174	0.000394472	0.00509856	0.00366083	Il6/Il6ra/Errfi1	3
GO:0032966	negative regulation of collagen biosynthetic process	3/246	14/23174	0.000394472	0.00509856	0.00366083	Il6/Il6ra/Errfi1	3
GO:0071827	plasma lipoprotein particle organization	4/246	33/23174	0.000398054	0.00512212	0.00367775	Apoe/Lpl/Pla2g7/Ces1d	4
GO:0051817	modification of morphology or physiology of other organism involved in symbiotic interaction	6/246	91/23174	0.000422679	0.00539826	0.00387602	Apoe/Mmp9/Ccl4/Cd4/Tlr2/Cxcl1	6
GO:0042832	defense response to protozoan	4/246	34/23174	0.000447393	0.00565041	0.00405707	Il6/Il12a/Gbp2/Iigp1	4
GO:0045600	positive regulation of fat cell differentiation	5/246	61/23174	0.000474365	0.00592522	0.00425438	Lpl/Lrp5/Ptgs2/Zfp36/Zbtb16	5
GO:0097006	regulation of plasma lipoprotein particle levels	5/246	61/23174	0.000474365	0.00592522	0.00425438	Apoe/Lpl/Pla2g7/Mylip/Ces1d	5
GO:0035641	locomotory exploration behavior	3/246	15/23174	0.000489233	0.00600102	0.00430881	Apoe/Penk/Lsamp	3
GO:0090197	positive regulation of chemokine secretion	3/246	15/23174	0.000489233	0.00600102	0.00430881	Lpl/Csf1r/Il33	3
GO:0043547	positive regulation of GTPase activity	9/246	217/23174	0.000543535	0.00648061	0.00465316	Ccl24/Ccl6/Ccl4/Ccl11/Ccl7/Ccl2/Rgma/Ccl8/Cxcl13	9
GO:0001702	gastrulation with mouth forming second	4/246	36/23174	0.000558899	0.00661514	0.00474975	Chrd/Lhx1/Lrp5/Foxa2	4
GO:0050795	regulation of behavior	6/246	96/23174	0.000562578	0.00661514	0.00474975	Apoe/Il6/Casp1/Nr4a3/Penk/Rag1	6
GO:0071825	protein-lipid complex subunit organization	4/246	37/23174	0.000621463	0.00708758	0.00508897	Apoe/Lpl/Pla2g7/Ces1d	4
GO:0090195	chemokine secretion	3/246	17/23174	0.000719776	0.00794316	0.00570328	Lpl/Csf1r/Il33	3
GO:0003300	cardiac muscle hypertrophy	6/246	101/23174	0.000736042	0.00804456	0.00577609	Tcap/Ppara/Nr4a3/Errfi1/Klf15/Adra1a	6
GO:0072523	purine-containing compound catabolic process	4/246	39/23174	0.000761217	0.00824047	0.00591676	Pnp/Xdh/Gda/Aox1	4
GO:0001909	leukocyte mediated cytotoxicity	7/246	141/23174	0.000789562	0.0084934	0.00609836	H2-M3/Pnp/Ptprc/Il12a/Cxcl1/Ccl2/H2-K1	7
GO:2000107	negative regulation of leukocyte apoptotic process	5/246	69/23174	0.000836624	0.00888305	0.00637814	Pnp/Cd74/Fcgr2b/Tsc22d3/Rag1	5
GO:0042136	neurotransmitter biosynthetic process	6/246	104/23174	0.000858361	0.00893811	0.00641767	H2-M3/Esr1/Cyp1b1/Il6/Tlr2/Ptgs2	6
GO:1901652	response to peptide	12/246	383/23174	0.000859736	0.00893811	0.00641767	Lpl/Mmp9/Pdk4/Tnfaip3/Serpina3n/Ppara/Ahsg/Cpeb1/Fcgr2b/Nr4a3/Klf15/Serpina3c	12
GO:0045089	positive regulation of innate immune response	9/246	232/23174	0.00087487	0.0090678	0.00651079	H2-M3/Esr1/Tnfaip3/Cd74/Zbp1/Il12a/Tlr2/Ifi205/Ifi204	9
GO:0001822	kidney development	10/246	281/23174	0.000889023	0.00917871	0.00659042	Mmp9/Lhx1/Gsta3/Il6ra/Klf15/Fgf1/Epcam/Dact2/Zbtb16/Col4a3	10
GO:0019216	regulation of lipid metabolic process	11/246	336/23174	0.000985619	0.0100029	0.00718217	Apoe/Pdk4/Esr1/Ppara/Apod/C3/Nr4a3/Ptgs2/Thrsp/Fgf1/Foxa2	11
GO:1903975	regulation of glial cell migration	3/246	19/23174	0.00100973	0.0100973	0.00724995	Efemp1/Fas/Ccr2	3
GO:0006690	icosanoid metabolic process	6/246	108/23174	0.00104515	0.0103748	0.0074492	Alox12e/Ltc4s/Cyp1b1/Cd74/Tlr2/Ptgs2	6
GO:0045444	fat cell differentiation	9/246	238/23174	0.0010466	0.0103748	0.0074492	Lpl/Mb/Lrp5/Nr4a3/Ptgs2/Lrg1/Zfp36/Zbtb16/Cebpd	9
GO:0022612	gland morphogenesis	7/246	150/23174	0.00113413	0.0110182	0.0079112	Pax3/Esr1/Tnfaip3/Ntn4/Ccl11/Lrp5/Il6	7
GO:0006006	glucose metabolic process	8/246	195/23174	0.00117702	0.0112898	0.00810623	Pdk4/Ppara/Apod/Lrp5/Cbr2/Il6/H6pd/Foxa2	8
GO:0051770	positive regulation of nitric-oxide synthase biosynthetic process	3/246	20/23174	0.00117864	0.0112898	0.00810623	Cpeb1/Tlr2/Ccl2	3
GO:0051898	negative regulation of protein kinase B signaling	4/246	44/23174	0.00120535	0.0114811	0.00824356	H2-M3/Xdh/Mtm1/Mmp3	4
GO:0031334	positive regulation of protein complex assembly	9/246	243/23174	0.00120973	0.0114907	0.00825049	Ccl24/Esr1/Ccl11/Nckap1l/Fas/Gsn/Mmp3/Gda/Cxcl13	9
GO:0008202	steroid metabolic process	10/246	293/23174	0.00121818	0.0115389	0.00828507	Apoe/Hsd11b1/Esr1/Cyp1b1/Lrp5/Hmgcs2/Hsd17b11/Fgf1/Foxa2/Ces1d	10
GO:0009991	response to extracellular stimulus	12/246	400/23174	0.00124638	0.0117482	0.00843534	Apoe/Lpl/Mmp9/Pdk4/Ppara/Fas/Casp1/Ptprc/Sell/Foxa2/Zfp36/Dntt	12
GO:0031579	membrane raft organization	3/246	21/23174	0.00136436	0.0125066	0.00897992	Dock2/Ptprc/Gsn	3
GO:0042572	retinol metabolic process	3/246	21/23174	0.00136436	0.0125066	0.00897992	Cyp1b1/Lrat/Adh1	3
GO:0060759	regulation of response to cytokine stimulus	6/246	114/23174	0.00138204	0.0126347	0.00907187	Cd74/Il6/Casp1/Ptprc/Zbp1/Tlr2	6
GO:0006695	cholesterol biosynthetic process	4/246	46/23174	0.00142514	0.0129248	0.00928019	Apoe/Hmgcs2/Fgf1/Ces1d	4
GO:0006144	purine nucleobase metabolic process	3/246	23/23174	0.00178855	0.0156384	0.0112285	Xdh/Gda/Aox1	3
GO:0042445	hormone metabolic process	8/246	211/23174	0.00193677	0.0166298	0.0119404	Hsd11b1/Esr1/Cyp1b1/Duoxa1/Lrat/Hsd17b11/Ero1lb/Adh1	8
GO:0045124	regulation of bone resorption	4/246	50/23174	0.00194584	0.0166298	0.0119404	Pdk4/Ahsg/Csf1r/Il6	4
GO:0051048	negative regulation of secretion	9/246	261/23174	0.0019749	0.0167941	0.0120583	Apoe/Hmox1/Tnfaip3/Cd74/Il33/Il6/Inha/Maob/Ccr2	9
GO:0010827	regulation of glucose transmembrane transport	5/246	86/23174	0.00224143	0.0184784	0.0132677	Esr1/C3/Nr4a3/Klf15/Upk3b	5
GO:0051767	nitric-oxide synthase biosynthetic process	3/246	25/23174	0.00228677	0.0184784	0.0132677	Cpeb1/Tlr2/Ccl2	3
GO:0055069	zinc ion homeostasis	3/246	25/23174	0.00228677	0.0184784	0.0132677	Mt2/Mt1/Slc39a8	3
GO:0055094	response to lipoprotein particle	3/246	25/23174	0.00228677	0.0184784	0.0132677	Apoe/Lpl/Mylip	3
GO:0031348	negative regulation of defense response	8/246	217/23174	0.0023052	0.0185833	0.013343	Apoe/H2-M3/Tnfaip3/Ppara/Apod/Fcgr2b/Zfp36/Tnfaip6	8
GO:0034599	cellular response to oxidative stress	9/246	268/23174	0.00236059	0.0188516	0.0135357	Hmox1/Mgst1/Mmp9/Tnfaip3/Dapk1/Cyp1b1/Il6/Nr4a3/Mmp3	9
GO:0006575	cellular modified amino acid metabolic process	7/246	172/23174	0.00247618	0.0194052	0.0139331	Gstt1/Mgst1/Ckmt2/Gsta3/Duoxa1/Ero1lb/Gstm1	7
GO:0061138	morphogenesis of a branching epithelium	8/246	221/23174	0.0025799	0.0198998	0.0142883	Lhx1/Esr1/Ntn4/Ccl11/Lrp5/Il6/Fgf1/Foxa2	8
GO:0001503	ossification	11/246	381/23174	0.00264847	0.020295	0.0145721	Chrd/Mmp9/Kremen1/Ahsg/Lrp5/Il6/Clec5a/Ptgs2/Zbtb16/Cebpd/Ifi204	11
GO:0006732	coenzyme metabolic process	10/246	326/23174	0.00266137	0.0203481	0.0146102	Hsd11b1/Pdk4/Ppara/Cbr3/Cbr2/Hmgcs2/H6pd/Nmnat3/Fmo2/Ces1d	10
GO:1901568	fatty acid derivative metabolic process	6/246	131/23174	0.0027914	0.0211526	0.0151878	Alox12e/Ltc4s/Cyp1b1/Cd74/Tlr2/Ptgs2	6
GO:0071402	cellular response to lipoprotein particle stimulus	3/246	27/23174	0.00286313	0.0214015	0.0153665	Apoe/Lpl/Mylip	3
GO:0051607	defense response to virus	8/246	227/23174	0.00303927	0.0225794	0.0162122	Ifngr1/Il33/Il6/Ptprc/Zbp1/Ifit1/Isg20/Cd8a	8
GO:0016032	viral process	9/246	279/23174	0.00308538	0.0228721	0.0164224	Apoe/Mmp9/Ccl4/Cd4/Cd74/Gsn/Zbp1/Isg20/Zfp36	9
GO:0033198	response to ATP	3/246	28/23174	0.00318179	0.0233827	0.016789	Casp1/Sell/Dntt	3
GO:0032102	negative regulation of response to external stimulus	10/246	336/23174	0.00330002	0.0240965	0.0173016	Apoe/Tnfaip3/Kremen1/Ppara/Apod/Fcgr2b/Zfp36/Tnfaip6/Rgma/Cxcl13	10
GO:1902042	negative regulation of extrinsic apoptotic signaling pathway via death domain receptors	3/246	29/23174	0.00352136	0.0252265	0.0181129	Hmox1/Tnfaip3/Dapk1	3
GO:0051346	negative regulation of hydrolase activity	11/246	396/23174	0.00354903	0.0253715	0.018217	Mmp9/Dpep1/Serpina3n/Nckap1l/Ahsg/Gzma/Il6/Ptgs2/Serpinb6b/Rag1/Serpina3c	11
GO:0030278	regulation of ossification	8/246	235/23174	0.00374811	0.0265718	0.0190789	Chrd/Kremen1/Ahsg/Lrp5/Il6/Zbtb16/Cebpd/Ifi204	8
GO:0046850	regulation of bone remodeling	4/246	60/23174	0.00379386	0.0267848	0.0192318	Pdk4/Ahsg/Csf1r/Il6	4
GO:0150076	neuroinflammatory response	4/246	61/23174	0.00402681	0.0281959	0.020245	Il33/Casp1/Tlr2/Ptgs2	4
GO:0046700	heterocycle catabolic process	12/246	462/23174	0.00405442	0.0283311	0.0203421	Hmox1/Pnp/Ppara/Xdh/Scgb1a1/Il6/Gsta3/Isg20/Zfp36/Gda/Aox1/Trim71	12
GO:1902991	regulation of amyloid precursor protein catabolic process	3/246	31/23174	0.00426486	0.0292619	0.0210104	Apoe/Efna3/Spon1	3
GO:0031331	positive regulation of cellular catabolic process	10/246	351/23174	0.00448085	0.0304698	0.0218777	Apoe/Hmox1/Tnfaip3/Dapk1/Il33/Il6/Tlr2/Zfp36/Rgma/Trim71	10
GO:0070206	protein trimerization	4/246	63/23174	0.00452133	0.0304698	0.0218777	Cd247/Mgst1/H2-M3/Cd74	4
GO:0062012	regulation of small molecule metabolic process	10/246	353/23174	0.00466067	0.0312089	0.0224084	Apoe/Hsd11b1/Pdk4/Ppara/Il6/Nr4a3/Ptgs2/Fgf1/Foxa2/Cox7a1	10
GO:0043301	negative regulation of leukocyte degranulation	2/246	10/23174	0.0047745	0.0313671	0.022522	Hmox1/Ccr2	2
GO:0048382	mesendoderm development	2/246	10/23174	0.0047745	0.0313671	0.022522	Lhx1/Foxa2	2
GO:0048671	negative regulation of collateral sprouting	2/246	10/23174	0.0047745	0.0313671	0.022522	Ifrd1/Rgma	2
GO:2000644	regulation of receptor catabolic process	2/246	10/23174	0.0047745	0.0313671	0.022522	Apoe/Mylip	2
GO:0034605	cellular response to heat	4/246	64/23174	0.00478325	0.0313671	0.022522	Hmox1/Arpp21/Fgf1/Hsbp1l1	4
GO:0010506	regulation of autophagy	8/246	247/23174	0.00504356	0.03271	0.0234862	Hmox1/Tnfaip3/Dapk1/Casp1/Tlr2/Mtm1/Adra1a/Iigp1	8
GO:0019748	secondary metabolic process	4/246	65/23174	0.00505518	0.03271	0.0234862	Hsd11b1/Cyp1b1/Gsta3/Fmo2	4
GO:0046596	regulation of viral entry into host cell	3/246	33/23174	0.00509671	0.032854	0.0235896	Cd4/Cd74/Gsn	3
GO:0009896	positive regulation of catabolic process	11/246	418/23174	0.00529767	0.0340208	0.0244273	Apoe/Hmox1/Tnfaip3/Dapk1/Il33/Il6/Tlr2/Mylip/Zfp36/Rgma/Trim71	11
GO:0099024	plasma membrane invagination	7/246	198/23174	0.00535639	0.0342689	0.0246055	Nckap1l/C3/Fcgr2b/Gsn/Trbc2/Igkc/Iglc2	7
GO:0006739	NADP metabolic process	3/246	34/23174	0.00554665	0.035091	0.0251958	Hsd11b1/H6pd/Fmo2	3
GO:0002562	somatic diversification of immune receptors via germline recombination within a single locus	4/246	67/23174	0.00562972	0.0354849	0.0254786	Tcf7/Bcl6/Ptprc/Rag1	4
GO:0016444	somatic cell DNA recombination	4/246	67/23174	0.00562972	0.0354849	0.0254786	Tcf7/Bcl6/Ptprc/Rag1	4
GO:0002579	positive regulation of antigen processing and presentation	2/246	11/23174	0.00579482	0.036059	0.0258908	Cd74/H2-Ab1	2
GO:0097278	complement-dependent cytotoxicity	2/246	11/23174	0.00579482	0.036059	0.0258908	C3/Cfh	2
GO:0019915	lipid storage	4/246	68/23174	0.00593266	0.0368127	0.0264319	Apoe/Lpl/Ppara/C3	4
GO:1904659	glucose transmembrane transport	5/246	108/23174	0.00594832	0.0368127	0.0264319	Esr1/C3/Nr4a3/Klf15/Upk3b	5
GO:0019835	cytolysis	3/246	35/23174	0.00601968	0.0369858	0.0265562	Gzma/Cfh/Lyz2	3
GO:0046320	regulation of fatty acid oxidation	3/246	35/23174	0.00601968	0.0369858	0.0265562	Pdk4/Ppara/Nr4a3	3
GO:0006066	alcohol metabolic process	9/246	310/23174	0.00609721	0.0373948	0.0268499	Apoe/Cyp1b1/Lrp5/Hmgcs2/Lrat/Ip6k2/Fgf1/Ces1d/Adh1	9
GO:0043299	leukocyte degranulation	4/246	69/23174	0.00624626	0.0381033	0.0273586	Hmox1/Nr4a3/Lat/Ccr2	4
GO:0034249	negative regulation of cellular amide metabolic process	6/246	155/23174	0.00632917	0.0385401	0.0276723	Apoe/Dapk1/Cpeb1/Spon1/Zfp36/Trim71	6
GO:0010324	membrane invagination	7/246	205/23174	0.00644543	0.0390389	0.0280304	Nckap1l/C3/Fcgr2b/Gsn/Trbc2/Igkc/Iglc2	7
GO:0031345	negative regulation of cell projection organization	7/246	205/23174	0.00644543	0.0390389	0.0280304	Ifrd1/Apoe/Kremen1/Efemp1/Mylip/H2-K1/Rgma	7
GO:0045987	positive regulation of smooth muscle contraction	3/246	36/23174	0.00651612	0.039314	0.0282279	Lck/Ptgs2/Adra1a	3
GO:0051222	positive regulation of protein transport	11/246	433/23174	0.0068379	0.0399826	0.028708	Lpl/Csf1r/Ankrd1/Il33/Il6/Casp1/Tlr2/Clec5a/Ptgs2/Ccl2/Myrip	11
GO:0001781	neutrophil apoptotic process	2/246	12/23174	0.00690534	0.0399826	0.028708	Il6/Fcgr2b	2
GO:0032799	low-density lipoprotein receptor particle metabolic process	2/246	12/23174	0.00690534	0.0399826	0.028708	Apoe/Mylip	2
GO:0060068	vagina development	2/246	12/23174	0.00690534	0.0399826	0.028708	Lhx1/Esr1	2
GO:0061299	retina vasculature morphogenesis in camera-type eye	2/246	12/23174	0.00690534	0.0399826	0.028708	Cyp1b1/Lrp5	2
GO:0010611	regulation of cardiac muscle hypertrophy	4/246	71/23174	0.00690608	0.0399826	0.028708	Ppara/Nr4a3/Errfi1/Adra1a	4
GO:0045669	positive regulation of osteoblast differentiation	4/246	71/23174	0.00690608	0.0399826	0.028708	Lrp5/Il6/Cebpd/Ifi204	4
GO:0035850	epithelial cell differentiation involved in kidney development	3/246	37/23174	0.00703623	0.0401299	0.0288138	Mmp9/Lhx1/Klf15	3
GO:0035690	cellular response to drug	10/246	379/23174	0.00755568	0.0425845	0.0305762	Hmox1/Ccl4/Dpep1/Tnfaip3/Cyp1b1/Ankrd1/Il6/Nr4a3/Ccl7/Gstm1	10
GO:0072524	pyridine-containing compound metabolic process	6/246	161/23174	0.00757358	0.0425845	0.0305762	Hsd11b1/Ppara/Cbr2/H6pd/Nmnat3/Fmo2	6
GO:0051968	positive regulation of synaptic transmission, glutamatergic	3/246	38/23174	0.0075803	0.0425845	0.0305762	Ptgs2/Ccl2/Ccr2	3
GO:0033673	negative regulation of kinase activity	7/246	213/23174	0.00788304	0.0440838	0.0316527	Apoe/Tnfaip3/Lrp5/Il6/Ptprc/Errfi1/Foxa2	7
GO:0030336	negative regulation of cell migration	8/246	267/23174	0.00793217	0.0442696	0.0317861	Apoe/Chrd/Dpep1/Apod/Cyp1b1/Fas/Il33/Cxcl13	8
GO:0031953	negative regulation of protein autophosphorylation	2/246	13/23174	0.00810406	0.0443577	0.0318494	Ptprc/Errfi1	2
GO:0032525	somite rostral/caudal axis specification	2/246	13/23174	0.00810406	0.0443577	0.0318494	Lhx1/Foxa2	2
GO:0090594	inflammatory response to wounding	2/246	13/23174	0.00810406	0.0443577	0.0318494	Hmox1/Ccr2	2
GO:1902950	regulation of dendritic spine maintenance	2/246	13/23174	0.00810406	0.0443577	0.0318494	Apoe/Fcgr2b	2
GO:0002200	somatic diversification of immune receptors	4/246	75/23174	0.00836045	0.0453967	0.0325954	Tcf7/Bcl6/Ptprc/Rag1	4
GO:0008625	extrinsic apoptotic signaling pathway via death domain receptors	4/246	75/23174	0.00836045	0.0453967	0.0325954	Hmox1/Tnfaip3/Dapk1/Fas	4
GO:0002793	positive regulation of peptide secretion	9/246	329/23174	0.00883531	0.0472232	0.0339068	Lpl/Csf1r/Ankrd1/Il33/Il6/Casp1/Tlr2/Clec5a/Myrip	9
GO:0002269	leukocyte activation involved in inflammatory response	3/246	41/23174	0.00935856	0.0485098	0.0348306	Il33/Casp1/Tlr2	3
GO:0010470	regulation of gastrulation	3/246	41/23174	0.00935856	0.0485098	0.0348306	Lhx1/Tnfaip3/Foxa2	3
GO:0033628	regulation of cell adhesion mediated by integrin	3/246	41/23174	0.00935856	0.0485098	0.0348306	Nckap1l/Cyp1b1/Cxcl13	3
GO:0042987	amyloid precursor protein catabolic process	3/246	41/23174	0.00935856	0.0485098	0.0348306	Apoe/Efna3/Spon1	3
GO:0021527	spinal cord association neuron differentiation	2/246	14/23174	0.00938899	0.0485098	0.0348306	Pax3/Lhx1	2
GO:0031915	positive regulation of synaptic plasticity	2/246	14/23174	0.00938899	0.0485098	0.0348306	Mmp9/Ptgs2	2
GO:0045188	regulation of circadian sleep/wake cycle, non-REM sleep	2/246	14/23174	0.00938899	0.0485098	0.0348306	Il6/Casp1	2
GO:1901841	regulation of high voltage-gated calcium channel activity	2/246	14/23174	0.00938899	0.0485098	0.0348306	Fgf14/Gem	2
GO:1902430	negative regulation of amyloid-beta formation	2/246	14/23174	0.00938899	0.0485098	0.0348306	Apoe/Spon1	2
GO:0097237	cellular response to toxic substance	6/246	169/23174	0.00949553	0.0488382	0.0350664	Hmox1/Tnfaip3/Cyp1b1/Il6/Nr4a3/Ccl7	6
