# Supplementary material for: Single-cell analysis of murine fibroblasts identifies neonatal to adult switching that regulates cardiomyocyte maturation
Source: Nat Commun. 2020 May 22;11:2585. doi: 10.1038/s41467-020-16204-w (PMC7244751; doi:10.1038/s41467-020-16204-w)
Supplement: Supplementary file 24 — Supplementary Data 21 [file 41467_2020_16204_MOESM24_ESM.xlsx]

## Sheet: S21_P1_Condition1
Supplementary Data Table 21 Signaling hotspots in P1
Signaling hotspots	Compatibility score*
Pak2	1
Tgfbr2	0.873530443307885
Tgfbr1	0.870012033424783
Ppp1cb	0.693202491964053
Rock2	0.666980749177812
Cdk1	0.666666666666667
Cdk5	0.666666666666667
Hsp90aa1	0.666666666666667
Itgav	0.666666666666667
Mmp9	0.666666666666667
Nrp1	0.666666666666667
Ptprb	0.666666666666667
Rps6kb1	0.666666666666667
Tnfrsf1a	0.666666666666667
Vegfa	0.666666666666667
B2m	0.666583576308426
Rock1	0.665810563248704
App	0.660760470135342
Rps19	0.650880686831747
Rpsa	0.650880686831747
Cyth3	0.633634568256499
Mmp2	0.534236003728924
Tek	0.534236003728924
Aurkb	0.458200754269028
Csnk1e	0.438508832860894
Col14a1	0.43567160803743
Col5a1	0.43567160803743
Fyn	0.43567160803743
Eng	0.425800695720312
Ppp2ca	0.416104969643913
S1pr1	0.401471858548732
Cdh5	0.388108316053046
Lrp5	0.378965738349973
Col6a1	0.375286512879222
Col6a3	0.375286512879222
Hspg2	0.375286512879222
Itgb1	0.375286512879222
Lama2	0.375286512879222
Lama4	0.375286512879222
Lamb1	0.375286512879222
Lamb2	0.375286512879222
Lamc1	0.375286512879222
Thbs1	0.375286512879222
Thbs2	0.375286512879222
Tnc	0.375286512879222
Vldlr	0.375286512879222
Vwf	0.375286512879222
Mylk3	0.37515136728071
Efnb2	0.366365431743501
Efna1	0.366338015808249
Flt1	0.358593929705056
Ptk2	0.358593929705056
Itga6	0.357357159217517
Ptpn1	0.355723154486763
Prkaa2	0.351083492421794
Calr	0.336243560371048
Cul5	0.336044760396188
Hras	0.335827186515618
Actn2	0.335826791396365
Ptpra	0.335826739698881
Jak2	0.333416423691574
Adam10	0.333333333333333
Akt1	0.333333333333333
Amfr	0.333333333333333
Cd36	0.333333333333333
Chuk	0.333333333333333
Col18a1	0.333333333333333
Col1a1	0.333333333333333
Col1a2	0.333333333333333
Col3a1	0.333333333333333
Col4a1	0.333333333333333
Col4a2	0.333333333333333
Col6a2	0.333333333333333
Csnk1a1	0.333333333333333
Dlk1	0.333333333333333
Ednrb	0.333333333333333
Eps15	0.333333333333333
F2r	0.333333333333333
Fgfr1	0.333333333333333
Fn1	0.333333333333333
Gnai2	0.333333333333333
Grb2	0.333333333333333
Gsk3b	0.333333333333333
H2-D1	0.333333333333333
H2-K1	0.333333333333333
Igf1	0.333333333333333
Igfbp4	0.333333333333333
Kdr	0.333333333333333
Kitl	0.333333333333333
Lpar1	0.333333333333333
P4hb	0.333333333333333
Pkm	0.333333333333333
Ppp3ca	0.333333333333333
Ppp3cb	0.333333333333333
Ptp4a2	0.333333333333333
Ptpn11	0.333333333333333
Sdc2	0.333333333333333
Sgk1	0.333333333333333
Timp3	0.333333333333333
Vegfb	0.333333333333333
Wnk1	0.333333333333333
Gpc1	0.317858358912129
Cav1	0.259365556917906
Adam17	0.20113211175652
Pdgfrb	0.20113211175652
Vasp	0.20113211175652
	*: Values larger than 0.5 denote active, smaller than 0.5 denote inactive signaling hotspots
