# Supplementary material for: Single-cell analysis of murine fibroblasts identifies neonatal to adult switching that regulates cardiomyocyte maturation
Source: Nat Commun. 2020 May 22;11:2585. doi: 10.1038/s41467-020-16204-w (PMC7244751; doi:10.1038/s41467-020-16204-w)
Supplement: Supplementary file 25 — Supplementary Data 22 [file 41467_2020_16204_MOESM25_ESM.xlsx]

## Sheet: S22_P56_Condition2
Supplementary Data Table 22 Signaling hotspots in P56
Signaling hotspots	Compatibility score*
Apoe	1
C3	1
Col1a1	1
Col1a2	1
Col3a1	1
Col4a1	1
Col4a2	1
Col6a1	1
Col6a2	1
Col6a3	1
Csnk1e	1
Fn1	1
Gnai2	1
Gpihbp1	1
Hspg2	1
Itgam	1
Itgb1	1
Lama2	1
Lama4	1
Lamb1	1
Lamb2	1
Lamc1	1
Lpl	1
Lrp1	1
P4hb	1
Rps19	1
Rpsa	1
Sdc2	1
Thbs1	1
Thbs2	1
Vldlr	1
Sgk1	0.639796967954493
Tgfbr2	0.639796967954493
Adam10	0.594815551309972
Cd14	0.594815551309972
Cul5	0.594815551309972
Eps15	0.594815551309972
Fgfr1	0.594815551309972
Grb2	0.594815551309972
Ptpra	0.594815551309972
B2m	0.5
H2-D1	0.5
H2-K1	0.5
Hsp90aa1	0.5
Ifngr1	0.5
Kdr	0.5
Lpar1	0.5
Mmp9	0.5
Rock1	0.5
Rock2	0.5
Sdc4	0.5
Timp3	0.5
Tnfrsf1a	0.5
Vegfa	0.5
Ppp2ca	0.405184448690028
Cfh	0
Csnk1a1	0
Fcer1g	0
Lrp5	0
Mmp2	0
	*: Values larger than 0.5 denote active, smaller than 0.5 denote inactive signaling hotspots
