# Supplementary material for: Single-cell analysis of murine fibroblasts identifies neonatal to adult switching that regulates cardiomyocyte maturation
Source: Nat Commun. 2020 May 22;11:2585. doi: 10.1038/s41467-020-16204-w (PMC7244751; doi:10.1038/s41467-020-16204-w)
Supplement: Supplementary file 26 — Supplementary Data 23 [file 41467_2020_16204_MOESM26_ESM.xlsx]

## Sheet: S23_P1_Condition1_kegg
Supplementary Data Table 23 Enriched pathways of sigHotspot in condition 1_P1
ID	Description	GeneRatio	BgRatio	pvalue	p.adjust	qvalue	geneID	Count
mmu04510	Focal adhesion	39/99	199/8732	3.33302e-39	6.43273e-37	2.59625e-37	Pak2/Ppp1cb/Rock2/Itgav/Vegfa/Rock1/Fyn/Col6a1/Col6a3/Itgb1/Lama2/Lama4/Lamb1/Lamb2/Lamc1/Thbs1/Thbs2/Tnc/Vwf/Mylk3/Flt1/Ptk2/Itga6/Hras/Akt1/Col1a1/Col1a2/Col4a1/Col4a2/Col6a2/Fn1/Grb2/Gsk3b/Igf1/Kdr/Vegfb/Cav1/Pdgfrb/Vasp	39
mmu04151	PI3K-Akt signaling pathway	44/99	355/8732	1.6942e-35	1.6349e-33	6.59847e-34	Hsp90aa1/Itgav/Rps6kb1/Vegfa/Tek/Ppp2ca/Col6a1/Col6a3/Itgb1/Lama2/Lama4/Lamb1/Lamb2/Lamc1/Thbs1/Thbs2/Tnc/Vwf/Efna1/Flt1/Ptk2/Itga6/Prkaa2/Hras/Jak2/Akt1/Chuk/Col1a1/Col1a2/Col4a1/Col4a2/Col6a2/F2r/Fgfr1/Fn1/Grb2/Gsk3b/Igf1/Kdr/Kitl/Lpar1/Sgk1/Vegfb/Pdgfrb	44
mmu04512	ECM-receptor interaction	22/99	88/8732	2.25211e-24	1.44886e-22	5.8476e-23	Itgav/Col6a1/Col6a3/Hspg2/Itgb1/Lama2/Lama4/Lamb1/Lamb2/Lamc1/Thbs1/Thbs2/Tnc/Vwf/Itga6/Cd36/Col1a1/Col1a2/Col4a1/Col4a2/Col6a2/Fn1	22
mmu05165	Human papillomavirus infection	35/99	361/8732	4.80235e-24	2.31713e-22	9.35194e-23	Itgav/Rps6kb1/Tnfrsf1a/Vegfa/Ppp2ca/Col6a1/Col6a3/Itgb1/Lama2/Lama4/Lamb1/Lamb2/Lamc1/Thbs1/Thbs2/Tnc/Vwf/Ptk2/Itga6/Hras/Akt1/Chuk/Col1a1/Col1a2/Col4a1/Col4a2/Col6a2/Csnk1a1/Fn1/Grb2/Gsk3b/H2-D1/H2-K1/Pkm/Pdgfrb	35
mmu05205	Proteoglycans in cancer	26/99	205/8732	1.02805e-20	3.96829e-19	1.6016e-19	Ppp1cb/Rock2/Itgav/Mmp9/Rps6kb1/Vegfa/Rock1/Mmp2/Hspg2/Itgb1/Thbs1/Ptk2/Hras/Akt1/Col1a1/Col1a2/Fgfr1/Fn1/Grb2/Igf1/Kdr/Ptpn11/Sdc2/Timp3/Gpc1/Cav1	26
mmu04926	Relaxin signaling pathway	16/99	129/8732	8.05256e-13	2.59024e-11	1.04542e-11	Tgfbr2/Tgfbr1/Mmp9/Vegfa/Mmp2/Hras/Akt1/Col1a1/Col1a2/Col3a1/Col4a1/Col4a2/Ednrb/Gnai2/Grb2/Vegfb	16
mmu05222	Small cell lung cancer	14/99	92/8732	1.3773e-12	3.79741e-11	1.53264e-11	Itgav/Itgb1/Lama2/Lama4/Lamb1/Lamb2/Lamc1/Ptk2/Itga6/Akt1/Chuk/Col4a1/Col4a2/Fn1	14
mmu04933	AGE-RAGE signaling pathway in diabetic complications	14/99	101/8732	5.16247e-12	1.24545e-10	5.02661e-11	Tgfbr2/Tgfbr1/Vegfa/Mmp2/Hras/Jak2/Akt1/Col1a1/Col1a2/Col3a1/Col4a1/Col4a2/Fn1/Vegfb	14
mmu04015	Rap1 signaling pathway	18/99	214/8732	2.17306e-11	4.66001e-10	1.88078e-10	Vegfa/Tek/Itgb1/Thbs1/Efna1/Flt1/Hras/Akt1/F2r/Fgfr1/Gnai2/Igf1/Kdr/Kitl/Lpar1/Vegfb/Pdgfrb/Vasp	18
mmu05163	Human cytomegalovirus infection	19/99	255/8732	4.74409e-11	9.1561e-10	3.6954e-10	Rock2/Itgav/Rps6kb1/Tnfrsf1a/Vegfa/B2m/Rock1/Ptk2/Calr/Hras/Akt1/Chuk/Gnai2/Grb2/Gsk3b/H2-D1/H2-K1/Ppp3ca/Ppp3cb	19
mmu05418	Fluid shear stress and atherosclerosis	15/99	144/8732	5.73417e-11	1.00609e-09	4.06056e-10	Hsp90aa1/Itgav/Mmp9/Tnfrsf1a/Vegfa/Mmp2/Cdh5/Ptk2/Prkaa2/Akt1/Chuk/Kdr/Sdc2/Gpc1/Cav1	15
mmu04010	MAPK signaling pathway	20/99	294/8732	7.15345e-11	1.15051e-09	4.64347e-10	Pak2/Tgfbr2/Tgfbr1/Tnfrsf1a/Vegfa/Tek/Efna1/Flt1/Hras/Akt1/Chuk/Fgfr1/Grb2/Igf1/Kdr/Kitl/Ppp3ca/Ppp3cb/Vegfb/Pdgfrb	20
mmu04611	Platelet activation	14/99	125/8732	9.88551e-11	1.46762e-09	5.9233e-10	Ppp1cb/Rock2/Rock1/Fyn/Itgb1/Vwf/Mylk3/Akt1/Col1a1/Col1a2/Col3a1/F2r/Gnai2/Vasp	14
mmu04360	Axon guidance	16/99	180/8732	1.38798e-10	1.91343e-09	7.7226e-10	Pak2/Rock2/Cdk5/Nrp1/Rock1/Fyn/Itgb1/Efnb2/Efna1/Ptk2/Hras/Gnai2/Gsk3b/Ppp3ca/Ppp3cb/Ptpn11	16
mmu05146	Amoebiasis	12/99	107/8732	2.33202e-09	3.00054e-08	1.21102e-08	Lama2/Lama4/Lamb1/Lamb2/Lamc1/Ptk2/Col1a1/Col1a2/Col3a1/Col4a1/Col4a2/Fn1	12
mmu05145	Toxoplasmosis	12/99	108/8732	2.59926e-09	3.13535e-08	1.26543e-08	Tnfrsf1a/Itgb1/Lama2/Lama4/Lamb1/Lamb2/Lamc1/Itga6/Jak2/Akt1/Chuk/Gnai2	12
mmu04014	Ras signaling pathway	16/99	232/8732	5.86205e-09	6.65515e-08	2.68602e-08	Pak2/Vegfa/Tek/Efna1/Flt1/Hras/Akt1/Chuk/Fgfr1/Grb2/Igf1/Kdr/Kitl/Ptpn11/Vegfb/Pdgfrb	16
mmu04974	Protein digestion and absorption	11/99	94/8732	7.1748e-09	7.69298e-08	3.10488e-08	Col14a1/Col5a1/Col6a1/Col6a3/Col18a1/Col1a1/Col1a2/Col3a1/Col4a1/Col4a2/Col6a2	11
mmu05170	Human immunodeficiency virus 1 infection	16/99	238/8732	8.46368e-09	8.59731e-08	3.46987e-08	Pak2/Cdk1/Rps6kb1/Tnfrsf1a/B2m/Ptk2/Calr/Cul5/Hras/Akt1/Chuk/Gnai2/H2-D1/H2-K1/Ppp3ca/Ppp3cb	16
mmu01521	EGFR tyrosine kinase inhibitor resistance	10/99	79/8732	1.66906e-08	1.54182e-07	6.2228e-08	Rps6kb1/Vegfa/Hras/Jak2/Akt1/Grb2/Gsk3b/Igf1/Kdr/Pdgfrb	10
mmu04810	Regulation of actin cytoskeleton	15/99	216/8732	1.67763e-08	1.54182e-07	6.2228e-08	Pak2/Ppp1cb/Rock2/Itgav/Rock1/Itgb1/Mylk3/Ptk2/Itga6/Hras/F2r/Fgfr1/Fn1/Lpar1/Pdgfrb	15
mmu05215	Prostate cancer	10/99	99/8732	1.49748e-07	1.3137e-06	5.30209e-07	Hsp90aa1/Mmp9/Hras/Akt1/Chuk/Fgfr1/Grb2/Gsk3b/Igf1/Pdgfrb	10
mmu04068	FoxO signaling pathway	11/99	131/8732	2.3348e-07	1.95921e-06	7.90735e-07	Tgfbr2/Tgfbr1/Csnk1e/S1pr1/Prkaa2/Hras/Akt1/Chuk/Grb2/Igf1/Sgk1	11
mmu04670	Leukocyte transendothelial migration	10/99	115/8732	6.17045e-07	4.96207e-06	2.00269e-06	Rock2/Mmp9/Rock1/Mmp2/Cdh5/Itgb1/Ptk2/Gnai2/Ptpn11/Vasp	10
mmu04150	mTOR signaling pathway	11/99	154/8732	1.19239e-06	9.20526e-06	3.71524e-06	Rps6kb1/Tnfrsf1a/Lrp5/Prkaa2/Hras/Akt1/Chuk/Grb2/Gsk3b/Igf1/Sgk1	11
mmu04660	T cell receptor signaling pathway	9/99	103/8732	2.23118e-06	1.65622e-05	6.6845e-06	Pak2/Fyn/Hras/Akt1/Chuk/Grb2/Gsk3b/Ppp3ca/Ppp3cb	9
mmu04370	VEGF signaling pathway	7/99	58/8732	3.6437e-06	2.53681e-05	1.02386e-05	Vegfa/Ptk2/Hras/Akt1/Kdr/Ppp3ca/Ppp3cb	7
mmu05166	Human T-cell leukemia virus 1 infection	13/99	246/8732	3.68035e-06	2.53681e-05	1.02386e-05	Tgfbr2/Tgfbr1/Nrp1/Tnfrsf1a/B2m/Calr/Hras/Akt1/Chuk/H2-D1/H2-K1/Ppp3ca/Ppp3cb	13
mmu04931	Insulin resistance	9/99	110/8732	3.86702e-06	2.57357e-05	1.03869e-05	Ppp1cb/Rps6kb1/Tnfrsf1a/Ptpn1/Prkaa2/Akt1/Cd36/Gsk3b/Ptpn11	9
mmu04072	Phospholipase D signaling pathway	10/99	148/8732	6.19354e-06	3.89377e-05	1.57153e-05	Cyth3/Fyn/Hras/Akt1/F2r/Grb2/Kitl/Lpar1/Ptpn11/Pdgfrb	10
mmu05235	PD-L1 expression and PD-1 checkpoint pathway in cancer	8/99	88/8732	6.25425e-06	3.89377e-05	1.57153e-05	Rps6kb1/Hras/Jak2/Akt1/Chuk/Ppp3ca/Ppp3cb/Ptpn11	8
mmu01522	Endocrine resistance	8/99	93/8732	9.45923e-06	5.7051e-05	2.30258e-05	Mmp9/Rps6kb1/Mmp2/Ptk2/Hras/Akt1/Grb2/Igf1	8
mmu04071	Sphingolipid signaling pathway	9/99	124/8732	1.03702e-05	6.065e-05	2.44783e-05	Rock2/Tnfrsf1a/Rock1/Fyn/Ppp2ca/S1pr1/Hras/Akt1/Gnai2	9
mmu04380	Osteoclast differentiation	9/99	128/8732	1.34216e-05	7.61872e-05	3.07491e-05	Tgfbr2/Tgfbr1/Tnfrsf1a/Fyn/Akt1/Chuk/Grb2/Ppp3ca/Ppp3cb	9
mmu04920	Adipocytokine signaling pathway	7/99	71/8732	1.42921e-05	7.88105e-05	3.18079e-05	Tnfrsf1a/Prkaa2/Jak2/Akt1/Cd36/Chuk/Ptpn11	7
mmu05142	Chagas disease (American trypanosomiasis)	8/99	102/8732	1.87339e-05	0.000100435	4.05354e-05	Tgfbr2/Tgfbr1/Tnfrsf1a/Ppp2ca/Calr/Akt1/Chuk/Gnai2	8
mmu05220	Chronic myeloid leukemia	7/99	76/8732	2.24344e-05	0.000117023	4.72302e-05	Tgfbr2/Tgfbr1/Hras/Akt1/Chuk/Grb2/Ptpn11	7
mmu04022	cGMP-PKG signaling pathway	10/99	173/8732	2.44466e-05	0.000124163	5.01121e-05	Ppp1cb/Rock2/Rock1/Mylk3/Akt1/Ednrb/Gnai2/Ppp3ca/Ppp3cb/Vasp	10
mmu05167	Kaposi sarcoma-associated herpesvirus infection	11/99	216/8732	3.07219e-05	0.000152034	6.13609e-05	Tnfrsf1a/Vegfa/Hras/Jak2/Akt1/Chuk/Gsk3b/H2-D1/H2-K1/Ppp3ca/Ppp3cb	11
mmu04662	B cell receptor signaling pathway	7/99	82/8732	3.6911e-05	0.000178096	7.18794e-05	Hras/Akt1/Chuk/Grb2/Gsk3b/Ppp3ca/Ppp3cb	7
mmu05224	Breast cancer	9/99	147/8732	4.05773e-05	0.00019101	7.70917e-05	Rps6kb1/Lrp5/Hras/Akt1/Csnk1a1/Fgfr1/Grb2/Gsk3b/Igf1	9
mmu04012	ErbB signaling pathway	7/99	84/8732	4.31711e-05	0.000195194	7.87804e-05	Pak2/Rps6kb1/Ptk2/Hras/Akt1/Grb2/Gsk3b	7
mmu04218	Cellular senescence	10/99	185/8732	4.34889e-05	0.000195194	7.87804e-05	Tgfbr2/Tgfbr1/Ppp1cb/Cdk1/Hras/Akt1/H2-D1/H2-K1/Ppp3ca/Ppp3cb	10
mmu05226	Gastric cancer	9/99	150/8732	4.75676e-05	0.000204377	8.24866e-05	Tgfbr2/Tgfbr1/Rps6kb1/Lrp5/Hras/Akt1/Csnk1a1/Grb2/Gsk3b	9
mmu04935	Growth hormone synthesis, secretion and action	8/99	116/8732	4.76527e-05	0.000204377	8.24866e-05	Ptk2/Hras/Jak2/Akt1/Gnai2/Grb2/Gsk3b/Igf1	8
mmu04650	Natural killer cell mediated cytotoxicity	8/99	117/8732	5.06773e-05	0.000212624	8.58151e-05	Fyn/Hras/Grb2/H2-D1/H2-K1/Ppp3ca/Ppp3cb/Ptpn11	8
mmu04921	Oxytocin signaling pathway	9/99	153/8732	5.55504e-05	0.000228111	9.20656e-05	Ppp1cb/Rock2/Rock1/Mylk3/Prkaa2/Hras/Gnai2/Ppp3ca/Ppp3cb	9
mmu05210	Colorectal cancer	7/99	88/8732	5.8316e-05	0.000234479	9.46356e-05	Tgfbr2/Tgfbr1/Rps6kb1/Hras/Akt1/Grb2/Gsk3b	7
mmu05135	Yersinia infection	8/99	121/8732	6.44263e-05	0.000253761	0.000102418	Rock2/Rock1/Itgb1/Ptk2/Akt1/Chuk/Fn1/Gsk3b	8
mmu04062	Chemokine signaling pathway	10/99	198/8732	7.7221e-05	0.000298073	0.000120302	Rock2/Rock1/Ptk2/Hras/Jak2/Akt1/Chuk/Gnai2/Grb2/Gsk3b	10
mmu05161	Hepatitis B	9/99	162/8732	8.66058e-05	0.000327744	0.000132277	Tgfbr2/Tgfbr1/Mmp9/Hspg2/Hras/Jak2/Akt1/Chuk/Grb2	9
mmu05219	Bladder cancer	5/99	41/8732	9.1773e-05	0.000340619	0.000137474	Mmp9/Vegfa/Mmp2/Thbs1/Hras	5
mmu05211	Renal cell carcinoma	6/99	68/8732	0.000113162	0.00041208	0.000166315	Pak2/Vegfa/Hras/Akt1/Grb2/Ptpn11	6
mmu05225	Hepatocellular carcinoma	9/99	172/8732	0.000137086	0.000489956	0.000197746	Tgfbr2/Tgfbr1/Rps6kb1/Lrp5/Hras/Akt1/Csnk1a1/Grb2/Gsk3b	9
mmu04520	Adherens junction	6/99	71/8732	0.000144077	0.000505579	0.000204052	Tgfbr2/Tgfbr1/Ptprb/Fyn/Ptpn1/Fgfr1	6
mmu04659	Th17 cell differentiation	7/99	102/8732	0.000149094	0.000513843	0.000207387	Tgfbr2/Tgfbr1/Hsp90aa1/Jak2/Chuk/Ppp3ca/Ppp3cb	7
mmu04910	Insulin signaling pathway	8/99	139/8732	0.000170557	0.000577502	0.000233079	Ppp1cb/Rps6kb1/Ptpn1/Prkaa2/Hras/Akt1/Grb2/Gsk3b	8
mmu05212	Pancreatic cancer	6/99	76/8732	0.000210134	0.000699238	0.000282212	Tgfbr2/Tgfbr1/Rps6kb1/Vegfa/Akt1/Chuk	6
mmu04540	Gap junction	6/99	86/8732	0.000412586	0.00134965	0.000544717	Cdk1/Hras/Gnai2/Grb2/Lpar1/Pdgfrb	6
mmu05410	Hypertrophic cardiomyopathy (HCM)	6/99	91/8732	0.000558942	0.00179793	0.000725644	Itgav/Itgb1/Lama2/Itga6/Prkaa2/Igf1	6
mmu04213	Longevity regulating pathway - multiple species	5/99	62/8732	0.000656757	0.00207794	0.000838654	Rps6kb1/Prkaa2/Hras/Akt1/Igf1	5
mmu04350	TGF-beta signaling pathway	6/99	95/8732	0.000702764	0.00218764	0.000882929	Tgfbr2/Tgfbr1/Rps6kb1/Rock1/Ppp2ca/Thbs1	6
mmu05010	Alzheimer disease	8/99	173/8732	0.000746441	0.00228672	0.000922918	Cdk5/Tnfrsf1a/App/Adam10/Gsk3b/Ppp3ca/Ppp3cb/Adam17	8
mmu04915	Estrogen signaling pathway	7/99	134/8732	0.00078936	0.00238041	0.000960734	Hsp90aa1/Mmp9/Mmp2/Hras/Akt1/Gnai2/Grb2	7
mmu04728	Dopaminergic synapse	7/99	135/8732	0.000824912	0.00244935	0.000988558	Ppp1cb/Ppp2ca/Akt1/Gnai2/Gsk3b/Ppp3ca/Ppp3cb	7
mmu04371	Apelin signaling pathway	7/99	137/8732	0.000899813	0.00263127	0.00106198	Tgfbr1/Rps6kb1/Mylk3/Prkaa2/Hras/Akt1/Gnai2	7
mmu05230	Central carbon metabolism in cancer	5/99	67/8732	0.000937415	0.00266574	0.00107589	Hras/Akt1/Fgfr1/Pkm/Pdgfrb	5
mmu04550	Signaling pathways regulating pluripotency of stem cells	7/99	138/8732	0.000939225	0.00266574	0.00107589	Hras/Jak2/Akt1/Fgfr1/Grb2/Gsk3b/Igf1	7
mmu04145	Phagosome	8/99	180/8732	0.000967091	0.00270505	0.00109176	Itgav/Itgb1/Thbs1/Thbs2/Calr/Cd36/H2-D1/H2-K1	8
mmu05221	Acute myeloid leukemia	5/99	70/8732	0.00114377	0.00315355	0.00127277	Rps6kb1/Hras/Akt1/Chuk/Grb2	5
mmu04917	Prolactin signaling pathway	5/99	72/8732	0.00129889	0.00348176	0.00140524	Hras/Jak2/Akt1/Grb2/Gsk3b	5
mmu05218	Melanoma	5/99	72/8732	0.00129889	0.00348176	0.00140524	Hras/Akt1/Fgfr1/Igf1/Pdgfrb	5
mmu05214	Glioma	5/99	74/8732	0.00146904	0.00388391	0.00156754	Hras/Akt1/Grb2/Igf1/Pdgfrb	5
mmu04066	HIF-1 signaling pathway	6/99	112/8732	0.00165791	0.00426637	0.0017219	Rps6kb1/Vegfa/Tek/Flt1/Akt1/Igf1	6
mmu04625	C-type lectin receptor signaling pathway	6/99	112/8732	0.00165791	0.00426637	0.0017219	Hras/Akt1/Chuk/Ppp3ca/Ppp3cb/Ptpn11	6
mmu05412	Arrhythmogenic right ventricular cardiomyopathy (ARVC)	5/99	77/8732	0.00175434	0.0044551	0.00179808	Itgav/Itgb1/Lama2/Itga6/Actn2	5
mmu05160	Hepatitis C	7/99	160/8732	0.00220865	0.00547315	0.00220896	Tnfrsf1a/Ppp2ca/Hras/Akt1/Chuk/Grb2/Gsk3b	7
mmu05206	MicroRNAs in cancer	10/99	303/8732	0.00221195	0.00547315	0.00220896	Mmp9/Vegfa/Rock1/Thbs1/Tnc/Efna1/Hras/Grb2/Timp3/Pdgfrb	10
mmu04114	Oocyte meiosis	6/99	119/8732	0.00225696	0.00551385	0.00222539	Ppp1cb/Cdk1/Ppp2ca/Igf1/Ppp3ca/Ppp3cb	6
mmu04310	Wnt signaling pathway	7/99	162/8732	0.00236948	0.00571638	0.00230713	Rock2/Csnk1e/Lrp5/Csnk1a1/Gsk3b/Ppp3ca/Ppp3cb	7
mmu04152	AMPK signaling pathway	6/99	126/8732	0.00300666	0.00716402	0.0028914	Rps6kb1/Ppp2ca/Prkaa2/Akt1/Cd36/Igf1	6
mmu05416	Viral myocarditis	5/99	88/8732	0.00315451	0.00742463	0.00299658	Fyn/Lama2/H2-D1/H2-K1/Cav1	5
mmu04514	Cell adhesion molecules (CAMs)	7/99	171/8732	0.00320814	0.00745989	0.00301081	Itgav/Cdh5/Itgb1/Itga6/H2-D1/H2-K1/Sdc2	7
mmu04211	Longevity regulating pathway	5/99	90/8732	0.00347661	0.00789396	0.003186	Rps6kb1/Prkaa2/Hras/Akt1/Igf1	5
mmu04914	Progesterone-mediated oocyte maturation	5/99	90/8732	0.00347661	0.00789396	0.003186	Cdk1/Hsp90aa1/Akt1/Gnai2/Igf1	5
mmu05144	Malaria	4/99	56/8732	0.00363657	0.0080888	0.00326464	Thbs1/Thbs2/Cd36/Sdc2	4
mmu04612	Antigen processing and presentation	5/99	91/8732	0.00364625	0.0080888	0.00326464	Hsp90aa1/B2m/Calr/H2-D1/H2-K1	5
mmu05213	Endometrial cancer	4/99	58/8732	0.00412901	0.00905566	0.00365486	Hras/Akt1/Grb2/Gsk3b	4
mmu05414	Dilated cardiomyopathy (DCM)	5/99	94/8732	0.00419081	0.00908793	0.00366788	Itgav/Itgb1/Lama2/Itga6/Igf1	5
mmu04730	Long-term depression	4/99	61/8732	0.0049493	0.0106134	0.00428358	Ppp2ca/Hras/Gnai2/Igf1	4
mmu05231	Choline metabolism in cancer	5/99	98/8732	0.00500427	0.0106134	0.00428358	Rps6kb1/Hras/Akt1/Grb2/Pdgfrb	5
mmu04916	Melanogenesis	5/99	100/8732	0.00545044	0.0114341	0.00461479	Hras/Ednrb/Gnai2/Gsk3b/Kitl	5
mmu04922	Glucagon signaling pathway	5/99	104/8732	0.00642607	0.0133358	0.00538233	Prkaa2/Akt1/Pkm/Ppp3ca/Ppp3cb	5
mmu04664	Fc epsilon RI signaling pathway	4/99	67/8732	0.00690413	0.0140263	0.005661	Fyn/Hras/Akt1/Grb2	4
mmu04720	Long-term potentiation	4/99	67/8732	0.00690413	0.0140263	0.005661	Ppp1cb/Hras/Ppp3ca/Ppp3cb	4
mmu04390	Hippo signaling pathway	6/99	154/8732	0.00795921	0.0160013	0.00645813	Tgfbr2/Tgfbr1/Ppp1cb/Csnk1e/Ppp2ca/Gsk3b	6
mmu04725	Cholinergic synapse	5/99	112/8732	0.00873436	0.0173787	0.00701403	Fyn/Hras/Jak2/Akt1/Gnai2	5
mmu05100	Bacterial invasion of epithelial cells	4/99	73/8732	0.00931253	0.01834	0.00740201	Itgb1/Ptk2/Fn1/Cav1	4
mmu04630	JAK-STAT signaling pathway	6/99	165/8732	0.0109786	0.0214028	0.00863816	Hras/Jak2/Akt1/Grb2/Ptpn11/Pdgfrb	6
mmu04144	Endocytosis	8/99	269/8732	0.011154	0.0215273	0.00868841	Tgfbr2/Tgfbr1/Cyth3/Hras/Eps15/H2-D1/H2-K1/Cav1	8
mmu04530	Tight junction	6/99	166/8732	0.0112884	0.0215709	0.00870601	Rock2/Rock1/Ppp2ca/Itgb1/Prkaa2/Vasp	6
mmu04722	Neurotrophin signaling pathway	5/99	121/8732	0.0119551	0.0225261	0.00909151	Hras/Akt1/Grb2/Gsk3b/Ptpn11	5
mmu05132	Salmonella infection	7/99	219/8732	0.0120217	0.0225261	0.00909151	Rock2/Hsp90aa1/Tnfrsf1a/Cyth3/Hras/Akt1/Chuk	7
mmu04340	Hedgehog signaling pathway	3/99	47/8732	0.0159856	0.0296656	0.011973	Csnk1e/Csnk1a1/Gsk3b	3
mmu04658	Th1 and Th2 cell differentiation	4/99	87/8732	0.0168974	0.0310591	0.0125354	Jak2/Chuk/Ppp3ca/Ppp3cb	4
mmu04657	IL-17 signaling pathway	4/99	91/8732	0.0196095	0.035704	0.0144101	Hsp90aa1/Mmp9/Chuk/Gsk3b	4
mmu04140	Autophagy - animal	5/99	138/8732	0.020074	0.0362083	0.0146137	Rps6kb1/Ppp2ca/Prkaa2/Hras/Akt1	5
mmu04020	Calcium signaling pathway	6/99	192/8732	0.021675	0.038734	0.015633	Mylk3/Ednrb/F2r/Ppp3ca/Ppp3cb/Pdgfrb	6
mmu05168	Herpes simplex virus 1 infection	10/99	437/8732	0.0259165	0.0458889	0.0185208	Ppp1cb/Tnfrsf1a/B2m/Calr/Jak2/Akt1/Chuk/H2-D1/H2-K1/Ptpn11	10
mmu05014	Amyotrophic lateral sclerosis (ALS)	3/99	58/8732	0.0278321	0.0488326	0.0197088	Tnfrsf1a/Ppp3ca/Ppp3cb	3
mmu04024	cAMP signaling pathway	6/99	215/8732	0.0351008	0.0610311	0.0246321	Ppp1cb/Rock2/Rock1/Akt1/F2r/Gnai2	6
mmu05223	Non-small cell lung cancer	3/99	66/8732	0.0387043	0.0666959	0.0269184	Hras/Akt1/Grb2	3
mmu04668	TNF signaling pathway	4/99	113/8732	0.0392039	0.0669588	0.0270246	Mmp9/Tnfrsf1a/Akt1/Chuk	4
mmu05031	Amphetamine addiction	3/99	69/8732	0.0432626	0.0732429	0.0295608	Ppp1cb/Ppp3ca/Ppp3cb	3
mmu04919	Thyroid hormone signaling pathway	4/99	118/8732	0.0447947	0.0749696	0.0302577	Itgav/Hras/Akt1/Gsk3b	4
mmu04710	Circadian rhythm	2/99	30/8732	0.0450628	0.0749696	0.0302577	Csnk1e/Prkaa2	2
mmu05169	Epstein-Barr virus infection	6/99	229/8732	0.0454479	0.0749696	0.0302577	B2m/Calr/Akt1/Chuk/H2-D1/H2-K1	6
mmu04115	p53 signaling pathway	3/99	71/8732	0.0464445	0.0759642	0.0306591	Cdk1/Thbs1/Igf1	3
mmu05203	Viral carcinogenesis	6/99	231/8732	0.0470665	0.0763348	0.0308087	Cdk1/Hras/Grb2/H2-D1/H2-K1/Pkm	6
mmu05152	Tuberculosis	5/99	178/8732	0.0513983	0.0826656	0.0333638	Tnfrsf1a/Jak2/Akt1/Ppp3ca/Ppp3cb	5
mmu04924	Renin secretion	3/99	76/8732	0.0548897	0.0875513	0.0353357	Gnai2/Ppp3ca/Ppp3cb	3
mmu05020	Prion diseases	2/99	34/8732	0.0564559	0.0893113	0.036046	Fyn/Lamc1	2
mmu05202	Transcriptional misregulation in cancer	5/99	184/8732	0.057697	0.0905326	0.0365389	Tgfbr2/Mmp9/Flt1/Ptk2/Igf1	5
mmu04210	Apoptosis	4/99	136/8732	0.0684231	0.106124	0.0428315	Tnfrsf1a/Hras/Akt1/Chuk	4
mmu04960	Aldosterone-regulated sodium reabsorption	2/99	38/8732	0.068733	0.106124	0.0428315	Igf1/Sgk1	2
mmu05323	Rheumatoid arthritis	3/99	86/8732	0.0737977	0.113039	0.0456226	Vegfa/Tek/Flt1	3
mmu04270	Vascular smooth muscle contraction	4/99	140/8732	0.0744041	0.113071	0.0456353	Ppp1cb/Rock2/Rock1/Mylk3	4
mmu04666	Fc gamma R-mediated phagocytosis	3/99	90/8732	0.0820736	0.122792	0.0495589	Rps6kb1/Akt1/Vasp	3
mmu04912	GnRH signaling pathway	3/99	90/8732	0.0820736	0.122792	0.0495589	Mmp2/Hras/Grb2	3
mmu04932	Non-alcoholic fatty liver disease (NAFLD)	4/99	150/8732	0.0904731	0.134318	0.0542106	Tnfrsf1a/Prkaa2/Akt1/Gsk3b	4
mmu04640	Hematopoietic cell lineage	3/99	95/8732	0.0929548	0.136949	0.0552724	Itga6/Cd36/Kitl	3
mmu04261	Adrenergic signaling in cardiomyocytes	4/99	152/8732	0.093873	0.137254	0.0553956	Ppp1cb/Ppp2ca/Akt1/Gnai2	4
mmu05030	Cocaine addiction	2/99	48/8732	0.102656	0.148968	0.0601232	Cdk5/Gnai2	2
mmu04141	Protein processing in endoplasmic reticulum	4/99	164/8732	0.115512	0.166372	0.0671477	Hsp90aa1/Calr/Amfr/P4hb	4
mmu05164	Influenza A	4/99	166/8732	0.119317	0.170087	0.068647	Tnfrsf1a/Jak2/Akt1/Chuk	4
mmu04714	Thermogenesis	5/99	230/8732	0.119854	0.170087	0.068647	Rps6kb1/Prkaa2/Hras/Fgfr1/Grb2	5
mmu04928	Parathyroid hormone synthesis, secretion and action	3/99	107/8732	0.121302	0.170886	0.0689694	Lrp5/Fgfr1/Gnai2	3
mmu04923	Regulation of lipolysis in adipocytes	2/99	56/8732	0.132405	0.185176	0.0747368	Akt1/Gnai2	2
mmu04724	Glutamatergic synapse	3/99	113/8732	0.136537	0.18958	0.0765146	Gnai2/Ppp3ca/Ppp3cb	3
