# Supplementary material for: Single-cell analysis of murine fibroblasts identifies neonatal to adult switching that regulates cardiomyocyte maturation
Source: Nat Commun. 2020 May 22;11:2585. doi: 10.1038/s41467-020-16204-w (PMC7244751; doi:10.1038/s41467-020-16204-w)
Supplement: Supplementary file 27 — Supplementary Data 24 [file 41467_2020_16204_MOESM27_ESM.xlsx]

## Sheet: S24_P56_Condition2_kegg
Supplementary Data Table 24 Enriched pathways of sigHotspot in condition 2_P56
										*	Rheumatoid arthritis
ID	Description	GeneRatio	BgRatio	pvalue	p.adjust	qvalue	geneID	Count		*	TNF signaling pathway
mmu04512	ECM-receptor interaction	18/58	88/8732	5.99397e-23	1.01897e-20	6.81419e-21	Col1a1/Col1a2/Col4a1/Col4a2/Col6a1/Col6a2/Col6a3/Fn1/Hspg2/Itgb1/Lama2/Lama4/Lamb1/Lamb2/Lamc1/Thbs1/Thbs2/Sdc4	18		*	Autophagy
mmu04510	Focal adhesion	21/58	199/8732	1.79993e-20	1.52994e-18	1.02312e-18	Col1a1/Col1a2/Col4a1/Col4a2/Col6a1/Col6a2/Col6a3/Fn1/Itgb1/Lama2/Lama4/Lamb1/Lamb2/Lamc1/Thbs1/Thbs2/Grb2/Kdr/Rock1/Rock2/Vegfa	21
mmu04151	PI3K-Akt signaling pathway	24/58	355/8732	7.01616e-19	3.97582e-17	2.65876e-17	Col1a1/Col1a2/Col4a1/Col4a2/Col6a1/Col6a2/Col6a3/Fn1/Itgb1/Lama2/Lama4/Lamb1/Lamb2/Lamc1/Thbs1/Thbs2/Sgk1/Fgfr1/Grb2/Hsp90aa1/Kdr/Lpar1/Vegfa/Ppp2ca	24
mmu05165	Human papillomavirus infection	23/58	361/8732	1.76465e-17	7.49975e-16	5.01531e-16	Col1a1/Col1a2/Col4a1/Col4a2/Col6a1/Col6a2/Col6a3/Fn1/Itgb1/Lama2/Lama4/Lamb1/Lamb2/Lamc1/Thbs1/Thbs2/Grb2/H2-D1/H2-K1/Tnfrsf1a/Vegfa/Ppp2ca/Csnk1a1	23
mmu05205	Proteoglycans in cancer	17/58	205/8732	8.71602e-15	2.96345e-13	1.98175e-13	Col1a1/Col1a2/Fn1/Hspg2/Itgb1/Sdc2/Thbs1/Fgfr1/Grb2/Kdr/Mmp9/Rock1/Rock2/Sdc4/Timp3/Vegfa/Mmp2	17
mmu05146	Amoebiasis	13/58	107/8732	1.33019e-13	3.76887e-12	2.52036e-12	Col1a1/Col1a2/Col3a1/Col4a1/Col4a2/Fn1/Itgam/Lama2/Lama4/Lamb1/Lamb2/Lamc1/Cd14	13
mmu04926	Relaxin signaling pathway	11/58	129/8732	6.0128e-10	1.46025e-08	9.76515e-09	Col1a1/Col1a2/Col3a1/Col4a1/Col4a2/Gnai2/Tgfbr2/Grb2/Mmp9/Vegfa/Mmp2	11
mmu05222	Small cell lung cancer	9/58	92/8732	7.49283e-09	1.59223e-07	1.06477e-07	Col4a1/Col4a2/Fn1/Itgb1/Lama2/Lama4/Lamb1/Lamb2/Lamc1	9
mmu04933	AGE-RAGE signaling pathway in diabetic complications	9/58	101/8732	1.72047e-08	3.24978e-07	2.17323e-07	Col1a1/Col1a2/Col3a1/Col4a1/Col4a2/Fn1/Tgfbr2/Vegfa/Mmp2	9
mmu05145	Toxoplasmosis	9/58	108/8732	3.10956e-08	5.28626e-07	3.53508e-07	Gnai2/Itgb1/Lama2/Lama4/Lamb1/Lamb2/Lamc1/Ifngr1/Tnfrsf1a	9
mmu04974	Protein digestion and absorption	8/58	94/8732	1.64463e-07	2.54171e-06	1.69972e-06	Col1a1/Col1a2/Col3a1/Col4a1/Col4a2/Col6a1/Col6a2/Col6a3	8
mmu04611	Platelet activation	8/58	125/8732	1.48244e-06	2.10012e-05	1.40441e-05	Col1a1/Col1a2/Col3a1/Gnai2/Itgb1/Rock1/Rock2/Fcer1g	8
mmu05418	Fluid shear stress and atherosclerosis	8/58	144/8732	4.30133e-06	5.62482e-05	3.76149e-05	Sdc2/Hsp90aa1/Kdr/Mmp9/Sdc4/Tnfrsf1a/Vegfa/Mmp2	8
mmu04670	Leukocyte transendothelial migration	7/58	115/8732	9.8778e-06	0.000119945	8.02107e-05	Gnai2/Itgam/Itgb1/Mmp9/Rock1/Rock2/Mmp2	7
mmu04145	Phagosome	8/58	180/8732	2.21847e-05	0.000251427	0.000168137	C3/Itgam/Itgb1/Thbs1/Thbs2/Cd14/H2-D1/H2-K1	8
mmu05163	Human cytomegalovirus infection	9/58	255/8732	4.08509e-05	0.000434041	0.000290256	Gnai2/Grb2/B2m/H2-D1/H2-K1/Rock1/Rock2/Tnfrsf1a/Vegfa	9
mmu05142	Chagas disease (American trypanosomiasis)	6/58	102/8732	5.42523e-05	0.000542523	0.000362802	C3/Gnai2/Tgfbr2/Ifngr1/Tnfrsf1a/Ppp2ca	6
mmu04015	Rap1 signaling pathway	8/58	214/8732	7.62648e-05	0.000720279	0.000481672	Gnai2/Itgam/Itgb1/Thbs1/Fgfr1/Kdr/Lpar1/Vegfa	8
mmu05133	Pertussis	5/58	76/8732	0.000139828	0.00125109	0.000836642	C3/Gnai2/Itgam/Itgb1/Cd14	5
mmu05219	Bladder cancer	4/58	41/8732	0.000147779	0.00125612	0.000840006	Thbs1/Mmp9/Vegfa/Mmp2	4
mmu04071	Sphingolipid signaling pathway	6/58	124/8732	0.000160772	0.00130149	0.000870347	Gnai2/Rock1/Rock2/Tnfrsf1a/Ppp2ca/Fcer1g	6
mmu05144	Malaria	4/58	56/8732	0.000497721	0.00384602	0.00257195	Lrp1/Sdc2/Thbs1/Thbs2	4
mmu04810	Regulation of actin cytoskeleton	7/58	216/8732	0.000529425	0.00391314	0.00261684	Fn1/Itgam/Itgb1/Fgfr1/Lpar1/Rock1/Rock2	7
mmu04514	Cell adhesion molecules (CAMs)	6/58	171/8732	0.00089992	0.00637443	0.00426278	Itgam/Itgb1/Sdc2/H2-D1/H2-K1/Sdc4	6
mmu04650	Natural killer cell mediated cytotoxicity	5/58	117/8732	0.00103105	0.00697984	0.00466763	Grb2/H2-D1/H2-K1/Ifngr1/Fcer1g	5
mmu05140	Leishmaniasis	4/58	69/8732	0.00109882	0.00697984	0.00466763	C3/Itgam/Itgb1/Ifngr1	4
mmu05152	Tuberculosis	6/58	178/8732	0.00110856	0.00697984	0.00466763	C3/Itgam/Cd14/Ifngr1/Tnfrsf1a/Fcer1g	6
mmu04915	Estrogen signaling pathway	5/58	134/8732	0.00188587	0.0114499	0.00765692	Gnai2/Grb2/Hsp90aa1/Mmp9/Mmp2	5
mmu05167	Kaposi sarcoma-associated herpesvirus infection	6/58	216/8732	0.00296044	0.017277	0.0115537	C3/H2-D1/H2-K1/Ifngr1/Tnfrsf1a/Vegfa	6
mmu04612	Antigen processing and presentation	4/58	91/8732	0.00304888	0.017277	0.0115537	B2m/H2-D1/H2-K1/Hsp90aa1	4
mmu04010	MAPK signaling pathway	7/58	294/8732	0.0031512	0.0172808	0.0115562	Tgfbr2/Cd14/Fgfr1/Grb2/Kdr/Tnfrsf1a/Vegfa	7
mmu04350	TGF-beta signaling pathway	4/58	95/8732	0.00356109	0.0189183	0.0126512	Thbs1/Tgfbr2/Rock1/Ppp2ca	4
mmu04979	Cholesterol metabolism	3/58	49/8732	0.00412617	0.020645	0.013806	Apoe/Lpl/Lrp1	3
mmu05215	Prostate cancer	4/58	99/8732	0.00412901	0.020645	0.013806	Fgfr1/Grb2/Hsp90aa1/Mmp9	4
mmu05170	Human immunodeficiency virus 1 infection	6/58	238/8732	0.00476715	0.0231547	0.0154843	Gnai2/Cul5/B2m/H2-D1/H2-K1/Tnfrsf1a	6
mmu05010	Alzheimer disease	5/58	173/8732	0.00565645	0.026711	0.0178625	Apoe/Lpl/Lrp1/Adam10/Tnfrsf1a	5
mmu05134	Legionellosis	3/58	60/8732	0.00727928	0.0334453	0.0223659	C3/Itgam/Cd14	3
mmu05135	Yersinia infection	4/58	121/8732	0.00836706	0.0374316	0.0250317	Fn1/Itgb1/Rock1/Rock2	4
mmu04380	Osteoclast differentiation	4/58	128/8732	0.0101537	0.0442598	0.0295979	Tgfbr2/Grb2/Ifngr1/Tnfrsf1a	4
mmu04068	FoxO signaling pathway	4/58	131/8732	0.0109897	0.0460797	0.0308149	Csnk1e/Sgk1/Tgfbr2/Grb2	4
mmu05221	Acute myeloid leukemia	3/58	70/8732	0.0111133	0.0460797	0.0308149	Itgam/Cd14/Grb2	3
mmu05206	MicroRNAs in cancer	6/58	303/8732	0.0147879	0.0598559	0.0400275	Thbs1/Grb2/Mmp9/Rock1/Timp3/Vegfa	6
mmu01521	EGFR tyrosine kinase inhibitor resistance	3/58	79/8732	0.0153959	0.0608674	0.0407039	Grb2/Kdr/Vegfa	3
mmu05224	Breast cancer	4/58	147/8732	0.0162	0.0625908	0.0418564	Fgfr1/Grb2/Csnk1a1/Lrp5	4
mmu05226	Gastric cancer	4/58	150/8732	0.0173233	0.0654436	0.0437642	Tgfbr2/Grb2/Csnk1a1/Lrp5	4
mmu04150	mTOR signaling pathway	4/58	154/8732	0.0188956	0.0697617	0.0466518	Sgk1/Grb2/Tnfrsf1a/Lrp5	4
mmu04540	Gap junction	3/58	86/8732	0.0192871	0.0697617	0.0466518	Gnai2/Grb2/Lpar1	3
mmu05416	Viral myocarditis	3/58	88/8732	0.0204899	0.0725683	0.0485287	Lama2/H2-D1/H2-K1	3
mmu04310	Wnt signaling pathway	4/58	162/8732	0.0223002	0.0758206	0.0507035	Csnk1e/Rock2/Csnk1a1/Lrp5	4
mmu05161	Hepatitis B	4/58	162/8732	0.0223002	0.0758206	0.0507035	Hspg2/Tgfbr2/Grb2/Mmp9	4
mmu05166	Human T-cell leukemia virus 1 infection	5/58	246/8732	0.0232275	0.0759379	0.050782	Tgfbr2/B2m/H2-D1/H2-K1/Tnfrsf1a	5
mmu01522	Endocrine resistance	3/58	93/8732	0.0236748	0.0759379	0.050782	Grb2/Mmp9/Mmp2	3
mmu04610	Complement and coagulation cascades	3/58	93/8732	0.0236748	0.0759379	0.050782	C3/Itgam/Cfh	3
mmu04530	Tight junction	4/58	166/8732	0.0241348	0.0759799	0.0508101	Itgb1/Rock1/Rock2/Ppp2ca	4
mmu05225	Hepatocellular carcinoma	4/58	172/8732	0.0270549	0.0836242	0.055922	Tgfbr2/Grb2/Csnk1a1/Lrp5	4
mmu04659	Th17 cell differentiation	3/58	102/8732	0.0300477	0.0912162	0.060999	Tgfbr2/Hsp90aa1/Ifngr1	3
mmu04360	Axon guidance	4/58	180/8732	0.0312664	0.0932508	0.0623596	Gnai2/Itgb1/Rock1/Rock2	4
mmu05202	Transcriptional misregulation in cancer	4/58	184/8732	0.03351	0.0977998	0.0654018	Itgam/Tgfbr2/Cd14/Mmp9	4
mmu04928	Parathyroid hormone synthesis, secretion and action	3/58	107/8732	0.0339423	0.0977998	0.0654018	Gnai2/Fgfr1/Lrp5	3
mmu04340	Hedgehog signaling pathway	2/58	47/8732	0.0387299	0.109735	0.073383	Csnk1e/Csnk1a1	2
mmu04062	Chemokine signaling pathway	4/58	198/8732	0.0420931	0.117309	0.0784478	Gnai2/Grb2/Rock1/Rock2	4
mmu05150	Staphylococcus aureus infection	3/58	122/8732	0.0471186	0.129196	0.0863975	C3/Itgam/Cfh	3
mmu04370	VEGF signaling pathway	2/58	58/8732	0.0565587	0.151692	0.101441	Kdr/Vegfa	2
mmu05132	Salmonella infection	4/58	219/8732	0.0571075	0.151692	0.101441	Cd14/Hsp90aa1/Rock2/Tnfrsf1a	4
mmu04730	Long-term depression	2/58	61/8732	0.0618364	0.161726	0.108151	Gnai2/Ppp2ca	2
mmu05330	Allograft rejection	2/58	63/8732	0.0654451	0.167871	0.11226	H2-D1/H2-K1	2
mmu05203	Viral carcinogenesis	4/58	231/8732	0.0668308	0.167871	0.11226	C3/Grb2/H2-D1/H2-K1	4
mmu04014	Ras signaling pathway	4/58	232/8732	0.0676781	0.167871	0.11226	Fgfr1/Grb2/Kdr/Vegfa	4
mmu05168	Herpes simplex virus 1 infection	6/58	437/8732	0.0686837	0.167871	0.11226	C3/B2m/H2-D1/H2-K1/Ifngr1/Tnfrsf1a	6
mmu05332	Graft-versus-host disease	2/58	65/8732	0.0691232	0.167871	0.11226	H2-D1/H2-K1	2
mmu04664	Fc epsilon RI signaling pathway	2/58	67/8732	0.0728683	0.174473	0.116676	Grb2/Fcer1g	2
mmu05211	Renal cell carcinoma	2/58	68/8732	0.0747652	0.17468	0.116814	Grb2/Vegfa	2
mmu04072	Phospholipase D signaling pathway	3/58	148/8732	0.0750095	0.17468	0.116814	Grb2/Lpar1/Fcer1g	3
mmu04940	Type I diabetes mellitus	2/58	70/8732	0.0786063	0.180582	0.120761	H2-D1/H2-K1	2
mmu04520	Adherens junction	2/58	71/8732	0.08055	0.181317	0.121252	Tgfbr2/Fgfr1	2
mmu04921	Oxytocin signaling pathway	3/58	153/8732	0.0810595	0.181317	0.121252	Gnai2/Rock1/Rock2	3
mmu04390	Hippo signaling pathway	3/58	154/8732	0.0822946	0.181689	0.121501	Csnk1e/Tgfbr2/Ppp2ca	3
mmu05100	Bacterial invasion of epithelial cells	2/58	73/8732	0.0844821	0.184128	0.123132	Fn1/Itgb1	2
mmu05160	Hepatitis C	3/58	160/8732	0.0898758	0.189913	0.127001	Grb2/Tnfrsf1a/Ppp2ca	3
mmu05212	Pancreatic cancer	2/58	76/8732	0.0904882	0.189913	0.127001	Tgfbr2/Vegfa	2
mmu05220	Chronic myeloid leukemia	2/58	76/8732	0.0904882	0.189913	0.127001	Tgfbr2/Grb2	2
mmu05412	Arrhythmogenic right ventricular cardiomyopathy (ARVC)	2/58	77/8732	0.0925179	0.191805	0.128266	Itgb1/Lama2	2
mmu05320	Autoimmune thyroid disease	2/58	78/8732	0.0945609	0.193679	0.129519	H2-D1/H2-K1	2
