# Supplementary material for: Single-cell analysis of murine fibroblasts identifies neonatal to adult switching that regulates cardiomyocyte maturation
Source: Nat Commun. 2020 May 22;11:2585. doi: 10.1038/s41467-020-16204-w (PMC7244751; doi:10.1038/s41467-020-16204-w)
Supplement: Supplementary file 28 — Supplementary Data 25 [file 41467_2020_16204_MOESM28_ESM.xlsx]

## Sheet: S25_DEGs in RNASeq
Supplementary Data Table 25 Full list of up- and down-regulated genes in RNASeq
GeneID	Symbol	Gene name	LogFC	P.Value	adj.P.Val
110454	Ly6a	lymphocyte antigen 6 complex, locus A	3.30861	7.74976e-12	1.18091e-07
76294	Asb5	ankyrin repeat and SOCs box-containing 5	2.61691	1.89745e-10	7.22832e-07
116847	Prelp	proline arginine-rich end leucine-rich repeat	2.1639	2.84542e-10	8.67171e-07
18104	Nqo1	NAD(P)H dehydrogenase, quinone 1	1.63655	6.65669e-10	1.44907e-06
18126	Nos2	nitric oxide synthase 2, inducible	2.28011	1.59049e-09	3.02949e-06
381199	Tmem151a	transmembrane protein 151A	2.35312	8.38059e-09	1.06831e-05
12895	Cpt1b	carnitine palmitoyltransferase 1b, muscle	1.05468	1.08104e-08	1.20024e-05
13198	Ddit3	DNA-damage inducible transcript 3	1.20235	1.61538e-08	1.64101e-05
100134861	Gm44502	predicted readthrough transcript (NMD candidate), 44502	0.943189	2.01426e-08	1.80549e-05
20348	Sema3c	sema domain, immunoglobulin domain (Ig), short basic domain, secreted, (semaphorin) 3C	1.47159	2.79296e-08	2.3644e-05
76650	Srxn1	sulfiredoxin 1 homolog (S. cerevisiae)	1.0424	3.23588e-08	2.59518e-05
18811	Prl2c2	prolactin family 2, subfamily c, member 2	5.40399	3.48084e-08	2.65205e-05
69585	Hfe2	hemochromatosis type 2 (juvenile)	0.959236	4.05958e-08	2.94571e-05
14860	Gsta4	glutathione S-transferase, alpha 4	1.80394	8.77442e-08	5.81324e-05
11668	Aldh1a1	aldehyde dehydrogenase family 1, subfamily A1	1.94347	1.2873e-07	7.84636e-05
12896	Cpt2	carnitine palmitoyltransferase 2	0.83877	2.0991e-07	0.000107194
17384	Mmp10	matrix metallopeptidase 10	4.84184	2.1104e-07	0.000107194
17069	Ly6e	lymphocyte antigen 6 complex, locus E	1.24847	2.26445e-07	0.000111309
171210	Acot2	acyl-CoA thioesterase 2	1.64058	2.74437e-07	0.000130683
246730	Oas1a	2'-5' oligoadenylate synthetase 1A	2.85068	2.87533e-07	0.000132771
12578	Cdkn2a	cyclin-dependent kinase inhibitor 2A	2.07933	3.14499e-07	0.000140951
23960	Oas1g	2'-5' oligoadenylate synthetase 1G	3.4791	4.09742e-07	0.000156091
20317	Serpinf1	serine (or cysteine) peptidase inhibitor, clade F, member 1	1.39947	5.1805e-07	0.000183582
15228	Foxg1	forkhead box G1	4.01814	5.95371e-07	0.000206188
12931	Crlf1	cytokine receptor-like factor 1	3.27289	6.43832e-07	0.000218016
228775	Trib3	tribbles pseudokinase 3	1.13759	7.69881e-07	0.000249605
18788	Serpinb2	serine (or cysteine) peptidase inhibitor, clade B, member 2	1.60838	9.00491e-07	0.000280034
17768	Mthfd2	methylenetetrahydrofolate dehydrogenase (NAD+ dependent), methenyltetrahydrofolate cyclohydrolase	0.912323	9.55526e-07	0.000286878
100862184	#N/A	#N/A	1.43245	9.60152e-07	0.000286878
14081	Acsl1	acyl-CoA synthetase long-chain family member 1	1.11711	1.04978e-06	0.000295137
21929	Tnfaip3	tumor necrosis factor, alpha-induced protein 3	0.744362	1.16313e-06	0.000305945
11647	Alpl	alkaline phosphatase, liver/bone/kidney	1.07134	1.19005e-06	0.000305945
50530	Mfap5	microfibrillar associated protein 5	1.42098	1.28132e-06	0.000310029
18577	Pde4a	phosphodiesterase 4A, cAMP specific	0.964168	1.28178e-06	0.000310029
20706	Serpinb9b	serine (or cysteine) peptidase inhibitor, clade B, member 9b	1.51655	1.35011e-06	0.000321454
21664	Phlda1	pleckstrin homology like domain, family A, member 1	1.09145	1.58956e-06	0.000347015
384071	Slc25a34	solute carrier family 25, member 34	3.09797	1.59411e-06	0.000347015
22228	Ucp2	uncoupling protein 2 (mitochondrial, proton carrier)	1.01389	1.74208e-06	0.000373885
27273	Pdk4	pyruvate dehydrogenase kinase, isoenzyme 4	1.32518	1.82622e-06	0.000386499
14964	H2-D1	histocompatibility 2, D region locus 1	1.44845	2.50722e-06	0.000513402
16193	Il6	interleukin 6	1.09518	2.5466e-06	0.000513402
231655	Oasl1	2'-5' oligoadenylate synthetase-like 1	1.72874	2.5943e-06	0.000513402
67937	Tmem59l	transmembrane protein 59-like	4.47548	2.70249e-06	0.000527956
19288	Ptx3	pentraxin related gene	0.854085	2.79586e-06	0.000531127
97212	Hadha	hydroxyacyl-Coenzyme A dehydrogenase/3-ketoacyl-Coenzyme A thiolase/enoyl-Coenzyme A hydratase (trifunctional protein), alpha subunit	0.760404	2.82329e-06	0.000531127
80888	Hspb8	heat shock protein 8	0.881317	3.28306e-06	0.000588557
72479	Hsdl2	hydroxysteroid dehydrogenase like 2	1.1341	3.78193e-06	0.000657655
94284	Ugt1a6a	UDP glucuronosyltransferase 1 family, polypeptide A6A	1.65675	4.23939e-06	0.000717775
239273	Abcc4	ATP-binding cassette, sub-family C (CFTR/MRP), member 4	1.24772	4.48978e-06	0.000751815
14066	F3	coagulation factor III	1.59571	4.75164e-06	0.000787016
114643	Oas1c	2'-5' oligoadenylate synthetase 1C	1.51464	5.42952e-06	0.000861823
54123	Irf7	interferon regulatory factor 7	1.87485	5.70739e-06	0.000887441
71839	Osgin1	oxidative stress induced growth inhibitor 1	1.20522	7.23569e-06	0.00106945
20739	Spta1	spectrin alpha, erythrocytic 1	1.50311	7.23849e-06	0.00106945
56338	Txnip	thioredoxin interacting protein	1.61926	7.27531e-06	0.00106945
76486	Ly6k	lymphocyte antigen 6 complex, locus K	2.55604	7.4394e-06	0.00106945
74249	Lrrc2	leucine rich repeat containing 2	1.04341	7.81144e-06	0.00109331
69065	Chac1	ChaC, cation transport regulator 1	1.36708	7.82064e-06	0.00109331
103172	Chchd10	coiled-coil-helix-coiled-coil-helix domain containing 10	0.637827	7.95357e-06	0.00110179
231086	Hadhb	hydroxyacyl-Coenzyme A dehydrogenase/3-ketoacyl-Coenzyme A thiolase/enoyl-Coenzyme A hydratase (trifunctional protein), beta subunit	0.785213	9.17248e-06	0.00120492
70316	Ndufab1	NADH dehydrogenase (ubiquinone) 1, alpha/beta subcomplex, 1	1.06478	9.72548e-06	0.00125225
23792	Adam23	a disintegrin and metallopeptidase domain 23	1.77935	9.77934e-06	0.00125225
12894	Cpt1a	carnitine palmitoyltransferase 1a, liver	0.694557	9.9853e-06	0.00126797
12491	Cd36	CD36 antigen	1.37517	1.1574e-05	0.00139194
11761	Aox1	aldehyde oxidase 1	1.31529	1.1601e-05	0.00139194
12908	Crat	carnitine acetyltransferase	0.651885	1.17872e-05	0.00139235
75581	Yipf7	Yip1 domain family, member 7	1.50648	1.19118e-05	0.00139364
14281	Fos	FBJ osteosarcoma oncogene	1.02366	1.2889e-05	0.00147671
384061	Fndc5	fibronectin type III domain containing 5	0.963512	1.35343e-05	0.00153907
394432	Ugt1a7c	UDP glucuronosyltransferase 1 family, polypeptide A7C	1.70168	1.40106e-05	0.00157143
231507	Plac8	placenta-specific 8	0.961173	1.41282e-05	0.00157143
244416	Ppp1r3b	protein phosphatase 1, regulatory (inhibitor) subunit 3B	1.10665	1.43186e-05	0.00158106
72289	Malat1	metastasis associated lung adenocarcinoma transcript 1 (non-coding RNA)	1.40599	1.53174e-05	0.00166719
20927	Abcc8	ATP-binding cassette, sub-family C (CFTR/MRP), member 8	0.757742	1.65305e-05	0.00173718
52829	Lurap1l	leucine rich adaptor protein 1-like	2.40971	1.69965e-05	0.00176185
67460	Decr1	2,4-dienoyl CoA reductase 1, mitochondrial	0.766388	1.88947e-05	0.00191945
100862140	#N/A	#N/A	1.06778	1.92155e-05	0.00193355
71130	Sh2d6	SH2 domain containing 6	3.54212	1.96266e-05	0.00193355
13527	Dtna	dystrobrevin alpha	0.893768	1.97016e-05	0.00193355
15203	Heph	hephaestin	0.994925	1.97698e-05	0.00193355
11603	Agrn	agrin	0.772236	2.32439e-05	0.00221369
16633	Klra2	killer cell lectin-like receptor, subfamily A, member 2	5.23629	2.35397e-05	0.00222794
68097	Dynll2	dynein light chain LC8-type 2	0.647029	2.5461e-05	0.00231208
394435	Ugt1a6b	UDP glucuronosyltransferase 1 family, polypeptide A6B	1.67081	2.55948e-05	0.00231208
243958	Siglecg	sialic acid binding Ig-like lectin G	1.22859	2.57562e-05	0.00231208
226251	Ablim1	actin-binding LIM protein 1	0.679126	2.71282e-05	0.00237018
68149	Otub2	OTU domain, ubiquitin aldehyde binding 2	0.703745	2.81518e-05	0.00241892
66607	Ms4a4d	membrane-spanning 4-domains, subfamily A, member 4D	1.61697	2.82051e-05	0.00241892
64929	Scel	sciellin	2.20715	2.88818e-05	0.00245866
394433	Ugt1a5	UDP glucuronosyltransferase 1 family, polypeptide A5	1.64207	2.99919e-05	0.00249317
22236	Ugt1a2	UDP glucuronosyltransferase 1 family, polypeptide A2	1.64207	3.01048e-05	0.00249317
394430	Ugt1a10	UDP glycosyltransferase 1 family, polypeptide A10	1.64207	3.02688e-05	0.00249317
394434	Ugt1a9	UDP glucuronosyltransferase 1 family, polypeptide A9	1.64207	3.02688e-05	0.00249317
394436	Ugt1a1	UDP glucuronosyltransferase 1 family, polypeptide A1	1.64207	3.02688e-05	0.00249317
381148	Prob1	proline rich basic protein 1	0.76757	3.05495e-05	0.00250276
218885	Oxnad1	oxidoreductase NAD-binding domain containing 1	0.65477	3.11756e-05	0.00252688
19225	Ptgs2	prostaglandin-endoperoxide synthase 2	1.06767	3.15524e-05	0.00254389
12683	Cidea	cell death-inducing DNA fragmentation factor, alpha subunit-like effector A	1.22597	3.39639e-05	0.00268156
100382	AW011738	expressed sequence AW011738	1.01859	3.45271e-05	0.00270105
16527	Kcnk3	potassium channel, subfamily K, member 3	0.688615	3.45653e-05	0.00270105
14178	Fgf7	fibroblast growth factor 7	1.91786	3.75195e-05	0.00288748
67725	Nudt13	nudix (nucleoside diphosphate linked moiety X)-type motif 13	0.751719	3.78768e-05	0.00288988
100862294	#N/A	#N/A	1.34494	3.79299e-05	0.00288988
242100	Pglyrp3	peptidoglycan recognition protein 3	3.60888	3.85797e-05	0.00291809
219189	Vwa8	von Willebrand factor A domain containing 8	0.88541	3.88765e-05	0.00291809
14264	Fmod	fibromodulin	1.10132	3.91333e-05	0.00291809
74600	Mrpl47	mitochondrial ribosomal protein L47	0.748496	3.99292e-05	0.00293811
114663	Impa2	inositol (myo)-1(or 4)-monophosphatase 2	0.786366	4.02373e-05	0.00293811
67800	Dgat2	diacylglycerol O-acyltransferase 2	1.21918	4.09834e-05	0.00297383
14630	Gclm	glutamate-cysteine ligase, modifier subunit	0.959124	4.17547e-05	0.00300095
637079	Gm16486	predicted gene 16486	1.91602	4.1948e-05	0.00300095
210789	Tbc1d4	TBC1 domain family, member 4	0.817023	4.22235e-05	0.00300276
21824	Thbd	thrombomodulin	0.720138	4.23673e-05	0.00300276
14245	Lpin1	lipin 1	0.801917	4.45207e-05	0.0031263
26570	Slc7a11	solute carrier family 7 (cationic amino acid transporter, y+ system), member 11	1.24743	4.65877e-05	0.00325644
69597	Afg3l2	AFG3-like AAA ATPase 2	0.640906	4.73492e-05	0.00329455
269587	Epb41	erythrocyte membrane protein band 4.1	0.736699	4.93248e-05	0.00338563
20297	Ccl20	chemokine (C-C motif) ligand 20	1.26027	5.01327e-05	0.00342539
18383	Tnfrsf11b	tumor necrosis factor receptor superfamily, member 11b (osteoprotegerin)	1.36533	5.07109e-05	0.00343123
13850	Ephx2	epoxide hydrolase 2, cytoplasmic	0.744823	5.08897e-05	0.00343123
22339	Vegfa	vascular endothelial growth factor A	0.820736	5.13921e-05	0.00343837
50916	Irx4	Iroquois related homeobox 4 (Drosophila)	0.71623	5.23798e-05	0.00348543
27053	Asns	asparagine synthetase	0.581328	5.41821e-05	0.00358968
668940	Myh7b	myosin, heavy chain 7B, cardiac muscle, beta	1.29698	5.60807e-05	0.00369938
12499	Entpd5	ectonucleoside triphosphate diphosphohydrolase 5	0.800813	5.68332e-05	0.00373286
170826	Ppargc1b	peroxisome proliferative activated receptor, gamma, coactivator 1 beta	0.949621	5.77867e-05	0.00376305
12862	Cox6a2	cytochrome c oxidase subunit VIa polypeptide 2	0.60517	5.8293e-05	0.00377987
75552	Paqr9	progestin and adipoQ receptor family member IX	1.50713	5.91793e-05	0.0038102
242915	Garem2	GRB2 associated regulator of MAPK1 subtype 2	0.847294	6.10977e-05	0.0038313
20657	Sod3	superoxide dismutase 3, extracellular	1.1397	6.13773e-05	0.00383307
319317	Snhg11	small nucleolar RNA host gene 11	4.73848	6.26607e-05	0.00389724
16819	Lcn2	lipocalin 2	0.745106	6.35369e-05	0.00393567
23831	Car14	carbonic anhydrase 14	0.682238	6.58494e-05	0.00402977
630499	H2-K2	histocompatibility 2, K region locus 2	2.09616	6.84295e-05	0.0041543
74183	Perm1	PPARGC1 and ESRR induced regulator, muscle 1	0.81615	7.24366e-05	0.00431168
20556	Slfn2	schlafen 2	1.54038	7.35244e-05	0.00435041
226691	Ifi207	interferon activated gene 207	3.32218	7.36584e-05	0.00435041
15464	Hrc	histidine rich calcium binding protein	0.872133	7.62656e-05	0.00446975
69743	Casz1	castor zinc finger 1	0.921978	8.20718e-05	0.00466645
13078	Cyp1b1	cytochrome P450, family 1, subfamily b, polypeptide 1	1.02598	8.35637e-05	0.00471609
330914	Arhgap32	Rho GTPase activating protein 32	0.722563	8.67581e-05	0.0048783
17858	Mx2	MX dynamin-like GTPase 2	1.89634	8.90644e-05	0.00493514
57435	Plin4	perilipin 4	0.652184	8.96021e-05	0.00494694
18575	Pde1c	phosphodiesterase 1C	0.962148	9.0387e-05	0.00496971
16890	Lipe	lipase, hormone sensitive	1.25704	9.06994e-05	0.00496971
17392	Mmp3	matrix metallopeptidase 3	1.40948	9.1054e-05	0.00496971
382864	Colq	collagen-like tail subunit (single strand of homotrimer) of asymmetric acetylcholinesterase	0.758366	9.30378e-05	0.00502734
72535	Aldh1b1	aldehyde dehydrogenase 1 family, member B1	0.900773	9.49548e-05	0.00509479
12286	Cacna1a	calcium channel, voltage-dependent, P/Q type, alpha 1A subunit	0.940357	9.61337e-05	0.00512198
58805	Mlxipl	MLX interacting protein-like	1.84961	9.98026e-05	0.0052165
18828	Plscr2	phospholipid scramblase 2	0.851744	0.000100304	0.0052165
319801	Tigar	Trp53 induced glycolysis repulatory phosphatase	0.690289	0.000104178	0.00539258
52538	Acaa2	acetyl-Coenzyme A acyltransferase 2 (mitochondrial 3-oxoacyl-Coenzyme A thiolase)	0.801744	0.000104751	0.00539258
16514	Kcnj11	potassium inwardly rectifying channel, subfamily J, member 11	0.626464	0.000105463	0.00541093
71889	Epn3	epsin 3	0.725516	0.000107739	0.00550147
85031	Pla1a	phospholipase A1 member A	1.03565	0.00010795	0.00550147
15951	Ifi204	interferon activated gene 204	1.85811	0.000108789	0.00550742
11602	Angpt4	angiopoietin 4	3.61616	0.000113169	0.00561265
20128	Trim30a	tripartite motif-containing 30A	2.00757	0.00011353	0.00561265
22229	Ucp3	uncoupling protein 3 (mitochondrial, proton carrier)	3.96567	0.000116843	0.00570659
58522	Trim54	tripartite motif-containing 54	1.44555	0.00012057	0.00577225
100038464	Gm15441	predicted gene 15441	1.51498	0.000129728	0.00606239
11989	Slc7a3	solute carrier family 7 (cationic amino acid transporter, y+ system), member 3	1.78278	0.000129826	0.00606239
51798	Ech1	enoyl coenzyme A hydratase 1, peroxisomal	0.786726	0.000130096	0.00606239
14629	Gclc	glutamate-cysteine ligase, catalytic subunit	0.726649	0.000130614	0.00606796
18121	Nog	noggin	1.76297	0.000132668	0.00610753
11363	Acadl	acyl-Coenzyme A dehydrogenase, long-chain	0.584626	0.000137203	0.00620386
14972	H2-K1	histocompatibility 2, K1, K region	1.38248	0.000139933	0.00625907
72293	Nkd2	naked cuticle 2 homolog (Drosophila)	0.876474	0.000140478	0.00625907
209387	Trim30d	tripartite motif-containing 30D	1.7702	0.000145656	0.00636548
17063	Muc13	mucin 13, epithelial transmembrane	1.55137	0.00014579	0.00636548
17436	Me1	malic enzyme 1, NADP(+)-dependent, cytosolic	0.721894	0.000152635	0.00647893
64292	Ptges	prostaglandin E synthase	0.894582	0.000153491	0.00647893
432779	Lrrc14b	leucine rich repeat containing 14B	0.647095	0.000156715	0.00656822
106740	LOC106740	uncharacterized LOC106740	1.29615	0.000158165	0.00658098
69550	Bst2	bone marrow stromal cell antigen 2	1.46119	0.000160112	0.00661189
58185	Rsad2	radical S-adenosyl methionine domain containing 2	1.89584	0.000163197	0.00666703
327978	Slfn5	schlafen 5	1.35343	0.000164183	0.00668936
666048	Trabd2b	TraB domain containing 2B	0.847813	0.000165602	0.00672919
15039	H2-T22	histocompatibility 2, T region locus 22	0.889746	0.00017118	0.0068245
30952	Cngb3	cyclic nucleotide gated channel beta 3	4.7452	0.000171978	0.0068245
57279	Slc25a20	solute carrier family 25 (mitochondrial carnitine/acylcarnitine translocase), member 20	0.614454	0.000173036	0.00684863
20307	Ccl8	chemokine (C-C motif) ligand 8	3.48913	0.000178418	0.00693553
11488	Adam11	a disintegrin and metallopeptidase domain 11	0.927644	0.000187064	0.00718007
246728	Oas2	2'-5' oligoadenylate synthetase 2	2.78471	0.000190592	0.00722769
433809	Rnf207	ring finger protein 207	0.883467	0.000191396	0.00722769
11529	Adh7	alcohol dehydrogenase 7 (class IV), mu or sigma polypeptide	2.61263	0.000191625	0.00722769
14077	Fabp3	fatty acid binding protein 3, muscle and heart	0.640506	0.000193116	0.00726592
12263	C2	complement component 2 (within H-2S)	1.70795	0.000196296	0.0073493
58194	Sh3kbp1	SH3-domain kinase binding protein 1	0.718262	0.000206898	0.00757862
66841	Etfdh	electron transferring flavoprotein, dehydrogenase	0.68971	0.000224161	0.00801824
11717	Ampd3	adenosine monophosphate deaminase 3	0.745658	0.000226712	0.00809048
329078	Emx2os	Emx2 opposite strand/antisense transcript (non-protein coding)	2.69519	0.000231692	0.00822967
216961	Coro6	coronin 6	0.964237	0.000234183	0.00828711
68738	Acss1	acyl-CoA synthetase short-chain family member 1	0.824684	0.000234938	0.00828711
72795	Ttc19	tetratricopeptide repeat domain 19	0.601759	0.000239934	0.00842424
76722	Ckmt2	creatine kinase, mitochondrial 2	0.733914	0.000244756	0.00856681
24110	Usp18	ubiquitin specific peptidase 18	1.69586	0.000254722	0.00883307
66869	Zfp869	zinc finger protein 869	0.742972	0.000255056	0.00883307
100038614	Gm10791	predicted gene 10791	2.23994	0.000256235	0.00885375
50908	C1s1	complement component 1, s subcomponent 1	0.941528	0.00026102	0.00893802
12180	Smyd1	SET and MYND domain containing 1	0.621664	0.000261921	0.00894878
22064	Trpc2	transient receptor potential cation channel, subfamily C, member 2	0.973647	0.000263544	0.00898409
74175	Crct1	cysteine-rich C-terminal 1	2.12175	0.000270385	0.00917623
50799	Slc25a13	solute carrier family 25 (mitochondrial carrier, adenine nucleotide translocator), member 13	0.686775	0.000277652	0.00929859
70503	Ddo	D-aspartate oxidase	0.745547	0.000280794	0.00938214
66274	Lyrm9	LYR motif containing 9	0.856175	0.000288557	0.0095725
12702	Socs3	suppressor of cytokine signaling 3	0.88306	0.000301956	0.00983549
16068	Il18bp	interleukin 18 binding protein	1.53489	0.00030228	0.00983549
243547	Grip2	glutamate receptor interacting protein 2	0.816755	0.000310706	0.0100521
13838	Epha4	Eph receptor A4	0.676205	0.000314147	0.0100991
19309	Pygm	muscle glycogen phosphorylase	0.709234	0.000323449	0.0102681
50779	Rgs6	regulator of G-protein signaling 6	0.89179	0.000325853	0.0103124
276952	Rasl10b	RAS-like, family 10, member B	0.661408	0.000326195	0.0103124
216616	Efemp1	epidermal growth factor-containing fibulin-like extracellular matrix protein 1	0.712407	0.000333959	0.0105034
380755	Lsmem1	leucine-rich single-pass membrane protein 1	1.06952	0.000334967	0.0105034
64095	Gpr35	G protein-coupled receptor 35	1.17762	0.000338706	0.0105762
54525	Syt7	synaptotagmin VII	1.27376	0.000341664	0.0106251
100502869	Gm19422	predicted gene, 19422	2.62997	0.000352484	0.010917
74356	4931428F04Rik	RIKEN cDNA 4931428F04 gene	0.677466	0.000355446	0.0109641
100038882	Isg15	ISG15 ubiquitin-like modifier	1.1517	0.000361389	0.0110579
12808	Cobl	cordon-bleu WH2 repeat	0.792704	0.000362205	0.0110607
100861706	#N/A	#N/A	1.31843	0.000370045	0.011255
19085	Prkar1b	protein kinase, cAMP dependent regulatory, type I beta	0.641489	0.00038012	0.0113574
68395	LOC68395	histocompatibility 2, Q region locus 6-like	3.37288	0.000386101	0.0114686
66968	Plin5	perilipin 5	2.19542	0.000400408	0.0117335
234072	Adprhl1	ADP-ribosylhydrolase like 1	0.704172	0.000402376	0.0117685
13076	Cyp1a1	cytochrome P450, family 1, subfamily a, polypeptide 1	2.76053	0.000414868	0.0120644
15024	H2-T10	histocompatibility 2, T region locus 10	2.15	0.000426088	0.0122523
17901	Myl1	myosin, light polypeptide 1	0.686559	0.000430376	0.0123504
20761	Sprr2g	small proline-rich protein 2G	3.19215	0.000432996	0.012379
233744	Spon1	spondin 1, (f-spondin) extracellular matrix protein	0.903686	0.000440811	0.0125553
14599	Gh	growth hormone	2.73128	0.000442299	0.0125568
259302	Srgap3	SLIT-ROBO Rho GTPase activating protein 3	0.773714	0.000446237	0.0126073
71302	Arhgap26	Rho GTPase activating protein 26	0.819939	0.000447723	0.0126073
381853	Gipr	gastric inhibitory polypeptide receptor	1.21954	0.000448877	0.0126073
58203	Zbp1	Z-DNA binding protein 1	1.50951	0.000450083	0.0126073
217732	Cipc	CLOCK interacting protein, circadian	0.618356	0.000455175	0.0127032
109245	Lrrc39	leucine rich repeat containing 39	0.768043	0.000458012	0.0127186
66412	Arrdc4	arrestin domain containing 4	0.700551	0.000458113	0.0127186
17263	Meg3	maternally expressed 3	0.907193	0.000458231	0.0127186
227696	Phyhd1	phytanoyl-CoA dioxygenase domain containing 1	0.678577	0.000465771	0.012881
16980	Lrrn2	leucine rich repeat protein 2, neuronal	0.875338	0.000474615	0.0130781
73368	Col20a1	collagen, type XX, alpha 1	1.08991	0.000476535	0.0131073
100503615	#N/A	#N/A	1.3741	0.000496627	0.0134655
170728	Rtn4ip1	reticulon 4 interacting protein 1	0.633578	0.000505986	0.0136366
99899	Ifi44	interferon-induced protein 44	2.32538	0.000513575	0.0137779
20620	Plk2	polo-like kinase 2	0.666977	0.000515815	0.0138137
66952	2310030G06Rik	RIKEN cDNA 2310030G06 gene	1.13413	0.000520638	0.0138854
320924	Ccbe1	collagen and calcium binding EGF domains 1	2.73782	0.000520643	0.0138854
11838	Arc	activity regulated cytoskeletal-associated protein	1.22726	0.000523808	0.0139056
244091	Fsd2	fibronectin type III and SPRY domain containing 2	0.708384	0.000525094	0.0139154
242721	Klhdc7a	kelch domain containing 7A	0.898738	0.000538923	0.0142078
22153	Tubb4a	tubulin, beta 4A class IVA	0.906845	0.000547049	0.0143311
12258	Serping1	serine (or cysteine) peptidase inhibitor, clade G, member 1	0.636156	0.000567549	0.0146582
78286	Nav2	neuron navigator 2	0.672063	0.000579135	0.0149069
13797	Emx2	empty spiracles homeobox 2	3.31709	0.000601956	0.0152002
78283	Map7d2	MAP7 domain containing 2	2.21604	0.000602501	0.0152002
212733	Ccdc64b	coiled-coil domain containing 64B	2.10804	0.00063629	0.0158715
16362	Irf1	interferon regulatory factor 1	1.00448	0.0006364	0.0158715
24131	Ldb3	LIM domain binding 3	0.623009	0.000638796	0.0159052
23886	Gdf15	growth differentiation factor 15	0.82512	0.000647924	0.0161061
231549	Lrrc8d	leucine rich repeat containing 8D	0.601434	0.000652881	0.0162029
20310	Cxcl2	chemokine (C-X-C motif) ligand 2	0.803399	0.000656401	0.0162535
72745	Tmem161b	transmembrane protein 161B	0.982158	0.000680499	0.0167013
57875	Angptl4	angiopoietin-like 4	0.939974	0.00068849	0.0167859
64654	Fgf23	fibroblast growth factor 23	1.71833	0.000702439	0.0169981
15959	Ifit3	interferon-induced protein with tetratricopeptide repeats 3	1.44115	0.000709701	0.0171372
100862127	#N/A	#N/A	0.745765	0.00071615	0.0171569
234725	Zfp612	zinc finger protein 612	1.46244	0.000731137	0.0174625
18302	Oit3	oncoprotein induced transcript 3	1.03193	0.000738618	0.0175312
14573	Gdnf	glial cell line derived neurotrophic factor	1.03657	0.00074327	0.0175324
101187	Parp11	poly (ADP-ribose) polymerase family, member 11	0.815335	0.000753852	0.0176726
244745	Dpy19l1	dpy-19-like 1 (C. elegans)	0.581895	0.000771063	0.0179655
19041	Ppl	periplakin	1.76487	0.000773063	0.0179846
53412	Ppp1r3c	protein phosphatase 1, regulatory (inhibitor) subunit 3C	1.05369	0.000779745	0.0180574
20183	Rxrg	retinoid X receptor gamma	2.59872	0.000786754	0.0181921
69662	2310061I04Rik	RIKEN cDNA 2310061I04 gene	0.651158	0.000790765	0.0182525
20304	Ccl5	chemokine (C-C motif) ligand 5	1.16498	0.000791764	0.0182525
100503147	Gm13293	predicted gene 13293	2.7787	0.000794666	0.0182917
327655	Ppip5k1	diphosphoinositol pentakisphosphate kinase 1	0.611561	0.00082543	0.0188776
68810	Nexn	nexilin	0.736882	0.000826313	0.0188776
14962	Cfb	complement factor B	1.11015	0.000836534	0.0190255
19039	Lgals3bp	lectin, galactoside-binding, soluble, 3 binding protein	1.27378	0.000858391	0.0194356
330256	Gm20559	predicted gene, 20559	2.0099	0.000863758	0.0194992
19882	Mst1r	macrophage stimulating 1 receptor (c-met-related tyrosine kinase)	0.939931	0.000867752	0.0195315
18400	Slc22a18	solute carrier family 22 (organic cation transporter), member 18	1.79921	0.000872831	0.0196168
13400	Dmpk	dystrophia myotonica-protein kinase	0.719132	0.000891624	0.0198925
60344	Fign	fidgetin	1.27185	0.000924486	0.0203702
15040	H2-T23	histocompatibility 2, T region locus 23	1.1367	0.000936209	0.0205561
68173	Ppifos	peptidylprolyl isomerase F, opposite strand	0.757894	0.000953691	0.0207605
227960	Gca	grancalcin	1.08616	0.000955363	0.0207672
70928	Trim69	tripartite motif-containing 69	2.35231	0.000961416	0.020869
16878	Lif	leukemia inhibitory factor	0.583033	0.00096485	0.0208946
100039239	Gm2115	predicted gene 2115	2.70083	0.000988341	0.0212629
67468	Mmd	monocyte to macrophage differentiation-associated	0.838347	0.00101084	0.0216337
73095	Slc25a42	solute carrier family 25, member 42	0.87615	0.00103528	0.0220646
142687	Asb14	ankyrin repeat and SOCS box-containing 14	1.41176	0.00103532	0.0220646
11517	Adcyap1r1	adenylate cyclase activating polypeptide 1 receptor 1	0.873807	0.00104177	0.0221166
66092	Ghitm	growth hormone inducible transmembrane protein	0.588905	0.00105512	0.0222939
243312	Elfn1	leucine rich repeat and fibronectin type III, extracellular 1	2.01944	0.00107491	0.0225264
56075	Pdss1	prenyl (solanesyl) diphosphate synthase, subunit 1	0.727631	0.00107799	0.0225264
74185	Gbe1	glucan (1,4-alpha-), branching enzyme 1	0.782169	0.00108064	0.0225264
15015	H2-Q4	histocompatibility 2, Q region locus 4	0.969876	0.00109063	0.0226726
100504054	#N/A	#N/A	1.43578	0.00109507	0.0227029
77836	Mlana	melan-A	0.817767	0.00111801	0.023053
66559	Metap1d	methionyl aminopeptidase type 1D (mitochondrial)	0.663101	0.00113268	0.0231055
230903	Fbxo44	F-box protein 44	0.704088	0.00114693	0.0232589
68024	Hist1h2bc	histone cluster 1, H2bc	0.788601	0.00114779	0.0232589
20684	Sp100	nuclear antigen Sp100	1.50981	0.00118533	0.0237658
330122	Cxcl3	chemokine (C-X-C motif) ligand 3	0.642809	0.00120063	0.0239465
69642	Mlip	muscular LMNA-interacting protein	0.651122	0.00121392	0.0240542
329260	Dennd1b	DENN/MADD domain containing 1B	0.862803	0.00122263	0.0241684
320092	E030003E18Rik	RIKEN cDNA E030003E18 gene	1.61555	0.00122365	0.0241684
20302	Ccl3	chemokine (C-C motif) ligand 3	1.10509	0.00122672	0.024182
223780	Adm2	adrenomedullin 2	1.37649	0.00123274	0.024238
14164	Fgf1	fibroblast growth factor 1	0.675247	0.00124657	0.0244469
12623	Ces1g	carboxylesterase 1G	2.483	0.00124876	0.0244583
14859	Gsta3	glutathione S-transferase, alpha 3	3.60053	0.00125246	0.0244994
54563	Nup210	nucleoporin 210	1.17045	0.00126842	0.024748
23882	Gadd45g	growth arrest and DNA-damage-inducible 45 gamma	0.843751	0.00127063	0.0247594
56808	Cacna2d2	calcium channel, voltage-dependent, alpha 2/delta subunit 2	1.03636	0.00131169	0.0253648
78688	Nol3	nucleolar protein 3 (apoptosis repressor with CARD domain)	0.673496	0.00133445	0.0256475
100302601	Snord83b	small nucleolar RNA, C/D box 83B	3.01941	0.00133841	0.025686
252864	Dusp15	dual specificity phosphatase-like 15	1.57027	0.0013448	0.0257761
380698	Obscn	obscurin, cytoskeletal calmodulin and titin-interacting RhoGEF	0.609966	0.00134809	0.0257862
319885	Zcchc7	zinc finger, CCHC domain containing 7	0.591823	0.00135788	0.025929
17342	Mitf	microphthalmia-associated transcription factor	0.898436	0.00138104	0.0262724
15925	Ide	insulin degrading enzyme	0.606066	0.00138637	0.0263155
231148	Ablim2	actin-binding LIM protein 2	0.764092	0.00146509	0.0275097
76899	Golga1	golgi autoantigen, golgin subfamily a, 1	0.673276	0.00146593	0.0275097
319552	Spx	spexin hormone	2.94086	0.00150816	0.0279919
328734	Pisd-ps2	phosphatidylserine decarboxylase, pseudogene 2	1.15903	0.00151362	0.0280591
19885	Rorc	RAR-related orphan receptor gamma	0.793049	0.00153631	0.0284105
100038596	Gm10435	predicted gene 10435	0.926483	0.00154124	0.028436
15451	Hpn	hepsin	1.18229	0.0015574	0.0286614
13798	En1	engrailed 1	2.29376	0.00158752	0.0290056
67473	Slc47a1	solute carrier family 47, member 1	0.68302	0.00161187	0.0293448
330409	Cecr2	cat eye syndrome chromosome region, candidate 2	1.23169	0.00165499	0.0299205
60425	Doc2g	double C2, gamma	0.773464	0.00166755	0.0300711
70110	Ifi35	interferon-induced protein 35	0.70419	0.00167269	0.0301282
69573	Hilpda	hypoxia inducible lipid droplet associated	0.734474	0.00169105	0.0304229
269604	Gpr157	G protein-coupled receptor 157	0.887538	0.00170291	0.0305596
14421	B4galnt1	beta-1,4-N-acetyl-galactosaminyl transferase 1	0.688984	0.00172651	0.0308642
100380944	Ino80dos	INO80 complex subunit D, opposite strand	0.706352	0.00174633	0.0309639
246727	Oas3	2'-5' oligoadenylate synthetase 3	2.18127	0.00175274	0.0309639
108155	Ogt	O-linked N-acetylglucosamine (GlcNAc) transferase (UDP-N-acetylglucosamine:polypeptide-N-acetylglucosaminyl transferase)	0.836234	0.00175492	0.0309639
234683	Elmo3	engulfment and cell motility 3	0.841476	0.00175566	0.0309639
23957	Nr0b2	nuclear receptor subfamily 0, group B, member 2	1.1127	0.00176199	0.0310173
232798	Leng8	leukocyte receptor cluster (LRC) member 8	0.788012	0.00176874	0.0310508
68493	Ndufaf4	NADH dehydrogenase (ubiquinone) 1 alpha subcomplex, assembly factor 4	0.735274	0.00177812	0.0311795
14555	Gpd1	glycerol-3-phosphate dehydrogenase 1 (soluble)	0.652588	0.00181349	0.0314956
12877	Cpeb1	cytoplasmic polyadenylation element binding protein 1	0.833535	0.00190796	0.0326301
100705	Acacb	acetyl-Coenzyme A carboxylase beta	0.656489	0.00191811	0.0327258
432777	D630045M09Rik	RIKEN cDNA D630045M09 gene	0.826667	0.0019205	0.0327258
229706	Slc6a17	solute carrier family 6 (neurotransmitter transporter), member 17	0.684229	0.00193757	0.0328783
17311	Kitl	kit ligand	1.22499	0.0019483	0.0330236
11803	Aplp1	amyloid beta (A4) precursor-like protein 1	0.623618	0.00195383	0.0330453
320129	Grk3	G protein-coupled receptor kinase 3	0.970544	0.00196433	0.0331846
100861633	#N/A	#N/A	0.838397	0.0019835	0.0333726
74055	Plce1	phospholipase C, epsilon 1	0.69596	0.00199628	0.0334278
69170	1810026B05Rik	RIKEN cDNA 1810026B05 gene	0.768014	0.00201573	0.0336168
667370	Ifit3b	interferon-induced protein with tetratricopeptide repeats 3B	1.46279	0.00203744	0.0338935
56219	Extl1	exostoses (multiple)-like 1	0.992417	0.00204932	0.033943
68680	Fitm1	fat storage-inducing transmembrane protein 1	0.63023	0.00206646	0.0341156
16372	Irx2	Iroquois related homeobox 2 (Drosophila)	0.739531	0.00208547	0.0343078
71898	Apol9b	apolipoprotein L 9b	1.69784	0.00215478	0.0350299
72160	Tmem163	transmembrane protein 163	0.728615	0.00217352	0.0352342
103711	Pnpo	pyridoxine 5'-phosphate oxidase	0.663073	0.00223983	0.0359648
378431	Txlnb	taxilin beta	0.724313	0.00225529	0.0361749
26415	Mapk13	mitogen-activated protein kinase 13	1.28866	0.00227108	0.0363402
231430	Cox18	cytochrome c oxidase assembly protein 18	0.604479	0.00227239	0.0363402
81905	Cacng8	calcium channel, voltage-dependent, gamma subunit 8	1.96238	0.00227275	0.0363402
232174	Cyp26b1	cytochrome P450, family 26, subfamily b, polypeptide 1	1.67582	0.00231199	0.0366439
12362	Casp1	caspase 1	2.12217	0.00231261	0.0366439
242109	Zfp697	zinc finger protein 697	0.841649	0.00232953	0.0368007
66961	Neat1	nuclear paraspeckle assembly transcript 1 (non-protein coding)	1.14616	0.00233295	0.0368007
20354	Sema4d	sema domain, immunoglobulin domain (Ig), transmembrane domain (TM) and short cytoplasmic domain, (semaphorin) 4D	0.593368	0.00234663	0.0369782
59027	Nampt	nicotinamide phosphoribosyltransferase	0.601342	0.00236284	0.0371261
66857	Plbd1	phospholipase B domain containing 1	1.5434	0.00239448	0.0374611
625054	Gm6548	eukaryotic translation elongation factor 1 alpha 1 pseudogene	0.81003	0.00243057	0.0377356
100861877	#N/A	#N/A	0.66604	0.0024567	0.0379484
68865	Arv1	ARV1 homolog, fatty acid homeostasis modulator	0.90359	0.00245723	0.0379484
212998	BC016579	cDNA sequence, BC016579	1.55871	0.00252754	0.0386693
103012	Firre	functional intergenic repeating RNA element	0.963268	0.00253098	0.0386831
107765	Ankrd1	ankyrin repeat domain 1 (cardiac muscle)	0.823161	0.00253628	0.0387254
328110	Prpf39	pre-mRNA processing factor 39	0.584076	0.00255448	0.0389641
12424	Cck	cholecystokinin	2.19744	0.00255783	0.0389763
236604	Pisd-ps1	phosphatidylserine decarboxylase, pseudogene 1	0.738951	0.00258025	0.0391625
434484	Sp140	Sp140 nuclear body protein	1.20557	0.00258034	0.0391625
67917	Zcchc3	zinc finger, CCHC domain containing 3	0.589152	0.00259509	0.0393081
231134	Dok7	docking protein 7	0.823503	0.00261256	0.0394942
94094	Trim34a	tripartite motif-containing 34A	1.46447	0.00263203	0.039704
23961	Oas1b	2'-5' oligoadenylate synthetase 1B	1.45398	0.00263425	0.039704
57782	Rbak	RB-associated KRAB zinc finger	0.728049	0.00265248	0.0399392
19664	Rbpj	recombination signal binding protein for immunoglobulin kappa J region	0.595289	0.00266795	0.0401325
12614	Celsr1	cadherin, EGF LAG seven-pass G-type receptor 1	0.657181	0.00269882	0.0402788
20459	Ptk6	PTK6 protein tyrosine kinase 6	3.64593	0.00272619	0.040568
105171	Arrdc3	arrestin domain containing 3	0.749027	0.00273662	0.0406105
17229	Tpsb2	tryptase beta 2	2.87255	0.00275801	0.040765
327959	Xaf1	XIAP associated factor 1	1.4207	0.00275922	0.040765
237928	Phospho1	phosphatase, orphan 1	0.600611	0.00278436	0.040938
11554	Adrb1	adrenergic receptor, beta 1	0.600704	0.0027902	0.040938
100861976	#N/A	#N/A	0.638338	0.00279704	0.0409426
20845	Star	steroidogenic acute regulatory protein	1.18627	0.00281196	0.040975
15422	Hoxc13	homeobox C13	3.15753	0.00281763	0.0410076
74103	Nebl	nebulette	1.23392	0.0028357	0.0411135
54650	Sfmbt1	Scm-like with four mbt domains 1	0.666367	0.00284549	0.0412163
12143	Blk	B lymphoid kinase	1.4734	0.00289167	0.0417266
110557	H2-Q6	histocompatibility 2, Q region locus 6	3.67176	0.00291194	0.0419
280408	Rilp	Rab interacting lysosomal protein	0.58701	0.00295849	0.0424199
12815	Col11a2	collagen, type XI, alpha 2	1.12786	0.00298555	0.0425972
140491	Ppp1r3a	protein phosphatase 1, regulatory (inhibitor) subunit 3A	1.30411	0.00304881	0.0431764
666385	Gm8075	predicted gene 8075	3.30613	0.00307167	0.0434596
269295	Rtn4rl2	reticulon 4 receptor-like 2	0.843787	0.0031338	0.0439712
104681	Slc16a6	solute carrier family 16 (monocarboxylic acid transporters), member 6	0.807292	0.00317531	0.0443496
14695	Gnb3	guanine nucleotide binding protein (G protein), beta 3	2.16457	0.00318179	0.0443643
100861638	#N/A	#N/A	0.587303	0.00319651	0.0443824
20351	Sema4a	sema domain, immunoglobulin domain (Ig), transmembrane domain (TM) and short cytoplasmic domain, (semaphorin) 4A	1.87911	0.00321365	0.0445364
70652	Tmem144	transmembrane protein 144	1.09742	0.00322884	0.0446876
71586	Ifih1	interferon induced with helicase C domain 1	1.38432	0.00323738	0.0446879
20210	Saa3	serum amyloid A 3	0.68304	0.00332702	0.0454683
112419	Ifit1bl2	interferon induced protein with tetratricopeptide repeats 1B like 2	1.72246	0.00333398	0.0454818
100040462	Mndal	myeloid nuclear differentiation antigen like	1.92315	0.00334174	0.0455469
217845	Ifi27l2b	interferon, alpha-inducible protein 27 like 2B	1.80263	0.00336483	0.0456985
118454	Gjc2	gap junction protein, gamma 2	2.15851	0.00336486	0.0456985
70726	Angptl6	angiopoietin-like 6	0.902899	0.003397	0.0460529
19017	Ppargc1a	peroxisome proliferative activated receptor, gamma, coactivator 1 alpha	0.902765	0.00344577	0.0465811
11810	Apobec1	apolipoprotein B mRNA editing enzyme, catalytic polypeptide 1	0.716512	0.00344881	0.0465811
18752	Prkcg	protein kinase C, gamma	0.781186	0.00348298	0.0468022
100502778	#N/A	#N/A	0.678756	0.00350589	0.0470093
100124433	Mir208b	microRNA 208b	2.58116	0.00350765	0.0470093
12841	Col9a3	collagen, type IX, alpha 3	0.990556	0.00351138	0.047018
70615	Ankrd24	ankyrin repeat domain 24	0.73707	0.00351907	0.0470382
242747	Zfp933	zinc finger protein 933	1.13231	0.00353295	0.0471824
73316	Calr3	calreticulin 3	1.38601	0.00355534	0.0473984
22042	Tfrc	transferrin receptor	0.847867	0.00356363	0.0474673
619288	Fam71a	family with sequence similarity 71, member A	2.73613	0.00357589	0.0475213
69440	Dennd6b	DENN/MADD domain containing 6B	0.813662	0.00358125	0.0475357
74002	Psd2	pleckstrin and Sec7 domain containing 2	2.79046	0.00358656	0.0475648
68034	Fam122a	family with sequence similarity 122, member A	0.589198	0.00362016	0.0479687
214579	Aldh5a1	aldhehyde dehydrogenase family 5, subfamily A1	0.58986	0.00371748	0.0489021
223920	Soat2	sterol O-acyltransferase 2	1.98933	0.0037227	0.0489021
319476	Lrtm1	leucine-rich repeats and transmembrane domains 1	1.63382	0.00375268	0.0491578
353211	Prune2	prune homolog 2	0.936292	0.00379374	0.0494998
16322	Inha	inhibin alpha	0.860264	0.00379894	0.0494998
100008567	Gm14964	predicted gene 14964	2.57938	0.00386051	0.0498529
14857	Gsta1	glutathione S-transferase, alpha 1 (Ya)	2.56395	0.00386396	0.0498552
226695	Ifi205	interferon activated gene 205	1.00407	0.00393586	0.0502721
241274	Pnpla7	patatin-like phospholipase domain containing 7	0.607678	0.00407985	0.0516496
66084	Rmnd1	required for meiotic nuclear division 1 homolog	0.726294	0.0041329	0.0519305
626854	Gm38396	predicted gene, 38396	1.45505	0.0041384	0.0519305
66610	Abi3	ABI gene family, member 3	0.588546	0.00413999	0.0519305
100503377	#N/A	#N/A	1.6871	0.00419203	0.0524021
15957	Ifit1	interferon-induced protein with tetratricopeptide repeats 1	2.07331	0.00426939	0.0531078
26414	Mapk10	mitogen-activated protein kinase 10	1.61874	0.00434457	0.0538869
12349	Car2	carbonic anhydrase 2	0.699926	0.00436032	0.0538869
434156	Eid2b	EP300 interacting inhibitor of differentiation 2B	0.897927	0.00436765	0.0539338
53422	Ybx2	Y box protein 2	0.837976	0.00442163	0.0544764
228564	Frmd5	FERM domain containing 5	1.14288	0.00447997	0.0549654
74238	Mterf2	mitochondrial transcription termination factor 2	0.695228	0.00450309	0.0551592
12010	B2m	beta-2 microglobulin	1.03881	0.00450809	0.0551762
240921	Gm4955	predicted gene 4955	3.89569	0.00453566	0.0552915
104943	Fam110c	family with sequence similarity 110, member C	2.25366	0.00458009	0.0556032
208922	Cpeb3	cytoplasmic polyadenylation element binding protein 3	0.706716	0.00462646	0.0559508
270035	Letm2	leucine zipper-EF-hand containing transmembrane protein 2	0.895228	0.00467036	0.0563475
15945	Cxcl10	chemokine (C-X-C motif) ligand 10	0.899871	0.0047256	0.0567445
68750	Rreb1	ras responsive element binding protein 1	0.632453	0.00477446	0.057286
16559	Kif17	kinesin family member 17	1.28092	0.00485761	0.0579642
271564	Vps13a	vacuolar protein sorting 13A	0.633285	0.0049005	0.0582025
18190	Nrxn2	neurexin II	1.4674	0.004908	0.0582438
100502594	#N/A	#N/A	1.47004	0.00498884	0.0587934
15368	Hmox1	heme oxygenase 1	0.675139	0.00501308	0.0589878
77877	6030458C11Rik	RIKEN cDNA 6030458C11 gene	0.588224	0.00503176	0.0590708
19224	Ptgs1	prostaglandin-endoperoxide synthase 1	0.753333	0.00505288	0.0591291
19049	Ppp1r1b	protein phosphatase 1, regulatory (inhibitor) subunit 1B	0.977874	0.00505449	0.0591291
50776	Polg2	polymerase (DNA directed), gamma 2, accessory subunit	0.779178	0.00507361	0.0592881
13809	Enpep	glutamyl aminopeptidase	0.743373	0.00507877	0.059303
66195	Lce1g	late cornified envelope 1G	2.58859	0.00519244	0.0600778
245945	Rbm47	RNA binding motif protein 47	1.0812	0.00526413	0.0605395
100115376	Trdj1	T cell receptor delta joining 1	2.76633	0.00527533	0.0606225
20503	Slc16a7	solute carrier family 16 (monocarboxylic acid transporters), member 7	1.23335	0.00528609	0.0607005
232560	Caprin2	caprin family member 2	0.725782	0.00532517	0.0610113
54140	Avpr1a	arginine vasopressin receptor 1A	1.08784	0.00544948	0.0622017
329065	Scd4	stearoyl-coenzyme A desaturase 4	0.777825	0.00545525	0.0622111
17309	Mgat3	mannoside acetylglucosaminyltransferase 3	0.982284	0.00550558	0.0625608
381511	Pdp1	pyruvate dehyrogenase phosphatase catalytic subunit 1	0.69859	0.00552181	0.0626984
17153	Mal	myelin and lymphocyte protein, T cell differentiation protein	1.46323	0.00554861	0.0628369
234311	Ddx60	DEAD (Asp-Glu-Ala-Asp) box polypeptide 60	2.32647	0.00556419	0.0628985
100502960	Gm19474	predicted gene, 19474	1.1382	0.00559698	0.063082
20863	Stfa3	stefin A3	2.49947	0.00566933	0.0637089
109731	Maob	monoamine oxidase B	0.70738	0.00569651	0.0639329
20962	Sycp3	synaptonemal complex protein 3	1.21336	0.00579213	0.0645101
380928	Lmo7	LIM domain only 7	0.650421	0.00585584	0.0648483
17175	Masp2	mannan-binding lectin serine peptidase 2	1.1367	0.00586379	0.0648892
100503034	Gm15228	predicted gene 15228	2.10663	0.00600139	0.0658512
68861	1190002N15Rik	RIKEN cDNA 1190002N15 gene	0.830692	0.00601064	0.0658512
226098	Hectd2	HECT domain containing 2	0.800441	0.00601264	0.0658512
68226	Efcab2	EF-hand calcium binding domain 2	0.815483	0.00606095	0.066008
18162	Npr3	natriuretic peptide receptor 3	0.649748	0.00606137	0.066008
68016	Murc	muscle-related coiled-coil protein	0.593634	0.00606452	0.066008
170483	Grin3b	glutamate receptor, ionotropic, NMDA3B	0.867851	0.00617401	0.0668179
100861684	#N/A	#N/A	0.746972	0.00628001	0.0675811
668215	1500017E21Rik	RIKEN cDNA 1500017E21 gene	0.925397	0.00641295	0.0687675
99526	Usp53	ubiquitin specific peptidase 53	0.834773	0.00641734	0.0687675
67367	Paxbp1	PAX3 and PAX7 binding protein 1	0.687045	0.00649627	0.0692481
77220	Tmem200a	transmembrane protein 200A	1.38759	0.00649854	0.0692481
207683	Igsf11	immunoglobulin superfamily, member 11	1.52002	0.00652961	0.0695088
80982	Cemip	cell migration inducing protein, hyaluronan binding	0.648789	0.00657846	0.0697836
77300	Raph1	Ras association (RalGDS/AF-6) and pleckstrin homology domains 1	0.672488	0.00658085	0.0697836
20738	Spn-ps	sialophorin, pseudogene	2.18475	0.00664423	0.0703089
16521	Kcnj5	potassium inwardly-rectifying channel, subfamily J, member 5	0.660133	0.00666375	0.0704665
78887	Sfi1	Sfi1 homolog, spindle assembly associated (yeast)	0.604662	0.00670574	0.0707632
66775	Hacd4	3-hydroxyacyl-CoA dehydratase 4	0.785801	0.00675856	0.0708397
223672	Apol9a	apolipoprotein L 9a	1.66321	0.00675901	0.0708397
17761	Map7	microtubule-associated protein 7	0.640608	0.00682498	0.0713789
100123473	Trdc	T cell receptor delta, constant region	2.47246	0.00684245	0.0714768
110351	Rap1gap	Rap1 GTPase-activating protein	0.709459	0.00684373	0.0714768
217379	Ubxn2a	UBX domain protein 2A	0.622373	0.00688092	0.0717178
328906	Gm15328	predicted gene 15328	0.895911	0.00694191	0.0722172
58226	Cacna1h	calcium channel, voltage-dependent, T type, alpha 1H subunit	0.660583	0.00701048	0.0727695
320541	Slc35e2	solute carrier family 35, member E2	0.60126	0.00701788	0.0727968
74570	Zkscan1	zinc finger with KRAB and SCAN domains 1	0.598303	0.00708132	0.0731065
18143	Npas2	neuronal PAS domain protein 2	0.848187	0.00721354	0.0736236
235380	Dmxl2	Dmx-like 2	1.02616	0.00725591	0.0739569
100504230	AU020206	expressed sequence AU020206	0.697824	0.0072804	0.0740364
319535	Zfp182	zinc finger protein 182	1.17906	0.00728792	0.0740364
231326	Aasdh	aminoadipate-semialdehyde dehydrogenase	0.698051	0.00729286	0.0740364
73652	2210408F21Rik	RIKEN cDNA 2210408F21 gene	1.00705	0.00743604	0.0749903
69386	Hist1h4h	histone cluster 1, H4h	1.13371	0.00769001	0.0767893
213171	Prss27	protease, serine 27	2.32106	0.00774728	0.0772201
66756	Cfap97	cilia and flagella associated protein 97	0.628772	0.00778638	0.077447
109676	Ank2	ankyrin 2, brain	0.651249	0.00782266	0.0776763
229665	Ampd1	adenosine monophosphate deaminase 1	0.956572	0.00782472	0.0776763
56490	Zbtb20	zinc finger and BTB domain containing 20	0.761884	0.00797659	0.0788756
234358	Zfp930	zinc finger protein 930	0.978318	0.00799799	0.0790359
70284	2310040G07Rik	RIKEN cDNA 2310040G07 gene	3.01412	0.00804578	0.0792551
71742	Ulk3	unc-51-like kinase 3	0.597407	0.00804617	0.0792551
74153	Uba7	ubiquitin-like modifier activating enzyme 7	1.02193	0.00806156	0.0793358
319236	Trim12c	tripartite motif-containing 12C	0.991595	0.00808576	0.0794909
100503469	Gm19710	predicted gene, 19710	0.740631	0.00811329	0.0796075
51960	Kctd18	potassium channel tetramerisation domain containing 18	0.693952	0.00822917	0.0802792
56525	Zfp235	zinc finger protein 235	0.895738	0.00827826	0.0804491
76681	Trim12a	tripartite motif-containing 12A	0.913499	0.00832828	0.0808077
194268	9930104L06Rik	RIKEN cDNA 9930104L06 gene	0.613393	0.00833108	0.0808077
12684	Cideb	cell death-inducing DNA fragmentation factor, alpha subunit-like effector B	1.13051	0.00835932	0.0808758
67856	Echdc3	enoyl Coenzyme A hydratase domain containing 3	0.701142	0.00849883	0.0817583
18217	Ntsr2	neurotensin receptor 2	1.25585	0.0086331	0.082529
94332	Cadm3	cell adhesion molecule 3	0.76926	0.00870996	0.0831594
269701	Wdr66	WD repeat domain 66	1.12632	0.00888769	0.08423
15227	Foxf1	forkhead box F1	1.89366	0.00890642	0.08423
208171	Tmprss7	transmembrane serine protease 7	1.25037	0.00891588	0.08423
73373	Phospho2	phosphatase, orphan 2	0.5886	0.00895071	0.0843518
68802	Mypn	myopalladin	0.67957	0.00910264	0.0852024
100217463	Snord98	small nucleolar RNA, C/D box 98	2.69519	0.00911275	0.0852425
67434	Ankrd33b	ankyrin repeat domain 33B	1.17872	0.00920889	0.0859309
57444	Isg20	interferon-stimulated protein	0.590913	0.00926878	0.0862784
319181	Hist1h2bg	histone cluster 1, H2bg	2.00943	0.00932657	0.0864531
276950	Slfn8	schlafen 8	1.02068	0.00932938	0.0864531
70973	4931431B13Rik	RIKEN cDNA 4931431B13 gene	3.05188	0.00934429	0.0864531
70036	Dancr	differentiation antagonizing non-protein coding RNA	0.902822	0.00938739	0.0865991
20471	Six1	sine oculis-related homeobox 1	1.67122	0.00945058	0.0870664
381126	Garem1	GRB2 associated regulator of MAPK1 subtype 1	0.711198	0.00952217	0.087673
330788	Zfp866	zinc finger protein 866	0.721058	0.00958545	0.087988
218341	Rfesd	Rieske (Fe-S) domain containing	0.782429	0.00959674	0.087988
235682	Zfp445	zinc finger protein 445	0.632396	0.00962362	0.0881808
15042	H2-T24	histocompatibility 2, T region locus 24	2.12949	0.00971133	0.0885801
216974	Proca1	protein interacting with cyclin A1	1.23273	0.0097701	0.0888816
104086	Cyp27a1	cytochrome P450, family 27, subfamily a, polypeptide 1	0.664268	0.00985936	0.0891747
110751	Adam33	a disintegrin and metallopeptidase domain 33	1.31824	0.00987838	0.0891747
57266	Cxcl14	chemokine (C-X-C motif) ligand 14	2.07819	0.0099855	0.0896107
52187	Rragd	Ras-related GTP binding D	0.600545	0.0100896	0.0903342
74352	Zfp84	zinc finger protein 84	0.624396	0.0100898	0.0903342
243078	Tecrl	trans-2,3-enoyl-CoA reductase-like	1.31731	0.0103494	0.0919018
212679	Mars2	methionine-tRNA synthetase 2 (mitochondrial)	0.67839	0.010424	0.0921883
100504287	Ifi203-ps	interferon activated gene 203, pseudogene	3.06244	0.0105853	0.0928778
671535	Parp10	poly (ADP-ribose) polymerase family, member 10	0.860108	0.01063	0.0930923
12348	Car11	carbonic anhydrase 11	1.08736	0.0107198	0.0936097
226418	Yod1	YOD1 deubiquitinase	0.939213	0.0108065	0.0941198
14732	Gpam	glycerol-3-phosphate acyltransferase, mitochondrial	0.783279	0.0108091	0.0941198
12904	Crabp2	cellular retinoic acid binding protein II	1.22825	0.0108974	0.0946043
69030	1810006J02Rik	RIKEN cDNA 1810006J02 gene	2.20981	0.010902	0.0946043
74591	Abca12	ATP-binding cassette, sub-family A (ABC1), member 12	1.52909	0.0111678	0.0963233
100044509	Tgfbr3l	transforming growth factor, beta receptor III-like	1.26206	0.011176	0.0963233
100502984	#N/A	#N/A	0.920193	0.0111962	0.0963342
80906	Kcnip2	Kv channel-interacting protein 2	0.976289	0.0112342	0.0965516
117590	Asb10	ankyrin repeat and SOCS box-containing 10	1.19898	0.011245	0.0965906
319527	B230325K18Rik	RIKEN cDNA B230325K18 gene	1.33437	0.0112593	0.0966591
69478	2300009A05Rik	RIKEN cDNA 2300009A05 gene	0.707433	0.0112769	0.0967293
240058	Cpne5	copine V	2.11334	0.0113884	0.0974374
67138	Herc6	hect domain and RLD 6	0.96866	0.0114186	0.0974764
15166	Hcn2	hyperpolarization-activated, cyclic nucleotide-gated K+ 2	0.863943	0.0114258	0.0974764
15950	Ifi203	interferon activated gene 203	1.81813	0.0115271	0.097853
212862	Chpt1	choline phosphotransferase 1	0.698712	0.0115331	0.097853
226250	Afap1l2	actin filament associated protein 1-like 2	0.595832	0.0115503	0.0978883
100316809	Mir1906-1	microRNA 1906-1	1.16128	0.0116171	0.0980181
239833	Lmln	leishmanolysin-like (metallopeptidase M8 family)	1.33314	0.0116854	0.098486
18812	Prl2c3	prolactin family 2, subfamily c, member 3	1.96092	0.0118768	0.0994968
100042065	Gm3646	predicted gene 3646	1.14112	0.0118833	0.0994968
75697	C2cd4b	C2 calcium-dependent domain containing 4B	1.48849	0.0119893	0.0999411
12659	Ovgp1	oviductal glycoprotein 1	0.999893	0.0123273	0.101647
100041230	Hist1h4m	histone cluster 1, H4m	2.20981	0.0123513	0.101735
225372	Apbb3	amyloid beta (A4) precursor protein-binding, family B, member 3	0.581612	0.0123951	0.101904
74091	Npl	N-acetylneuraminate pyruvate lyase	0.983427	0.0125867	0.103227
217705	Fam161b	family with sequence similarity 161, member B	0.812378	0.0126832	0.103795
72128	2610008E11Rik	RIKEN cDNA 2610008E11 gene	0.582934	0.0127815	0.104487
16572	Kif5a	kinesin family member 5A	1.26468	0.0128256	0.104629
67775	Rtp4	receptor transporter protein 4	1.2237	0.0128334	0.104631
76933	Ifi27l2a	interferon, alpha-inducible protein 27 like 2A	1.19586	0.0129373	0.105141
15114	Hap1	huntingtin-associated protein 1	0.723579	0.0130561	0.105824
236573	Gbp9	guanylate-binding protein 9	1.23326	0.0131487	0.106179
11722	Amy1	amylase 1, salivary	2.00583	0.0131855	0.106247
69815	Krtcap3	keratinocyte associated protein 3	0.977589	0.0133078	0.106898
319876	Cobll1	Cobl-like 1	0.593943	0.0134037	0.107441
215493	A3galt2	alpha 1,3-galactosyltransferase 2 (isoglobotriaosylceramide synthase)	1.19263	0.013594	0.108453
14419	Gal	galanin	1.70236	0.0137206	0.109235
56365	Clcnkb	chloride channel, voltage-sensitive Kb	1.56751	0.0138228	0.109419
71653	Shtn1	shootin 1	1.31004	0.0139567	0.11025
100861910	#N/A	#N/A	1.56252	0.0139884	0.110272
22317	Vamp1	vesicle-associated membrane protein 1	0.642037	0.0141564	0.111137
22718	Zfp60	zinc finger protein 60	0.966496	0.0142465	0.111499
66391	Zbtb11os1	zinc finger and BTB domain containing 11, opposite strand 1	0.656015	0.0142738	0.111598
240120	Zfp119b	zinc finger protein 119b	1.1295	0.0144083	0.112247
22756	Zfp94	zinc finger protein 94	1.42111	0.0144488	0.11239
243725	Ppp1r9a	protein phosphatase 1, regulatory (inhibitor) subunit 9A	0.808373	0.0145376	0.11285
100503530	Gm11351	predicted gene 11351	2.051	0.0145482	0.112875
57275	Lenep	lens epithelial protein	0.757677	0.014605	0.113256
93841	Uchl4	ubiquitin carboxyl-terminal esterase L4	1.66731	0.0148656	0.114455
433868	3110082J24Rik	RIKEN cDNA 3110082J24 gene	1.98981	0.0149041	0.114455
243771	Parp12	poly (ADP-ribose) polymerase family, member 12	0.853927	0.0149115	0.114455
217203	Tmem106a	transmembrane protein 106A	0.63207	0.0149172	0.114455
17957	Napb	N-ethylmaleimide sensitive fusion protein attachment protein beta	1.29563	0.0149351	0.114477
381269	Mreg	melanoregulin	0.79467	0.0149728	0.114709
73167	Arhgap8	Rho GTPase activating protein 8	1.1612	0.014989	0.114775
11468	Actg2	actin, gamma 2, smooth muscle, enteric	0.596576	0.0150791	0.115233
56291	Styx	serine/threonine/tyrosine interaction protein	1.11903	0.0151261	0.115429
433940	Fam222a	family with sequence similarity 222, member A	1.12576	0.0151355	0.115433
100303740	Snora75	small nucleolar RNA, H/ACA box 75	2.32346	0.0151827	0.115677
18798	Plcb4	phospholipase C, beta 4	0.590092	0.0152036	0.115778
67120	Ttc14	tetratricopeptide repeat domain 14	0.894792	0.0152164	0.115818
16564	Kif21a	kinesin family member 21A	0.769917	0.0153264	0.116306
100859962	Gm21057	predicted gene, 21057	2.44742	0.0153815	0.116435
18166	Npy1r	neuropeptide Y receptor Y1	1.89337	0.0155718	0.117119
100862362	#N/A	#N/A	0.670382	0.0155902	0.117142
223970	Rmi2	RecQ mediated genome instability 2	0.914969	0.0156665	0.117484
387246	Mirlet7c-1	microRNA let7c-1	1.71315	0.0157261	0.117756
70392	Asb12	ankyrin repeat and SOCS box-containing 12	0.838271	0.0157733	0.117936
19130	Prox1	prospero homeobox 1	0.656392	0.0159133	0.118576
15446	Hpgd	hydroxyprostaglandin dehydrogenase 15 (NAD)	2.7925	0.0159334	0.118668
109620	Dsp	desmoplakin	0.593314	0.016041	0.119147
381845	Rnf225	ring finger protein 225	0.707429	0.0160483	0.119147
56077	Dgke	diacylglycerol kinase, epsilon	0.596325	0.0160788	0.119147
68074	A930013F10Rik	RIKEN cDNA A930013F10 gene	1.22543	0.0160911	0.119147
100504689	Plscr5	phospholipid scramblase family, member 5	2.09649	0.0160917	0.119147
69256	Zfp397	zinc finger protein 397	0.736684	0.0163185	0.120242
216984	Evi2b	ecotropic viral integration site 2b	1.58856	0.0163704	0.120505
100861890	#N/A	#N/A	2.18475	0.0163774	0.120505
14345	Fut4	fucosyltransferase 4	1.39101	0.0163779	0.120505
16518	Kcnj2	potassium inwardly-rectifying channel, subfamily J, member 2	0.698525	0.0165851	0.121555
12062	Bdkrb2	bradykinin receptor, beta 2	1.32464	0.0166352	0.121635
52348	Vps37a	vacuolar protein sorting 37A	0.593509	0.0170016	0.123191
625098	Slc38a6	solute carrier family 38, member 6	0.889278	0.0170846	0.123695
242474	Tmem245	transmembrane protein 245	0.8033	0.0170874	0.123695
70646	Naa30	N(alpha)-acetyltransferase 30, NatC catalytic subunit	0.675234	0.0171856	0.124063
52815	Ldhd	lactate dehydrogenase D	0.889656	0.0172419	0.1244
57746	Piwil2	piwi-like RNA-mediated gene silencing 2	1.39661	0.0172896	0.124685
381339	Tmem182	transmembrane protein 182	0.709698	0.0173892	0.125229
80861	Dhx58	DEXH (Asp-Glu-X-His) box polypeptide 58	0.647886	0.0174805	0.125586
104348	Zfp120	zinc finger protein 120	0.7997	0.0175823	0.12602
209086	Samd9l	sterile alpha motif domain containing 9-like	1.15853	0.0175823	0.12602
15077	Hist2h3c1	histone cluster 2, H3c1	1.16915	0.0176676	0.126394
100042464	#N/A	#N/A	0.902033	0.0177442	0.126882
108017	Fxyd4	FXYD domain-containing ion transport regulator 4	1.58433	0.0177527	0.126884
243308	A430033K04Rik	RIKEN cDNA A430033K04 gene	0.872911	0.0181734	0.128996
195531	Zfp982	zinc finger protein 982	1.98981	0.0183024	0.12939
240186	Zfp438	zinc finger protein 438	0.72949	0.0183108	0.12939
666532	Zfp991	zinc finger protein 991	1.56739	0.0183428	0.129461
433968	Gm5566	predicted pseudogene 5566	2.32224	0.0184346	0.129935
73729	Zfp383	zinc finger protein 383	0.639697	0.0184972	0.13019
320538	Ubn2	ubinuclein 2	0.73411	0.0187001	0.130924
100861946	#N/A	#N/A	0.594038	0.01872	0.130972
68854	Asb11	ankyrin repeat and SOCS box-containing 11	0.638454	0.0187869	0.131258
243906	Zfp14	zinc finger protein 14	1.20599	0.0187997	0.131261
12487	Cd28	CD28 antigen	2.04939	0.0188045	0.131261
17248	Mdm4	transformed mouse 3T3 cell double minute 4	0.861513	0.0188604	0.13147
13853	Epm2a	epilepsy, progressive myoclonic epilepsy, type 2 gene alpha	1.06947	0.01887	0.131477
100662	D930016D06Rik	RIKEN cDNA D930016D06 gene	0.799437	0.018908	0.131596
266793	Snord87	small nucleolar RNA, C/D box 87	2.051	0.0191795	0.132663
100504518	3425401B19Rik	RIKEN cDNA 3425401B19 gene	0.630859	0.0192635	0.133003
100217446	Snord47	small nucleolar RNA, C/D box 47	2.22836	0.0192849	0.13309
100033459	Ifi208	interferon activated gene 208	3.32884	0.0195147	0.133904
26448	Mok	MOK protein kinase	0.830244	0.0195401	0.133997
434350	9430091E24Rik	RIKEN cDNA 9430091E24 gene	1.01951	0.0195655	0.134055
140492	Kcnn2	potassium intermediate/small conductance calcium-activated channel, subfamily N, member 2	1.0135	0.0195943	0.134151
98999	Znfx1	zinc finger, NFX1-type containing 1	0.650485	0.0196321	0.13421
18823	Plp1	proteolipid protein (myelin) 1	1.34205	0.0198118	0.135015
547127	Tmem181b-ps	transmembrane protein 181B, pseudogene	0.792452	0.0200929	0.136145
77920	A330102I10Rik	RIKEN cDNA A330102I10 gene	1.78957	0.0201237	0.136287
72281	Sh2d4a	SH2 domain containing 4A	0.667879	0.020311	0.137128
22138	Ttn	titin	0.66284	0.020437	0.137674
18821	Pln	phospholamban	0.720727	0.0205674	0.138308
16859	Lgals9	lectin, galactose binding, soluble 9	0.703823	0.0208304	0.139707
100862085	Gm16867	predicted gene, 16867	1.84871	0.0208477	0.139761
320268	B930095G15Rik	RIKEN cDNA B930095G15 gene	0.636976	0.0208889	0.139853
387163	Mir145a	microRNA 145a	2.08395	0.0209978	0.140335
100303751	Snora31	small nucleolar RNA, H/ACA box 31	2.2007	0.0211303	0.140747
218215	Rnf144b	ring finger protein 144B	0.707245	0.0212101	0.140957
631624	Gm7072	predicted gene 7072	1.43756	0.0212828	0.14131
74589	Kbtbd12	kelch repeat and BTB (POZ) domain containing 12	0.808606	0.0214703	0.141752
194231	Cnksr1	connector enhancer of kinase suppressor of Ras 1	1.36338	0.0216477	0.142443
100504425	Gm20219	predicted gene, 20219	0.792378	0.0216497	0.142443
71701	Pnpt1	polyribonucleotide nucleotidyltransferase 1	0.820037	0.0216867	0.142502
74335	Xrcc3	X-ray repair complementing defective repair in Chinese hamster cells 3	0.794615	0.0219385	0.143807
67900	Mtfp1	mitochondrial fission process 1	0.711345	0.0219806	0.143998
67295	Rab3c	RAB3C, member RAS oncogene family	1.39254	0.0220245	0.144224
282619	Sbsn	suprabasin	0.999067	0.0220849	0.14434
208943	Myo5c	myosin VC	1.37295	0.0220896	0.14434
15018	H2-Q7	histocompatibility 2, Q region locus 7	1.98375	0.0221066	0.14439
68955	Srrm4	serine/arginine repetitive matrix 4	0.689624	0.0221348	0.144512
55932	Gbp3	guanylate binding protein 3	1.20697	0.0225504	0.146245
212670	Catsper2	cation channel, sperm associated 2	0.848177	0.0226843	0.146716
320472	Ppm1e	protein phosphatase 1E (PP2C domain containing)	0.615561	0.0227467	0.146837
68515	Myadml2	myeloid-associated differentiation marker-like 2	0.608763	0.0227801	0.146949
20776	Tmie	transmembrane inner ear	0.792681	0.0227975	0.146949
75744	Svip	small VCP/p97-interacting protein	0.695832	0.0229242	0.147399
17948	Naip2	NLR family, apoptosis inhibitory protein 2	1.30149	0.0229245	0.147399
19871	Rnu73b	U73B small nuclear RNA	2.62478	0.0229659	0.147429
245880	Wasf3	WAS protein family, member 3	0.978571	0.0231033	0.147671
70335	Reep6	receptor accessory protein 6	0.779614	0.0231991	0.148152
17281	Fyco1	FYVE and coiled-coil domain containing 1	0.658454	0.0232531	0.148255
77462	Tmem116	transmembrane protein 116	1.03401	0.0232974	0.148352
12457	Noct	nocturnin	0.586417	0.0237427	0.149996
414758	Zfp950	zinc finger protein 950	0.783569	0.0237776	0.150093
11624	Ahrr	aryl-hydrocarbon receptor repressor	0.958887	0.0239199	0.150679
71916	Dus4l	dihydrouridine synthase 4-like (S. cerevisiae)	0.977198	0.0239353	0.150714
20821	Trim21	tripartite motif-containing 21	0.900201	0.024087	0.151288
76416	Znrd1as	zinc ribbon domain containing 1, antisense	0.654028	0.0241964	0.151547
26381	Esrrg	estrogen-related receptor gamma	0.800902	0.0241998	0.151547
100526461	Mir1249	microRNA 1249	2.44742	0.0243995	0.152272
80285	Parp9	poly (ADP-ribose) polymerase family, member 9	0.9388	0.0244027	0.152272
80885	Hcar2	hydroxycarboxylic acid receptor 2	2.20981	0.0244837	0.152652
15558	Htr2a	5-hydroxytryptamine (serotonin) receptor 2A	0.58246	0.0247041	0.153524
20847	Stat2	signal transducer and activator of transcription 2	1.0624	0.0248791	0.15436
103232	Gm15122	predicted gene 15122	1.80938	0.0249083	0.154415
140493	Kcnn3	potassium intermediate/small conductance calcium-activated channel, subfamily N, member 3	1.27846	0.025144	0.155119
100861629	#N/A	#N/A	0.819701	0.0252448	0.155427
74735	Trim14	tripartite motif-containing 14	1.30315	0.0253187	0.155675
23962	Oasl2	2'-5' oligoadenylate synthetase-like 2	0.886402	0.0254221	0.156139
29859	Sult4a1	sulfotransferase family 4A, member 1	1.9598	0.0255238	0.156508
100628593	Mir5125	microRNA 5125	0.971926	0.0255914	0.156508
209200	Dtx3l	deltex 3-like, E3 ubiquitin ligase	1.05128	0.0256426	0.156508
69812	Abhd11os	abhydrolase domain containing 11, opposite strand	0.971747	0.0257359	0.15674
320159	Fam179a	family with sequence similarity 179, member A	0.590231	0.0257821	0.156959
100313943	Snora26	small nucleolar RNA, H/ACA box 26	1.5447	0.0258194	0.157086
54384	Mtmr7	myotubularin related protein 7	1.07214	0.0258236	0.157086
100861904	#N/A	#N/A	1.50731	0.0259067	0.157465
15004	H2-Pb	histocompatibility 2, P region beta locus	1.26687	0.0260686	0.158134
69398	Cdhr4	cadherin-related family member 4	1.40688	0.0261475	0.158487
434341	Nlrc5	NLR family, CARD domain containing 5	1.97812	0.0262064	0.158646
219132	Phf11d	PHD finger protein 11D	0.955803	0.0264233	0.159266
76633	1700112E06Rik	RIKEN cDNA 1700112E06 gene	1.69254	0.0264329	0.159266
212276	Zfp748	zinc finger protein 748	0.975903	0.0265123	0.159416
54447	Asah2	N-acylsphingosine amidohydrolase 2	0.679324	0.0265696	0.159523
234515	Inpp4b	inositol polyphosphate-4-phosphatase, type II	1.12901	0.0270097	0.160834
22700	Zfp40	zinc finger protein 40	1.25286	0.0271522	0.161241
17228	Cma1	chymase 1, mast cell	2.29401	0.0271783	0.161271
68214	Gsto2	glutathione S-transferase omega 2	1.18343	0.0272197	0.161328
100043489	1300002E11Rik	RIKEN cDNA 1300002E11 gene	0.872534	0.0273525	0.161738
50782	Rgs11	regulator of G-protein signaling 11	0.623429	0.0274833	0.162259
57745	Zfp112	zinc finger protein 112	0.849225	0.0274943	0.162261
100504703	A730063M14Rik	RIKEN cDNA A730063M14 gene	0.806295	0.0279333	0.164151
233987	Zfp958	zinc finger protein 958	0.970162	0.0279665	0.164151
442820	D830005E20Rik	RIKEN cDNA D830005E20 gene	1.46657	0.0282631	0.164946
19016	Pparg	peroxisome proliferator activated receptor gamma	0.640692	0.0287315	0.16704
75578	Fggy	FGGY carbohydrate kinase domain containing	0.656032	0.0288822	0.167564
74499	Sost	sclerostin	1.36509	0.0289871	0.167889
209760	Tmc7	transmembrane channel-like gene family 7	0.77757	0.0290512	0.168065
56264	Cpxm1	carboxypeptidase X 1 (M14 family)	0.620443	0.0291901	0.168587
73998	Herc3	hect domain and RLD 3	0.588437	0.029343	0.169238
57425	U90926	cDNA sequence U90926	1.77742	0.029617	0.170111
240354	Malt1	MALT1 paracaspase	0.766382	0.0297697	0.170602
100526528	Mir3074-2	microRNA 3074-2	1.55973	0.0298266	0.170811
142980	Tlr3	toll-like receptor 3	0.880665	0.0298321	0.170811
109019	Nabp1	nucleic acid binding protein 1	0.632432	0.0298399	0.170811
73894	4930414N06Rik	RIKEN cDNA 4930414N06 gene	0.93686	0.0298782	0.170967
73545	1700094D03Rik	RIKEN cDNA 1700094D03 gene	0.734212	0.0299441	0.171151
381308	Ifi211	interferon activated gene 211	0.627839	0.0305596	0.173627
66255	Hsbp1l1	heat shock factor binding protein 1-like 1	1.53853	0.0306686	0.174052
14166	Fgf11	fibroblast growth factor 11	0.99799	0.0308067	0.174316
100861792	#N/A	#N/A	0.763561	0.0308671	0.174588
100504486	Gdap10	ganglioside-induced differentiation-associated-protein 10	1.74948	0.031081	0.175542
52463	Tet1	tet methylcytosine dioxygenase 1	0.814869	0.0311509	0.175616
14266	Aff2	AF4/FMR2 family, member 2	0.649497	0.0313356	0.176143
71803	Slc25a18	solute carrier family 25 (mitochondrial carrier), member 18	2.12697	0.0314472	0.176371
12662	Chm	choroidermia (RAB escort protein 1)	0.633014	0.0315677	0.176849
245884	Fam71f2	family with sequence similarity 71, member F2	1.59706	0.0315928	0.176924
74481	Batf2	basic leucine zipper transcription factor, ATF-like 2	2.306	0.0316742	0.177218
215929	Mfsd4b1	major facilitator superfamily domain containing 4B1	1.64804	0.0318498	0.177699
30947	Adat1	adenosine deaminase, tRNA-specific 1	0.639101	0.0318595	0.177699
17857	Mx1	MX dynamin-like GTPase 1	1.39785	0.0321385	0.178399
321015	5330439B14Rik	RIKEN cDNA 5330439B14 gene	0.884222	0.0327034	0.180294
15967	Ifna4	interferon alpha 4	1.72331	0.032837	0.18065
208292	Zfp871	zinc finger protein 871	0.685617	0.0328708	0.18066
16447	Ivl	involucrin	1.22164	0.0329041	0.18066
320720	Fastkd1	FAST kinase domains 1	0.707986	0.0329062	0.18066
100503800	#N/A	#N/A	1.53517	0.0329556	0.180821
20928	Abcc9	ATP-binding cassette, sub-family C (CFTR/MRP), member 9	0.640745	0.0330635	0.181036
100862212	#N/A	#N/A	0.715472	0.0332051	0.181523
100302593	Snord14d	small nucleolar RNA, C/D box 14D	2.10663	0.0333278	0.181764
211429	Pla2g4b	phospholipase A2, group IVB (cytosolic)	0.608544	0.0338111	0.183048
627626	Ptchd4	patched domain containing 4	0.899037	0.0341014	0.184072
230073	Ddx58	DEAD (Asp-Glu-Ala-Asp) box polypeptide 58	0.798903	0.0342042	0.184497
320091	Ano4	anoctamin 4	0.596835	0.0342461	0.184527
20522	Slc23a1	solute carrier family 23 (nucleobase transporters), member 1	1.17622	0.0343187	0.184788
19395	Rasgrp2	RAS, guanyl releasing protein 2	0.729782	0.0345007	0.185145
100504029	Gm16740	predicted gene, 16740	0.641023	0.0346064	0.185161
213332	Mfsd4b4	major facilitator superfamily domain containing 4B4	1.34345	0.0346452	0.185171
30927	Snai3	snail family zinc finger 3	1.69153	0.0348705	0.185969
235379	Gldn	gliomedin	3.02828	0.0351597	0.187054
103406	Zfr2	zinc finger RNA binding protein 2	0.762523	0.0351972	0.187054
52480	Snhg14	small nucleolar RNA host gene 14	2.09823	0.0353282	0.187441
328399	A930018M24Rik	RIKEN cDNA A930018M24 gene	2.45758	0.0354151	0.187747
74366	4932422M17Rik	RIKEN cDNA 4932422M17 gene	0.763435	0.0354347	0.187747
22720	Zfp62	zinc finger protein 62	0.743959	0.0355109	0.187953
100702	Gbp6	guanylate binding protein 6	2.0033	0.0356869	0.188559
240869	Zbtb37	zinc finger and BTB domain containing 37	0.989153	0.0357989	0.188821
667823	Trim5	tripartite motif-containing 5	1.64092	0.0360065	0.189653
14404	Gabre	gamma-aminobutyric acid (GABA) A receptor, subunit epsilon	1.36645	0.0361018	0.189951
108115	Slco4a1	solute carrier organic anion transporter family, member 4a1	0.846408	0.036294	0.190443
408068	Zfp738	zinc finger protein 738	0.950249	0.0365697	0.191363
211006	Sepsecs	Sep (O-phosphoserine) tRNA:Sec (selenocysteine) tRNA synthase	0.606234	0.0368637	0.192177
73844	Ankrd45	ankyrin repeat domain 45	0.967084	0.03689	0.192181
14728	Lilrb4a	leukocyte immunoglobulin-like receptor, subfamily B, member 4A	0.799972	0.0371146	0.192824
93681	Zkscan8	zinc finger with KRAB and SCAN domains 8	0.846967	0.0371811	0.19295
319673	9330159M07Rik	RIKEN cDNA 9330159M07 gene	1.3392	0.0372915	0.193065
319615	Zfp944	zinc finger protein 944	0.757651	0.0373421	0.193215
381489	Rxfp1	relaxin/insulin-like family peptide receptor 1	0.831923	0.0373867	0.193221
238564	Mylk4	myosin light chain kinase family, member 4	1.01042	0.0375645	0.193756
50778	Rgs1	regulator of G-protein signaling 1	1.12553	0.037654	0.193938
100503044	A730020M07Rik	RIKEN cDNA A730020M07 gene	2.10965	0.0377471	0.194215
332579	Card9	caspase recruitment domain family, member 9	1.52282	0.0377521	0.194215
69930	Zfp715	zinc finger protein 715	0.615746	0.0378428	0.194551
237246	BC022960	cDNA sequence BC022960	1.67658	0.0379064	0.194747
74410	Ttll11	tubulin tyrosine ligase-like family, member 11	0.613518	0.0379594	0.194887
22696	Zfp37	zinc finger protein 37	0.580711	0.0380609	0.195014
100503620	Gm15337	predicted gene 15337	0.980301	0.0382268	0.195733
668139	Gm8995	predicted gene 8995	1.60202	0.0382856	0.195908
269423	Abhd18	abhydrolase domain containing 18	0.830835	0.0383059	0.195908
666794	Rbm24	RNA binding motif protein 24	0.603709	0.0384037	0.196111
100503771	Gm14541	60S ribosomal protein L39-like	2.46682	0.038436	0.19621
735265	Mir703	microRNA 703	3.02828	0.0387218	0.196859
240638	Slc16a12	solute carrier family 16 (monocarboxylic acid transporters), member 12	0.588633	0.0387678	0.196903
100217448	Scarna8	small Cajal body-specific RNA 8	1.83403	0.0388173	0.196903
252837	Ackr4	atypical chemokine receptor 4	0.70138	0.0389608	0.197312
74665	Lrrc48	leucine rich repeat containing 48	1.03694	0.0389693	0.197312
17132	Maf	avian musculoaponeurotic fibrosarcoma oncogene homolog	0.868557	0.0395832	0.199263
12508	Cd53	CD53 antigen	0.785825	0.0396399	0.199311
216441	Slc26a10	solute carrier family 26, member 10	1.72303	0.0397346	0.199377
278725	E130310I04Rik	RIKEN cDNA E130310I04 gene	0.693014	0.0397965	0.199546
252903	Ap1s3	adaptor-related protein complex AP-1, sigma 3	0.610773	0.040024	0.200157
104349	Zfp119a	zinc finger protein 119a	1.05415	0.0401929	0.200441
53945	Slc40a1	solute carrier family 40 (iron-regulated transporter), member 1	0.646186	0.0402485	0.200569
19106	Eif2ak2	eukaryotic translation initiation factor 2-alpha kinase 2	0.825352	0.0404077	0.201284
271508	4933408B17Rik	RIKEN cDNA 4933408B17 gene	0.99114	0.0407123	0.202076
100502829	Gm9899	predicted gene 9899	0.89481	0.0411258	0.203016
100503319	Gm17281	predicted gene, 17281	0.735806	0.0412703	0.203652
233060	Zfp382	zinc finger protein 382	0.746368	0.0417381	0.205097
12151	Bmi1	Bmi1 polycomb ring finger oncogene	0.630401	0.0419886	0.205731
214951	Rhbdl1	rhomboid, veinlet-like 1 (Drosophila)	0.823209	0.0420527	0.205912
104601	Mycbpap	MYCBP associated protein	0.782038	0.042132	0.205996
209212	Osgin2	oxidative stress induced growth inhibitor family member 2	0.590293	0.0423297	0.206408
381792	2310040G24Rik	RIKEN cDNA 2310040G24 gene	0.993368	0.0425055	0.206867
80976	Syt13	synaptotagmin XIII	0.622845	0.0426275	0.207125
381404	Pabpc1l	poly(A) binding protein, cytoplasmic 1-like	1.14692	0.0426655	0.207125
100503823	Gm16973	predicted gene, 16973	0.601043	0.0429729	0.207814
22698	Zfp39	zinc finger protein 39	0.757781	0.0430667	0.208003
414085	9330151L19Rik	RIKEN cDNA 9330151L19 gene	0.582855	0.0432391	0.208399
24084	Tekt2	tektin 2	0.772102	0.043515	0.20924
100504690	#N/A	#N/A	0.65871	0.0435614	0.209397
100504139	Gm16685	predicted gene, 16685	1.99282	0.0437602	0.210063
70005	Znf41-ps	ZNF41, pseudogene	0.931491	0.0440305	0.210429
54427	Dnmt3l	DNA (cytosine-5-)-methyltransferase 3-like	1.13909	0.0442184	0.210887
70375	Ica1l	islet cell autoantigen 1-like	1.54723	0.0442311	0.210887
72215	1700001P01Rik	RIKEN cDNA 1700001P01 gene	1.35361	0.044431	0.211773
223745	Gm4825	ribosomal protein L27 pseudogene	1.83403	0.044711	0.212179
27384	Akr1c13	aldo-keto reductase family 1, member C13	1.10455	0.044757	0.212331
100628613	Mir5119	microRNA 5119	2.07162	0.0448768	0.212391
94043	Tm2d1	TM2 domain containing 1	0.598492	0.0449557	0.212612
54446	Nfat5	nuclear factor of activated T cells 5	0.630318	0.0450613	0.212963
100504616	Gm15910	predicted gene 15910	1.65473	0.0451204	0.21306
108079	Prkaa2	protein kinase, AMP-activated, alpha 2 catalytic subunit	0.637806	0.0454863	0.214124
67993	Nudt12	nudix (nucleoside diphosphate linked moiety X)-type motif 12	0.68323	0.0458466	0.215156
666646	Gm12115	predicted gene 12115	3.05773	0.046068	0.215929
107003	A330093E20Rik	RIKEN cDNA A330093E20 gene	0.966806	0.0465389	0.216869
56533	Rgs17	regulator of G-protein signaling 17	0.622519	0.0470394	0.218087
242377	Pm20d2	peptidase M20 domain containing 2	0.618651	0.0470438	0.218087
620419	Zfp963	zinc finger protein 963	0.791411	0.0474502	0.219171
14349	Fv1	Friend virus susceptibility 1	0.605413	0.0475903	0.219447
17687	Msh5	mutS homolog 5	1.10117	0.0476106	0.219447
71063	Zfp597	zinc finger protein 597	0.582572	0.0477069	0.219561
382793	Mtx3	metaxin 3	0.587115	0.0480591	0.220248
100504734	Gm16794	predicted gene, 16794	0.835689	0.0483114	0.220807
194237	Rimkla	ribosomal modification protein rimK-like family member A	0.9481	0.0485079	0.221435
271305	Phf21b	PHD finger protein 21B	0.91474	0.048657	0.22179
100038610	Gm10747	predicted gene 10747	1.01336	0.0486906	0.221808
216188	Aldh1l2	aldehyde dehydrogenase 1 family, member L2	0.701361	0.0491547	0.223243
235469	Zfp280d	zinc finger protein 280D	0.724448	0.0491891	0.223278
68316	Apoo	apolipoprotein O	0.734968	0.0492994	0.223313
140743	Rem2	rad and gem related GTP binding protein 2	1.73217	0.0494684	0.223648
100502668	Gm19313	predicted gene, 19313	1.85829	0.0496518	0.223866
100503713	Gm16141	predicted gene 16141	2.02644	0.0498516	0.224381
100040617	Gm12603	predicted gene 12603	1.52229	0.0498886	0.224381
18631	Pex11a	peroxisomal biogenesis factor 11 alpha	0.615689	0.0502018	0.224813
26386	Hsf4	heat shock transcription factor 4	0.896505	0.0502842	0.224899
72020	Zfp654	zinc finger protein 654	0.833576	0.0504884	0.225481
14344	Fut2	fucosyltransferase 2	2.0357	0.0507735	0.226158
547253	Parp14	poly (ADP-ribose) polymerase family, member 14	1.12016	0.0509069	0.226421
100862338	#N/A	#N/A	1.08925	0.0518126	0.228913
66724	Tab3	TGF-beta activated kinase 1/MAP3K7 binding protein 3	0.587232	0.052039	0.229128
70127	Dpf3	D4, zinc and double PHD fingers, family 3	0.594712	0.0520629	0.229128
619331	Zfp551	zinc fingr protein 551	1.1329	0.0521169	0.229128
56508	Rapgef4	Rap guanine nucleotide exchange factor (GEF) 4	0.610316	0.052271	0.229607
329575	Gm14325	predicted gene 14325	0.670965	0.0523349	0.229755
100862208	#N/A	#N/A	0.756911	0.0525268	0.230183
101883	Igflr1	IGF-like family receptor 1	0.926213	0.052639	0.230212
18682	Phkg1	phosphorylase kinase gamma 1	1.1976	0.053578	0.232632
69671	Tmem52	transmembrane protein 52	1.55405	0.0539442	0.233912
233058	Zfp420	zinc finger protein 420	0.899034	0.0539852	0.233927
546100	Gm5914	predicted gene 5914	0.990414	0.0540773	0.234033
319182	Hist1h2bh	histone cluster 1, H2bh	1.84871	0.0541054	0.234082
381334	Gal3st2	galactose-3-O-sulfotransferase 2	2.25075	0.0541787	0.234206
100861920	#N/A	#N/A	0.604467	0.0543086	0.234568
14017	Evi2a	ecotropic viral integration site 2a	1.24084	0.0546682	0.235653
77532	Jrkl	Jrk-like	0.687278	0.0547838	0.235822
22439	Xk	X-linked Kx blood group	0.602258	0.0548001	0.235822
16519	Kcnj3	potassium inwardly-rectifying channel, subfamily J, member 3	0.782452	0.0548431	0.23594
214133	Tet2	tet methylcytosine dioxygenase 2	0.590527	0.0551458	0.236512
76770	2010005H15Rik	RIKEN cDNA 2010005H15 gene	1.80608	0.0552601	0.236635
22226	Ucn	urocortin	1.44623	0.0552651	0.236635
240038	Zfp994	zinc finger protein 994	1.00362	0.0553922	0.236923
75847	Ispd	isoprenoid synthase domain containing	0.643894	0.0553982	0.236923
76974	Urah	urate (5-hydroxyiso-) hydrolase	2.07162	0.0557679	0.237784
207375	Fam120c	family with sequence similarity 120, member C	0.650146	0.0559707	0.238467
70377	Derl3	Der1-like domain family, member 3	1.4571	0.056199	0.238807
69847	Wnk4	WNK lysine deficient protein kinase 4	0.678382	0.056224	0.238846
74337	Palm3	paralemmin 3	1.33743	0.0565055	0.239767
326619	Hist1h4a	histone cluster 1, H4a	2.05641	0.0567486	0.240538
75906	Fam184a	family with sequence similarity 184, member A	0.805721	0.0570724	0.241374
22403	Wisp2	WNT1 inducible signaling pathway protein 2	0.688464	0.0572686	0.241792
100862182	#N/A	#N/A	0.874941	0.0578933	0.243307
100038514	Gm11837	predicted gene 11837	1.26253	0.0579843	0.243342
277692	Rps19-ps3	ribosomal protein S19, pseudogene 3	1.11544	0.058052	0.243458
77652	Zfp955a	zinc finger protein 955A	0.77585	0.0580604	0.243458
15051	H2-T9	histocompatibility 2, T region locus 9	1.64419	0.0582325	0.243777
69894	2010107G23Rik	RIKEN cDNA 2010107G23 gene	1.24741	0.0582924	0.243893
387245	Mirlet7b	microRNA let7b	1.4551	0.0590133	0.245478
18551	Pcsk4	proprotein convertase subtilisin/kexin type 4	0.683534	0.0592138	0.245987
73233	Zfp942	zinc finger protein 942	0.948436	0.0592287	0.245987
16420	Itgb6	integrin beta 6	0.676099	0.0595421	0.246868
100502938	Gm17491	predicted gene, 17491	0.98949	0.0595962	0.246868
73451	Zfp763	zinc finger protein 763	1.11056	0.0596189	0.246868
19220	Ptgfr	prostaglandin F receptor	0.90662	0.0605918	0.249786
24113	Vax2	ventral anterior homeobox 2	1.7617	0.060657	0.249876
14120	Fbp2	fructose bisphosphatase 2	1.65035	0.060839	0.250167
67188	2700046G09Rik	RIKEN cDNA 2700046G09 gene	0.9262	0.0608747	0.250167
338360	B430212C06Rik	RIKEN cDNA B430212C06 gene	1.1249	0.0613805	0.251359
14527	Gcgr	glucagon receptor	0.614046	0.0613964	0.251359
14869	Gstp2	glutathione S-transferase, pi 2	1.62642	0.0615971	0.251775
78306	Tsga10ip	testis specific 10 interacting protein	1.38045	0.0617524	0.252139
52668	Ifi27	interferon, alpha-inducible protein 27	0.690766	0.0618863	0.25255
386463	Cdsn	corneodesmosin	1.02755	0.0628487	0.254567
231727	B3gnt4	UDP-GlcNAc:betaGal beta-1,3-N-acetylglucosaminyltransferase 4	0.772395	0.0631519	0.255322
18534	Pck1	phosphoenolpyruvate carboxykinase 1, cytosolic	2.45758	0.0631982	0.255374
100127111	Snord22	small nucleolar RNA, C/D box 22	0.978325	0.0634149	0.256181
329502	Pla2g4e	phospholipase A2, group IVE	0.884511	0.0636198	0.256533
215693	Zmat1	zinc finger, matrin type 1	0.639682	0.0636935	0.256694
675812	Zfp605	zinc finger protein 605	1.08311	0.0641497	0.257504
230649	Atpaf1	ATP synthase mitochondrial F1 complex assembly factor 1	0.677433	0.064158	0.257504
17919	Myo5b	myosin VB	0.685055	0.0641657	0.257504
13392	Dlx2	distal-less homeobox 2	1.4426	0.0641683	0.257504
22411	Wnt11	wingless-type MMTV integration site family, member 11	0.978875	0.0644282	0.258221
433520	Gm14403	predicted gene 14403	0.7421	0.0645655	0.258703
72180	Zfp661	zinc finger protein 661	0.858018	0.0647962	0.259355
30805	Slc22a4	solute carrier family 22 (organic cation transporter), member 4	0.935252	0.0655064	0.260964
100217426	Snord49b	small nucleolar RNA, C/D box 49B	1.5654	0.0665493	0.263026
326623	Tnfsf15	tumor necrosis factor (ligand) superfamily, member 15	1.23857	0.067072	0.264219
237887	Slfn10-ps	schlafen 10, pseudogene	1.25125	0.0671617	0.264311
240327	Gm4951	predicted gene 4951	1.53973	0.0672994	0.264507
69479	1700029J07Rik	RIKEN cDNA 1700029J07 gene	1.40821	0.0673773	0.264612
94281	Sfxn4	sideroflexin 4	0.970267	0.0675099	0.26486
58801	Pmaip1	phorbol-12-myristate-13-acetate-induced protein 1	0.590427	0.0680142	0.266564
110880	Scn4a	sodium channel, voltage-gated, type IV, alpha	1.47671	0.0684589	0.267212
237858	Tusc5	tumor suppressor candidate 5	1.02435	0.0685326	0.267358
100503012	Gm19503	cytochrome c oxidase subunit 7B, mitochondrial-like	1.61783	0.0695749	0.270136
17394	Mmp8	matrix metallopeptidase 8	1.04755	0.0696221	0.270136
231051	Kmt2c	lysine (K)-specific methyltransferase 2C	0.587647	0.0699254	0.270757
11514	Adcy8	adenylate cyclase 8	1.23965	0.0701483	0.271299
15958	Ifit2	interferon-induced protein with tetratricopeptide repeats 2	0.84297	0.070245	0.271605
628061	Rps13-ps4	ribosomal protein S13, pseudogene 4	1.84871	0.0703665	0.271867
224523	4732491K20Rik	RIKEN cDNA 4732491K20 gene	0.768348	0.0707119	0.272373
213742	Xist	inactive X specific transcripts	1.29428	0.0716065	0.274765
330544	C230091D08Rik	RIKEN cDNA C230091D08 gene	0.630956	0.0727397	0.277961
12142	Prdm1	PR domain containing 1, with ZNF domain	1.00079	0.0730206	0.27845
432769	Zfp708	zinc finger protein 708	1.58594	0.0733026	0.279246
69627	Fam89a	family with sequence similarity 89, member A	0.945799	0.0734324	0.279671
67272	Cmtm5	CKLF-like MARVEL transmembrane domain containing 5	1.5942	0.0736458	0.280204
327957	Scimp	SLP adaptor and CSK interacting membrane protein	1.72346	0.0737355	0.280335
193022	Gm53	predicted gene 53	1.47293	0.0743579	0.281647
67723	Cep83os	centrosomal protein 83, opposite strand	0.714602	0.0744258	0.281834
97114	Hist2h3c2	histone cluster 2, H3c2	0.953559	0.074646	0.282107
12804	Cntfr	ciliary neurotrophic factor receptor	0.81136	0.0749485	0.282696
238693	Zfp58	zinc finger protein 58	1.0386	0.0750365	0.282811
100503085	Klhl3	kelch-like 3	0.711543	0.0752436	0.283163
14409	Gabrr2	gamma-aminobutyric acid (GABA) C receptor, subunit rho 2	1.84871	0.0757765	0.284124
319149	Hist1h3d	histone cluster 1, H3d	1.2475	0.0761618	0.285288
71106	4933413J09Rik	RIKEN cDNA 4933413J09 gene	0.916533	0.0762417	0.285496
74843	Mss51	MSS51 mitochondrial translational activator	0.7787	0.0763064	0.285496
11607	Agtr1a	angiotensin II receptor, type 1a	0.680778	0.0770278	0.286925
271005	Klhdc1	kelch domain containing 1	0.834456	0.0770656	0.286925
100038712	Gm10516	predicted gene 10516	0.798443	0.0771036	0.286925
12353	Car6	carbonic anhydrase 6	1.1778	0.077107	0.286925
19013	Ppara	peroxisome proliferator activated receptor alpha	0.621239	0.077264	0.287145
216859	Acap1	ArfGAP with coiled-coil, ankyrin repeat and PH domains 1	1.99938	0.0775802	0.287982
100862378	#N/A	#N/A	0.66163	0.0778084	0.288338
208372	Asb18	ankyrin repeat and SOCS box-containing 18	0.836298	0.0778306	0.28835
240667	Sec31b	Sec31 homolog B (S. cerevisiae)	0.886024	0.0778669	0.288384
17060	Blnk	B cell linker	1.15687	0.0779974	0.288617
70729	Nos1ap	nitric oxide synthase 1 (neuronal) adaptor protein	0.62709	0.0782686	0.289129
212281	Zfp729a	zinc finger protein 729a	0.922076	0.0787815	0.29018
210274	Shank2	SH3/ankyrin domain gene 2	0.700036	0.07913	0.291041
329731	Fam19a3	family with sequence similarity 19, member A3	0.904016	0.080062	0.293054
654804	4732471J01Rik	RIKEN cDNA 4732471J01 gene	1.21211	0.0803834	0.293683
100504564	#N/A	#N/A	1.47617	0.0804684	0.293836
11832	Aqp7	aquaporin 7	1.3788	0.0805122	0.293925
236451	Phf11b	PHD finger protein 11B	0.878726	0.0811282	0.295184
69066	1810010H24Rik	RIKEN cDNA 1810010H24 gene	0.799717	0.0812487	0.295411
22709	Zfp51	zinc finger protein 51	1.01523	0.0813449	0.295581
16467	Atcay	ataxia, cerebellar, Cayman type	0.708077	0.081365	0.295581
100504178	Dhrs13os	dehydrogenase/reductase (SDR family) member 13, opposite strand	0.800123	0.0820156	0.296817
16156	Il11	interleukin 11	1.14232	0.0824029	0.297478
76138	Ccdc138	coiled-coil domain containing 138	0.736276	0.0826797	0.297983
15110	Hand1	heart and neural crest derivatives expressed transcript 1	0.766834	0.0834147	0.299711
75986	Agmat	agmatine ureohydrolase (agmatinase)	1.62822	0.0835368	0.29982
436583	Snora74a	small nucleolar RNA, H/ACA box 74A	2.07162	0.0835436	0.29982
669130	Gm9442	predicted gene 9442	1.72303	0.0838258	0.300267
76980	Ube2ql1	ubiquitin-conjugating enzyme E2Q family-like 1	0.692872	0.0840059	0.300543
665333	Gm7591	predicted gene 7591	1.61042	0.0840145	0.300543
69325	1700012B09Rik	RIKEN cDNA 1700012B09 gene	0.901592	0.0841605	0.30073
71508	Zfp935	zinc finger protein 935	0.803603	0.0846559	0.301767
320557	Fam169a	family with sequence similarity 169, member A	0.743678	0.0847831	0.301791
16371	Irx1	Iroquois related homeobox 1 (Drosophila)	0.585701	0.0853259	0.30216
100042424	Gm3837	predicted gene 3837	0.858719	0.0854921	0.302398
100503361	Tmem95	transmembrane protein 95	1.02476	0.0856731	0.302757
232878	Zscan22	zinc finger and SCAN domain containing 22	0.74378	0.0860988	0.303698
235281	Scn3b	sodium channel, voltage-gated, type III, beta	0.839052	0.0865966	0.304818
77963	Hook1	hook microtubule tethering protein 1	0.812542	0.0868566	0.305451
21400	Tcea2	transcription elongation factor A (SII), 2	0.728843	0.0868878	0.305473
69816	Mzb1	marginal zone B and B1 cell-specific protein 1	1.95093	0.0869438	0.305473
100043600	Gm4544	predicted gene 4544	0.80205	0.0870905	0.305515
240873	Tnfsf18	tumor necrosis factor (ligand) superfamily, member 18	1.47753	0.0886066	0.308897
544864	Gm5785	predicted gene 5785	0.831377	0.0887897	0.308995
12266	C3	complement component 3	0.835433	0.0889219	0.309041
67607	Zfp788	zinc finger protein 788	0.680785	0.088932	0.309041
23893	Grem2	gremlin 2, DAN family BMP antagonist	1.57489	0.0892408	0.309694
100504034	#N/A	#N/A	1.01745	0.0894041	0.309969
672511	Rnf213	ring finger protein 213	0.906998	0.0894432	0.309969
15985	Cd79b	CD79B antigen	1.16273	0.0896847	0.310595
12038	Bche	butyrylcholinesterase	0.636718	0.0897519	0.31075
56363	Tmeff2	transmembrane protein with EGF-like and two follistatin-like domains 2	1.19727	0.0897704	0.31075
14371	Fzd9	frizzled class receptor 9	0.682683	0.0899822	0.311342
53857	Tuba8	tubulin, alpha 8	0.658453	0.0904774	0.312133
75479	1700012D14Rik	RIKEN cDNA 1700012D14 gene	1.54741	0.0904976	0.312133
69454	Clic3	chloride intracellular channel 3	0.966801	0.0906423	0.312513
100503502	Gm10552	predicted gene 10552	1.43995	0.0906778	0.312542
230909	Gm572	predicted gene 572	1.0173	0.0909007	0.312981
68195	Rnaset2b	ribonuclease T2B	0.818576	0.0911998	0.313632
16913	Psmb8	proteasome (prosome, macropain) subunit, beta type 8 (large multifunctional peptidase 7)	0.65215	0.0914343	0.314225
71041	Pcgf6	polycomb group ring finger 6	0.588422	0.0923526	0.315885
665700	Hmcn2	hemicentin 2	0.744484	0.0925012	0.316181
320633	Zbtb26	zinc finger and BTB domain containing 26	0.903893	0.0930481	0.317267
216613	Ccdc85a	coiled-coil domain containing 85A	2.32346	0.093227	0.317752
170936	Zfp369	zinc finger protein 369	0.756044	0.0932636	0.317752
226970	Arhgef4	Rho guanine nucleotide exchange factor (GEF) 4	0.581772	0.0933573	0.317831
100861838	#N/A	#N/A	0.598825	0.0934072	0.317922
238722	Zfp72	zinc finger protein 72	1.29105	0.0938672	0.318682
100217469	Snord91a	small nucleolar RNA, C/D box 91A	1.43086	0.0938814	0.318682
99586	Dpyd	dihydropyrimidine dehydrogenase	0.988673	0.094062	0.318935
320869	Spata33	spermatogenesis associated 33	1.15956	0.0942696	0.31936
64706	Scube1	signal peptide, CUB domain, EGF-like 1	1.05332	0.0945399	0.31992
75172	Ccdc146	coiled-coil domain containing 146	0.613644	0.0947561	0.320296
67492	Zfand4	zinc finger, AN1-type domain 4	0.811267	0.0948757	0.320407
16499	Kcnab3	potassium voltage-gated channel, shaker-related subfamily, beta member 3	0.738679	0.0951316	0.320853
24099	Tnfsf13b	tumor necrosis factor (ligand) superfamily, member 13b	0.916105	0.0954165	0.321667
68846	Rnf208	ring finger protein 208	1.20219	0.0955688	0.321844
269389	Tox2	TOX high mobility group box family member 2	1.18306	0.09559	0.321844
100316932	Snora28	small nucleolar RNA, H/ACA box 28	0.967526	0.0956048	0.321844
434437	Amt	aminomethyltransferase	0.616562	0.0958414	0.322036
19204	Ptafr	platelet-activating factor receptor	1.06491	0.0959739	0.322339
233878	Sez6l2	seizure related 6 homolog like 2	1.00853	0.096211	0.322872
676676	F530104D19Rik	RIKEN cDNA F530104D19 gene	0.746228	0.0962908	0.322872
75607	Wnk2	WNK lysine deficient protein kinase 2	0.757333	0.0963867	0.322872
22163	Tnfrsf4	tumor necrosis factor receptor superfamily, member 4	1.23307	0.0965615	0.322872
100504561	9230112J17Rik	RIKEN cDNA 9230112J17 gene	1.29878	0.0972915	0.324121
100503567	Gm11694	predicted gene 11694	1.51469	0.0974351	0.324315
100504360	D730003I15Rik	RIKEN cDNA D730003I15 gene	0.95045	0.0975137	0.324451
270185	BC043934	cDNA sequence BC043934	1.26427	0.0977031	0.324556
17196	Mbp	myelin basic protein	0.708468	0.0977121	0.324556
100503166	1700048M11Rik	RIKEN cDNA 1700048M11 gene	2.07162	0.0977264	0.324556
320705	Bend6	BEN domain containing 6	0.636861	0.0977469	0.324556
433752	AA415398	expressed sequence AA415398	0.750069	0.0978679	0.324576
382062	AB124611	cDNA sequence AB124611	1.25568	0.0978754	0.324576
271144	Ankdd1b	ankyrin repeat and death domain containing 1B	0.817964	0.0984239	0.325788
99003	Qser1	glutamine and serine rich 1	0.601108	0.0986288	0.326186
620016	Gm12669	glutaredoxin 3 pseudogene	0.765215	0.0990683	0.32725
104368	Snora70	small nucleolar RNA, H/ACA box 70	0.972961	0.099292	0.327633
18987	Pou2f2	POU domain, class 2, transcription factor 2	0.746377	0.100129	0.329398
20750	Spp1	secreted phosphoprotein 1	0.63845	0.100539	0.329891
16581	Kifc2	kinesin family member C2	0.617491	0.100566	0.329895
100628600	Mir5131	microRNA 5131	2.09649	0.100767	0.330213
75051	Ccdc173	coiled-coil domain containing 173	1.0481	0.100769	0.330213
78772	Hhipl2	hedgehog interacting protein-like 2	1.1133	0.101714	0.331057
23892	Grem1	gremlin 1, DAN family BMP antagonist	0.935103	0.10175	0.331057
56805	Zbtb33	zinc finger and BTB domain containing 33	0.581793	0.101785	0.331057
110902	Chrna2	cholinergic receptor, nicotinic, alpha polypeptide 2 (neuronal)	1.54741	0.101907	0.331382
100217425	Snord45c	small nucleolar RNA, C/D box 45C	1.279	0.102194	0.331571
329584	Slc2a4rg-ps	Slc2a4 regulator, pseudogene	0.941988	0.102686	0.332292
66568	Rwdd3	RWD domain containing 3	1.00352	0.102703	0.332292
80733	Car15	carbonic anhydrase 15	0.618349	0.102805	0.332302
19132	Prph	peripherin	0.858964	0.102989	0.332302
328968	Carmn	cardiac mesoderm enhancer-associated non-coding RNA	0.71378	0.103031	0.332302
108154	Adamts6	a disintegrin-like and metallopeptidase (reprolysin type) with thrombospondin type 1 motif, 6	0.682261	0.103039	0.332302
329831	Fam166b	family with sequence similarity 166, member B	0.751474	0.10312	0.332302
18429	Oxt	oxytocin	1.57842	0.103194	0.332376
20568	Slpi	secretory leukocyte peptidase inhibitor	1.25592	0.103854	0.333626
434234	2610020H08Rik	RIKEN cDNA 2610020H08 gene	0.770016	0.103863	0.333626
26942	Spag1	sperm associated antigen 1	0.809051	0.10472	0.335094
30051	Spdef	SAM pointed domain containing ets transcription factor	1.43303	0.104991	0.335463
272465	Tmem255b	transmembrane protein 255B	1.47293	0.105016	0.335463
100073351	Yy2	Yy2 transcription factor	0.62241	0.106605	0.338708
20216	Acsm3	acyl-CoA synthetase medium-chain family member 3	0.663016	0.106916	0.33913
100502734	Gm16023	predicted gene 16023	0.869639	0.106959	0.339134
20846	Stat1	signal transducer and activator of transcription 1	1.04474	0.107632	0.34055
71687	Tmem25	transmembrane protein 25	0.706535	0.107877	0.340903
237940	Aoc2	amine oxidase, copper containing 2 (retina-specific)	0.704578	0.107982	0.341054
338523	Kdm7a	lysine (K)-specific demethylase 7A	0.586775	0.107992	0.341054
109169	Igip	IgA inducing protein	0.636786	0.10805	0.341167
140806	Il25	interleukin 25	1.36256	0.108565	0.342224
320110	B230369F24Rik	RIKEN cDNA B230369F24 gene	1.2318	0.108588	0.342226
94176	Dock2	dedicator of cyto-kinesis 2	1.12664	0.108856	0.342718
214150	Ago3	argonaute RISC catalytic subunit 3	0.708505	0.109177	0.343185
56743	Lat2	linker for activation of T cells family, member 2	0.778238	0.109255	0.343185
12879	Cys1	cystin 1	0.930543	0.109539	0.34373
14293	Fpr1	formyl peptide receptor 1	0.8867	0.109797	0.343973
194974	Sun3	Sad1 and UNC84 domain containing 3	1.38136	0.110098	0.344502
20765	Sprr2k	small proline-rich protein 2K	0.925034	0.110124	0.344502
60455	Tmem8	transmembrane protein 8 (five membrane-spanning domains)	0.647449	0.11057	0.345117
224440	Setd4	SET domain containing 4	0.643861	0.111338	0.346098
18505	Pax3	paired box 3	1.08315	0.111586	0.346412
100504524	Cisd3b	CDGSH iron sulfur domain 3B	1.64072	0.111598	0.346412
100861934	#N/A	#N/A	1.06413	0.111959	0.347179
387143	Mir101a	microRNA 101a	1.83403	0.112141	0.347528
100503437	Gm19691	predicted gene, 19691	1.20103	0.112271	0.347581
12335	Capn3	calpain 3	1.77619	0.113066	0.347853
100503432	Gm19688	60S ribosomal protein L23-like	1.47293	0.113122	0.347853
18766	Pkdrej	polycystin (PKD) family receptor for egg jelly	0.708123	0.113412	0.348353
228094	Cerkl	ceramide kinase-like	1.42796	0.113857	0.349295
331532	Tceal5	transcription elongation factor A (SII)-like 5	0.797687	0.114099	0.349757
432720	Akr1c19	aldo-keto reductase family 1, member C19	2.07162	0.1145	0.350705
60345	Nrip2	nuclear receptor interacting protein 2	0.92628	0.114569	0.350844
72088	Ush1c	Usher syndrome 1C	0.750343	0.116299	0.354324
14412	Slc6a13	solute carrier family 6 (neurotransmitter transporter, GABA), member 13	1.06957	0.116448	0.354604
17472	Gbp4	guanylate binding protein 4	2.02795	0.116662	0.354901
14621	Gjb4	gap junction protein, beta 4	0.678262	0.117761	0.35704
234673	Ces2e	carboxylesterase 2E	0.638798	0.117919	0.357156
228491	Zfp770	zinc finger protein 770	0.690126	0.118095	0.357395
67579	Cpeb4	cytoplasmic polyadenylation element binding protein 4	0.606964	0.118153	0.357395
112422	Zfp979	zinc finger protein 979	1.46954	0.118975	0.358301
74011	Slc25a27	solute carrier family 25, member 27	0.685496	0.11917	0.358301
74992	4930487H11Rik	RIKEN cDNA 4930487H11 gene	1.83403	0.119199	0.358301
109901	Cela1	chymotrypsin-like elastase family, member 1	0.949059	0.119677	0.358848
235636	Rtp3	receptor transporter protein 3	1.3182	0.120644	0.36004
103844	Inca1	inhibitor of CDK, cyclin A1 interacting protein 1	0.701821	0.12086	0.360544
338354	Zfp780b	zinc finger protein 780B	0.660079	0.121381	0.361603
110385	Pde4c	phosphodiesterase 4C, cAMP specific	1.1643	0.121697	0.36219
100217423	Snord19	small nucleolar RNA, C/D box 19	1.38457	0.121872	0.362203
100862331	#N/A	#N/A	1.6286	0.121876	0.362203
76905	Lrg1	leucine-rich alpha-2-glycoprotein 1	0.746078	0.12213	0.362559
16855	Lgals4	lectin, galactose binding, soluble 4	1.44233	0.122206	0.362644
320709	Tmem117	transmembrane protein 117	0.972114	0.122555	0.363043
67230	Zfp329	zinc finger protein 329	0.599327	0.123811	0.365696
219148	Fam167a	family with sequence similarity 167, member A	0.975958	0.123924	0.365889
277353	Tcfl5	transcription factor-like 5 (basic helix-loop-helix)	1.07606	0.124518	0.366983
238690	Zfp458	zinc finger protein 458	1.32348	0.124914	0.367671
100217468	Snord45b	small nucleolar RNA, C/D box 45B	1.23512	0.125489	0.368867
330503	Gm5113	predicted gene 5113	0.762954	0.126016	0.369702
69944	2810021J22Rik	RIKEN cDNA 2810021J22 gene	0.797387	0.127217	0.371223
320311	Rnf152	ring finger protein 152	1.54245	0.127442	0.371685
384864	Gm1943	WD repeat domain 70 pseudogene	0.763503	0.127693	0.371759
56619	Clec4e	C-type lectin domain family 4, member e	0.682212	0.128474	0.373178
246049	Slc36a2	solute carrier family 36 (proton/amino acid symporter), member 2	1.15581	0.128662	0.373278
100862215	#N/A	#N/A	1.65143	0.128672	0.373278
71960	Myh14	myosin, heavy polypeptide 14	0.976853	0.129023	0.373793
246738	Dnajc28	DnaJ heat shock protein family (Hsp40) member C28	0.608355	0.129123	0.373923
210503	Zfp677	zinc finger protein 677	0.766875	0.129921	0.375164
328967	Arhgef37	Rho guanine nucleotide exchange factor (GEF) 37	0.611894	0.130663	0.376688
243937	Zfp536	zinc finger protein 536	0.991026	0.130666	0.376688
100039796	Tgtp2	T cell specific GTPase 2	1.6892	0.130677	0.376688
100041290	D4Ertd617e	DNA segment, Chr 4, ERATO Doi 617, expressed	0.726479	0.13101	0.377021
74492	Kbtbd13	kelch repeat and BTB (POZ) domain containing 13	1.52837	0.132202	0.378718
70031	Cmtm8	CKLF-like MARVEL transmembrane domain containing 8	0.68795	0.132221	0.378718
237403	Lingo3	leucine rich repeat and Ig domain containing 3	0.701281	0.132309	0.378829
319743	9630013D21Rik	RIKEN cDNA 9630013D21 gene	1.51168	0.132477	0.379025
73287	1700040L02Rik	RIKEN cDNA 1700040L02 gene	0.865427	0.133048	0.380229
328035	Fads6	fatty acid desaturase domain family, member 6	1.04811	0.13309	0.380277
630836	2010315B03Rik	RIKEN cDNA 2010315B03 gene	0.739845	0.133327	0.380561
237412	Gm4924	predicted gene 4924	1.21734	0.133678	0.381172
100504533	#N/A	#N/A	0.652399	0.133976	0.381736
100302600	Snord43	small nucleolar RNA, C/D box 43	1.01934	0.135084	0.383531
269198	Nbeal1	neurobeachin like 1	0.636892	0.135201	0.383548
245174	Zfp937	zinc finger protein 937	0.712418	0.135401	0.383761
101835	AW146154	expressed sequence AW146154	0.667243	0.13566	0.384165
13645	Egf	epidermal growth factor	1.05537	0.135741	0.384181
241113	Prkag3	protein kinase, AMP-activated, gamma 3 non-catatlytic subunit	0.840955	0.135804	0.384227
74706	4930507D05Rik	RIKEN cDNA 4930507D05 gene	0.590386	0.135956	0.384508
100637	N4bp2l1	NEDD4 binding protein 2-like 1	0.627477	0.13607	0.384529
12354	Car7	carbonic anhydrase 7	0.786586	0.136448	0.385111
244556	Zfp791	zinc finger protein 791	0.713026	0.136927	0.386101
26888	Clec4a2	C-type lectin domain family 4, member a2	1.23538	0.137345	0.38678
235345	4833427G06Rik	RIKEN cDNA 4833427G06 gene	1.41431	0.137908	0.387793
387204	Mir208a	microRNA 208a	1.33799	0.137956	0.387801
100416706	Zfp729b	zinc finger protein 729b	0.717626	0.138042	0.387807
330902	Gm16853	predicted gene, 16853	0.712192	0.138253	0.387991
213389	Prdm9	PR domain containing 9	0.681397	0.138446	0.388228
22678	Zfp2	zinc finger protein 2	0.626252	0.138581	0.388297
78354	2210407C18Rik	RIKEN cDNA 2210407C18 gene	0.83411	0.138582	0.388297
56370	Tagln3	transgelin 3	1.15528	0.138878	0.388512
68666	Svop	SV2 related protein	0.856244	0.138939	0.388611
100217445	Snord8	small nucleolar RNA, C/D box 8	1.47293	0.139042	0.388719
75202	Spaca6	sperm acrosome associated 6	0.656668	0.139139	0.388775
100302565	Snord68	small nucleolar RNA, C/D box 68	1.40257	0.140043	0.390073
171171	Ntng2	netrin G2	0.84219	0.141087	0.39178
213811	BC002059	cDNA sequence BC002059	0.697608	0.141159	0.39178
74145	F13a1	coagulation factor XIII, A1 subunit	1.16592	0.141178	0.39178
269016	Sh3rf2	SH3 domain containing ring finger 2	0.913001	0.141423	0.392192
622335	Gm6314	predicted pseudogene 6314	1.91613	0.141642	0.392712
20766	Sprr3	small proline-rich protein 3	1.24226	0.142095	0.393305
58916	Myot	myotilin	2.09406	0.142466	0.393661
100039968	Tmem35b	transmembrane protein 35B	0.688675	0.142721	0.393912
240283	Dmxl1	Dmx-like 1	0.610225	0.143622	0.395278
76257	Slc38a3	solute carrier family 38, member 3	0.604438	0.143701	0.395278
75039	Nudt12os	nudix (nucleoside diphosphate linked moiety X)-type motif 12, opposite strand	0.624728	0.143735	0.395278
269695	Rnft2	ring finger protein, transmembrane 2	0.58744	0.143935	0.395541
67911	Zfp169	zinc finger protein 169	1.05912	0.144584	0.396438
218314	Zfp595	zinc finger protein 595	1.02098	0.144836	0.396872
14622	Gjb5	gap junction protein, beta 5	0.930413	0.145177	0.397593
100504619	Prox1os	prospero homeobox 1, opposite strand	0.660816	0.147045	0.400388
435766	Tnni3k	TNNI3 interacting kinase	0.682013	0.147753	0.401177
12507	Cd5	CD5 antigen	2.14609	0.147892	0.401349
226518	Nmnat2	nicotinamide nucleotide adenylyltransferase 2	0.680398	0.148526	0.402478
78910	Asb15	ankyrin repeat and SOCS box-containing 15	1.31829	0.14875	0.40279
100504448	Gm20234	predicted gene, 20234	1.12022	0.149404	0.403943
233147	Zfp939	zinc finger protein 939	1.09804	0.149547	0.404109
77411	Esrp2	epithelial splicing regulatory protein 2	0.68129	0.149965	0.404572
100503351	#N/A	#N/A	1.47554	0.149969	0.404572
319179	Hist1h2be	histone cluster 1, H2be	1.4591	0.15006	0.40471
13656	Egr4	early growth response 4	0.980294	0.150733	0.405459
17067	Ly6c1	lymphocyte antigen 6 complex, locus C1	0.854473	0.151337	0.406212
100861712	#N/A	#N/A	0.908899	0.151535	0.406316
100861916	#N/A	#N/A	0.733606	0.152862	0.408149
74704	4930518I15Rik	RIKEN cDNA 4930518I15 gene	0.918011	0.154479	0.409908
210293	Dock10	dedicator of cytokinesis 10	0.637969	0.154745	0.409944
380765	D830013O20Rik	RIKEN cDNA D830013O20 gene	0.952145	0.154874	0.410144
320635	Cyb5r2	cytochrome b5 reductase 2	0.666047	0.155088	0.410355
100216533	Snord55	small nucleolar RNA, C/D box 55	1.29485	0.15551	0.410829
240754	Lax1	lymphocyte transmembrane adaptor 1	0.751638	0.15597	0.411096
434179	Zfp975	zinc finger protein 975	0.929308	0.156379	0.411694
100217442	Snora30	small nucleolar RNA, H/ACA box 30	1.60025	0.156786	0.412127
78748	Rassf10	Ras association (RalGDS/AF-6) domain family (N-terminal) member 10	0.974499	0.15712	0.4126
17831	Muc2	mucin 2	0.901807	0.157399	0.412954
216799	Nlrp3	NLR family, pyrin domain containing 3	0.618993	0.158047	0.414155
94180	Acsbg1	acyl-CoA synthetase bubblegum family member 1	1.5654	0.158721	0.415493
26424	Nr5a2	nuclear receptor subfamily 5, group A, member 2	1.27887	0.159355	0.416367
66705	Dnase1l2	deoxyribonuclease 1-like 2	0.774899	0.159879	0.417219
208111	Zfp976	zinc finger protein 976	0.852589	0.160093	0.417407
60440	Iigp1	interferon inducible GTPase 1	1.61491	0.160623	0.41822
69338	1700003D09Rik	RIKEN cDNA 1700003D09 gene	0.706818	0.160641	0.41822
319783	A730056A06Rik	RIKEN cDNA A730056A06 gene	0.639859	0.161665	0.419382
19201	Pstpip2	proline-serine-threonine phosphatase-interacting protein 2	0.820408	0.161704	0.41939
381924	Itgad	integrin, alpha D	1.23993	0.161787	0.419461
16427	Itih4	inter alpha-trypsin inhibitor, heavy chain 4	0.715488	0.162619	0.420853
751518	Mir677	microRNA 677	1.21328	0.163374	0.421993
74596	Cds1	CDP-diacylglycerol synthase 1	0.748045	0.163834	0.422695
57390	Psors1c2	psoriasis susceptibility 1 candidate 2 (human)	1.09104	0.163972	0.422695
629750	Gm11517	ubiquitin A-52 residue ribosomal protein fusion product 1 pseudogene	0.809574	0.164024	0.422695
70393	2210416O15Rik	RIKEN cDNA 2210416O15 gene	0.98684	0.164663	0.423412
72495	2610206C17Rik	RIKEN cDNA 2610206C17 gene	0.589963	0.165017	0.423945
69774	Ms4a6b	membrane-spanning 4-domains, subfamily A, member 6B	1.38045	0.165298	0.424257
100302499	Snora3	small nucleolar RNA, H/ACA box 3	1.51485	0.166007	0.425217
381338	Lonrf2	LON peptidase N-terminal domain and ring finger 2	0.840369	0.166659	0.426236
76964	2610028H24Rik	RIKEN cDNA 2610028H24 gene	0.864495	0.167044	0.4268
330096	Shisa3	shisa family member 3	0.839669	0.167085	0.42683
11835	Ar	androgen receptor	1.11444	0.167141	0.42683
78917	4930455G09Rik	RIKEN cDNA 4930455G09 gene	1.07427	0.167227	0.426834
100043387	Gm14305	predicted gene 14305	0.920606	0.16745	0.427034
114332	Lyve1	lymphatic vessel endothelial hyaluronan receptor 1	0.641863	0.16752	0.427072
100503630	Gm12002	predicted gene 12002	1.38022	0.167964	0.42757
100316707	Mir1957a	microRNA 1957a	1.36222	0.169889	0.4304
18671	Abcb1a	ATP-binding cassette, sub-family B (MDR/TAP), member 1A	1.01101	0.170138	0.430419
53791	Tlr5	toll-like receptor 5	0.731529	0.170255	0.430419
67477	Abhd15	abhydrolase domain containing 15	0.812494	0.170404	0.430614
319156	Hist1h4d	histone cluster 1, H4d	0.802746	0.171331	0.432089
332993	Gm5129	predicted gene 5129	0.678151	0.171621	0.432257
100861758	#N/A	#N/A	0.639673	0.172179	0.433002
240068	Zfp563	zinc finger protein 563	0.667962	0.172328	0.433064
231832	Tmem184a	transmembrane protein 184a	1.09173	0.172478	0.433064
100503912	Gm11772	predicted gene 11772	1.93252	0.172637	0.433064
74039	Nfam1	Nfat activating molecule with ITAM motif 1	1.40221	0.172686	0.433079
665180	Clec2l	C-type lectin domain family 2, member L	0.757465	0.173434	0.43392
16797	Lat	linker for activation of T cells	2.07413	0.173745	0.434153
68528	Smim6	small integral membrane protein 6	0.95045	0.174447	0.435133
11889	Asgr1	asialoglycoprotein receptor 1	0.764661	0.174602	0.435299
623286	Gm6415	predicted pseudogene 6415	1.30718	0.175065	0.435745
606736	C920009B18Rik	RIKEN cDNA C920009B18 gene	1.04944	0.175125	0.435754
269589	Sytl1	synaptotagmin-like 1	0.929549	0.175459	0.436015
211378	6720489N17Rik	RIKEN cDNA 6720489N17 gene	0.93131	0.176204	0.436999
16174	Il18rap	interleukin 18 receptor accessory protein	1.79541	0.176257	0.436999
100503680	Rapgef4os2	Rap guanine nucleotide exchange factor (GEF) 4, opposite strand 2	1.05806	0.176378	0.437192
626848	Zfp971	zinc finger protein 971	0.818919	0.176689	0.43743
387142	Mir24-1	microRNA 24-1	0.849798	0.177292	0.438282
94088	Trim6	tripartite motif-containing 6	0.938729	0.177393	0.438319
71756	Cpn2	carboxypeptidase N, polypeptide 2	1.47293	0.177646	0.438376
56096	Plac1	placental specific protein 1	0.973816	0.178316	0.439388
69655	Cd164l2	CD164 sialomucin-like 2	0.972258	0.178433	0.43942
73133	#N/A	#N/A	0.62594	0.179028	0.44033
14816	Grm1	glutamate receptor, metabotropic 1	1.47293	0.179395	0.440978
100217417	Snora34	small nucleolar RNA, H/ACA box 34	0.994619	0.179532	0.441172
71406	5430416O09Rik	RIKEN cDNA 5430416O09 gene	0.775603	0.179732	0.441512
619547	Rpl34-ps1	ribosomal protein L34, pseudogene 1	1.39845	0.179815	0.441512
100861918	#N/A	#N/A	1.14589	0.180209	0.442137
74670	Zfp943	zinc finger prtoein 943	0.862503	0.180273	0.442137
67855	Asprv1	aspartic peptidase, retroviral-like 1	1.71333	0.182003	0.444356
237711	Eml6	echinoderm microtubule associated protein like 6	0.666468	0.182368	0.444558
100504343	#N/A	#N/A	0.643234	0.182538	0.44479
15437	Hoxd8	homeobox D8	1.12521	0.183173	0.445522
75424	Zfp820	zinc finger protein 820	0.800488	0.183363	0.445769
723838	Mir320	microRNA 320	1.01934	0.184209	0.446402
70835	Prss22	protease, serine 22	0.71027	0.184877	0.447452
75426	Igfbpl1	insulin-like growth factor binding protein-like 1	0.764906	0.185163	0.447816
20519	Slc22a3	solute carrier family 22 (organic cation transporter), member 3	1.47293	0.185908	0.448796
58861	Cysltr1	cysteinyl leukotriene receptor 1	1.14138	0.186056	0.448796
14276	Folr2	folate receptor 2 (fetal)	0.860293	0.18828	0.451741
69034	Nupr1l	nuclear protein transcriptional regulator 1 like	1.22521	0.189081	0.452736
208990	Npb	neuropeptide B	0.901592	0.189168	0.452873
100217419	Snora52	small nucleolar RNA, H/ACA box 52	0.905245	0.191215	0.455143
106407	Slc51a	solute carrier family 51, alpha subunit	0.898895	0.192494	0.456811
69379	C8g	complement component 8, gamma polypeptide	0.908873	0.192521	0.456811
75379	4930599N23Rik	RIKEN cDNA 4930599N23 gene	0.691426	0.193272	0.457792
17395	Mmp9	matrix metallopeptidase 9	0.744362	0.193537	0.458152
14704	Gng3	guanine nucleotide binding protein (G protein), gamma 3	0.599825	0.19366	0.458228
16019	Ighm	immunoglobulin heavy constant mu	1.70164	0.194024	0.458468
433003	Gm5481	predicted gene 5481	0.683537	0.194681	0.458954
100040999	Gm3086	RuvB-like protein 1 pseudogene	0.692287	0.194775	0.458954
54378	Cacng6	calcium channel, voltage-dependent, gamma subunit 6	1.04837	0.194849	0.458991
100503394	Gm17494	predicted gene, 17494	1.24134	0.194935	0.459037
74530	9030612E09Rik	RIKEN cDNA 9030612E09 gene	0.936569	0.195662	0.459775
59289	Ackr2	atypical chemokine receptor 2	0.925842	0.195872	0.460174
100040961	Gm10145	predicted gene 10145	1.16121	0.19598	0.460287
13497	Drp2	dystrophin related protein 2	0.685937	0.196382	0.460734
229900	Gbp7	guanylate binding protein 7	0.927256	0.19696	0.461308
626545	Trdv5	T cell receptor delta variable 5	1.26513	0.198441	0.462715
100526546	Mir3068	microRNA 3068	1.3182	0.200497	0.465869
20192	Ryr3	ryanodine receptor 3	0.637965	0.201186	0.466759
103220	Ttc41	tetratricopeptide repeat domain 41	0.699736	0.201394	0.46717
69134	Fam25c	family with sequence similarity 25, member C	1.47293	0.201705	0.467749
665211	Gm14326	predicted gene 14326	0.743342	0.202023	0.468148
100216532	Snord2	small nucleolar RNA, C/D box 2	1.23538	0.202406	0.46848
14991	H2-M3	histocompatibility 2, M region locus 3	0.594399	0.20291	0.468737
70713	Gpr137c	G protein-coupled receptor 137C	0.625413	0.203705	0.469678
381067	Zfp229	zinc finger protein 229	0.611281	0.203817	0.469772
100503083	Gm19544	predicted gene, 19544	0.694701	0.203995	0.469772
73915	4833419F23Rik	RIKEN cDNA 4833419F23 gene	0.615647	0.206524	0.473177
17771	Mtl5	metallothionein-like 5, testis-specific (tesmin)	0.665768	0.207519	0.474445
14685	Gnat1	guanine nucleotide binding protein, alpha transducing 1	1.50342	0.208334	0.475367
71939	Apol6	apolipoprotein L 6	0.628005	0.208359	0.475367
268935	Scube3	signal peptide, CUB domain, EGF-like 3	0.718132	0.208549	0.475649
629959	Gm7020	predicted gene 7020	1.38022	0.208757	0.475858
387224	Mir29c	microRNA 29c	1.38045	0.208955	0.476085
77125	Il33	interleukin 33	0.646325	0.20959	0.476961
17068	Ly6d	lymphocyte antigen 6 complex, locus D	1.68898	0.210228	0.477452
387208	Mir212	microRNA 212	1.07039	0.210329	0.477452
21822	Tgtp1	T cell specific GTPase 1	1.72201	0.210859	0.477861
100040851	Gm9767	predicted gene 9767	1.02676	0.213014	0.480307
723960	Mir24-2	microRNA 24-2	0.978119	0.213515	0.480611
72240	1600014C23Rik	RIKEN cDNA 1600014C23 gene	0.84649	0.213624	0.480614
100503551	Lrrc8dos	leucine rich repeat containing 8D, opposite strand	0.631774	0.213956	0.480787
108637	Snord14c	small nucleolar RNA, C/D box 14C	1.35226	0.213985	0.480787
100217453	Snord16a	small nucleolar RNA, C/D box 16A	0.946385	0.214705	0.481901
19258	Ptpn4	protein tyrosine phosphatase, non-receptor type 4	0.595684	0.215222	0.482513
319216	4932441J04Rik	RIKEN cDNA 4932441J04 gene	0.603162	0.216347	0.48379
235907	Zfp65	zinc finger protein 65	0.590561	0.216401	0.48379
12292	Cacna1s	calcium channel, voltage-dependent, L type, alpha 1S subunit	1.13246	0.217299	0.485229
14566	Gdf9	growth differentiation factor 9	0.645298	0.219891	0.488393
71336	Rbks	ribokinase	0.62388	0.221521	0.491202
100503195	#N/A	#N/A	0.84649	0.221615	0.491202
269633	Wdr86	WD repeat domain 86	1.3182	0.221618	0.491202
74307	1700092M07Rik	RIKEN cDNA 1700092M07 gene	1.72589	0.223169	0.493083
271849	Shc4	SHC (Src homology 2 domain containing) family, member 4	0.672389	0.223809	0.493903
100862264	#N/A	#N/A	0.595151	0.224123	0.494319
64099	Parvg	parvin, gamma	0.841673	0.224603	0.494559
320474	E030042O20Rik	RIKEN cDNA E030042O20 gene	0.889622	0.225192	0.495224
60533	Cd274	CD274 antigen	1.13837	0.226396	0.496736
50873	Park2	Parkinson disease (autosomal recessive, juvenile) 2, parkin	0.65864	0.228665	0.499699
12959	Cryba4	crystallin, beta A4	0.836105	0.229276	0.500339
16162	Il12rb2	interleukin 12 receptor, beta 2	0.967842	0.229934	0.501321
100316684	Mir1898	microRNA 1898	1.47293	0.232194	0.504014
319164	Hist1h2ac	histone cluster 1, H2ac	0.825824	0.233496	0.50508
100861735	#N/A	#N/A	0.659903	0.234126	0.505757
17227	Mcpt4	mast cell protease 4	0.701225	0.234587	0.506251
628705	Phf11c	PHD finger protein 11C	0.907824	0.234885	0.506496
16145	Igtp	interferon gamma induced GTPase	1.2685	0.23495	0.506496
215900	Fam26f	family with sequence similarity 26, member F	0.964019	0.235399	0.506927
99377	Sall4	sal-like 4 (Drosophila)	0.792038	0.236043	0.50765
104759	Pld4	phospholipase D family, member 4	1.05869	0.236215	0.507823
100217455	Snord49a	small nucleolar RNA, C/D box 49A	1.2258	0.236667	0.5083
69004	6330418K02Rik	RIKEN cDNA 6330418K02 gene	0.600693	0.236668	0.5083
67194	2700038G22Rik	RIKEN cDNA 2700038G22 gene	0.747331	0.236962	0.508567
100503337	Gm9895	predicted gene 9895	0.706393	0.237428	0.509454
54135	Lsr	lipolysis stimulated lipoprotein receptor	0.597128	0.237504	0.509454
100503465	#N/A	#N/A	1.08964	0.237537	0.509454
100504591	Gm15987	predicted gene 15987	1.05231	0.238041	0.509827
100526796	Cahm	colon adenocarcinoma hypermethylated RNA	0.99233	0.238087	0.509827
100628606	Mir3960	microRNA 3960	0.987605	0.238593	0.509985
211484	Tsga10	testis specific 10	0.707706	0.238651	0.510038
233879	Asphd1	aspartate beta-hydroxylase domain containing 1	1.47293	0.239519	0.511246
15410	Hoxb3	homeobox B3	0.61198	0.239734	0.511348
107350	AW112010	expressed sequence AW112010	1.5654	0.239803	0.51142
387211	Mir215	microRNA 215	1.26513	0.240506	0.511465
20517	Slc22a1	solute carrier family 22 (organic cation transporter), member 1	0.947838	0.240701	0.511465
625328	H3f3c	H3 histone, family 3C	1.83403	0.241002	0.51176
73893	Tmem202	transmembrane protein 202	0.709917	0.243813	0.514623
74633	4930429F24Rik	RIKEN cDNA 4930429F24 gene	0.756659	0.243822	0.514623
723885	Mir93	microRNA 93	1.01934	0.243901	0.514623
100043314	Tigit	T cell immunoreceptor with Ig and ITIM domains	1.16829	0.245405	0.516149
622568	Gm6334	protein kinase inhibitor, gamma pseudogene	1.16829	0.245436	0.516149
77810	A930015D03Rik	RIKEN cDNA A930015D03 gene	0.688248	0.245524	0.516232
74174	Gtsf1	gametocyte specific factor 1	1.19315	0.245907	0.516608
20345	Selplg	selectin, platelet (p-selectin) ligand	0.704298	0.246948	0.518176
20762	Sprr2h	small proline-rich protein 2H	1.02758	0.247219	0.518537
14129	Fcgr1	Fc receptor, IgG, high affinity I	1.08571	0.247713	0.518927
21689	Tekt1	tektin 1	0.884394	0.24826	0.519426
100526474	Mir3074-1	microRNA 3074-1	0.674768	0.249335	0.521175
100861853	#N/A	#N/A	0.7544	0.250158	0.522323
381493	S100a7a	S100 calcium binding protein A7A	1.09976	0.250221	0.522383
735263	Mir698	microRNA 698	0.66346	0.250902	0.522943
235320	Zbtb16	zinc finger and BTB domain containing 16	0.70561	0.251218	0.523246
67983	Pdzd9	PDZ domain containing 9	0.750432	0.251383	0.523302
104362	Meig1	meiosis expressed gene 1	1.11444	0.252171	0.523726
67307	Pbld2	phenazine biosynthesis-like protein domain containing 2	0.694192	0.25291	0.524547
654812	Angptl7	angiopoietin-like 7	1.44243	0.253091	0.524778
109660	Ctrl	chymotrypsin-like	0.611169	0.253289	0.525047
14620	Gjb3	gap junction protein, beta 3	0.957858	0.254923	0.526619
387229	Mir99a	microRNA 99a	0.970244	0.256946	0.52853
21331	T2	brachyury 2	1.16829	0.258347	0.529829
70945	Mmrn1	multimerin 1	1.01913	0.258413	0.529829
68662	Scgb3a1	secretoglobin, family 3A, member 1	1.26132	0.261285	0.533395
15160	Serpind1	serine (or cysteine) peptidase inhibitor, clade D, member 1	0.744266	0.262136	0.534086
12154	Bmp10	bone morphogenetic protein 10	0.887886	0.264192	0.536196
547267	Gm6030	predicted gene 6030	0.789148	0.266298	0.538409
100861680	#N/A	#N/A	0.592085	0.268101	0.540569
12268	C4b	complement component 4B (Chido blood group)	0.890179	0.268111	0.540569
84506	Hamp	hepcidin antimicrobial peptide	0.964019	0.268141	0.540569
243197	Mfsd7a	major facilitator superfamily domain containing 7A	0.648754	0.268905	0.54122
75173	Tex38	testis expressed 38	1.04812	0.269524	0.54175
666907	Ms4a4a	membrane-spanning 4-domains, subfamily A, member 4A	1.47293	0.27053	0.542699
69771	1810019D21Rik	RIKEN cDNA 1810019D21 gene	0.67413	0.272577	0.544672
667253	Gm8539	predicted gene 8539	0.896195	0.275291	0.547962
56631	Trim17	tripartite motif-containing 17	0.620221	0.27588	0.548565
213121	Ankrd35	ankyrin repeat domain 35	0.65012	0.276279	0.548884
100217450	Snora47	small nucleolar RNA, H/ACA box 47	1.07039	0.281335	0.55441
14714	Gnrh1	gonadotropin releasing hormone 1	0.697058	0.281395	0.55441
216177	AU041133	expressed sequence AU041133	0.843347	0.283276	0.556329
76937	2810429I04Rik	RIKEN cDNA 2810429I04 gene	0.616158	0.283688	0.556708
54388	Hils1	histone H1-like protein in spermatids 1	1.20741	0.283948	0.55693
15944	Irgm1	immunity-related GTPase family M member 1	0.901408	0.286506	0.559469
78809	4930562C15Rik	RIKEN cDNA 4930562C15 gene	0.597683	0.286952	0.559505
241633	Atp8b4	ATPase, class I, type 8B, member 4	0.607573	0.28748	0.560038
635702	Naaladl2	N-acetylated alpha-linked acidic dipeptidase-like 2	0.935087	0.288046	0.560366
100217458	Snord67	small nucleolar RNA, C/D box 67	1.02758	0.290596	0.562964
100502586	Gm19265	predicted gene, 19265	0.889973	0.291306	0.563457
22342	Lin7b	lin-7 homolog B (C. elegans)	0.831359	0.29232	0.564702
17708	COX1	cytochrome c oxidase subunit I	0.587986	0.292373	0.564702
14598	Ggt1	gamma-glutamyltransferase 1	0.65408	0.29241	0.564702
100217431	Snord69	small nucleolar RNA, C/D box 69	1.01656	0.293067	0.564999
17533	Mrc1	mannose receptor, C type 1	0.831113	0.293182	0.565149
16196	Il7	interleukin 7	0.88798	0.293616	0.565354
67430	4921536K21Rik	RIKEN cDNA 4921536K21 gene	0.764351	0.296841	0.568439
22290	Uty	ubiquitously transcribed tetratricopeptide repeat gene, Y chromosome	0.817488	0.298612	0.570136
218963	Gm1821	ubiquitin pseudogene	1.789	0.299035	0.57051
100306955	Snora43	small nucleolar RNA, H/ACA box 43	0.874336	0.300874	0.572375
791076	Mir763	microRNA 763	1.02758	0.301065	0.572521
50874	Tmod4	tropomodulin 4	0.754109	0.301267	0.572765
100628601	Mir5132	microRNA 5132	0.636416	0.301371	0.572892
100526560	Mir3109	microRNA 3109	1.00467	0.301707	0.573103
69576	Smco1	single-pass membrane protein with coiled-coil domains 1	1.02758	0.30267	0.574285
64378	Gpr88	G-protein coupled receptor 88	0.821445	0.302838	0.574533
73558	1700110K17Rik	RIKEN cDNA 1700110K17 gene	0.731083	0.303046	0.574856
664837	Gm7361	predicted gene 7361	0.874282	0.305126	0.576452
100504131	#N/A	#N/A	0.794399	0.306711	0.578604
68352	Aspdh	aspartate dehydrogenase domain containing	0.630664	0.309169	0.580849
282663	Serpinb1b	serine (or cysteine) peptidase inhibitor, clade B, member 1b	0.657794	0.309343	0.58087
100503907	Gm19955	predicted gene, 19955	0.802579	0.3103	0.582095
330502	Zfp82	zinc finger protein 82	0.747375	0.311162	0.582851
100302567	AF357399	snoRNA AF357399	1.50342	0.311203	0.582855
338346	Gpr21	G protein-coupled receptor 21	1.51469	0.311508	0.583029
70785	Dennd1c	DENN/MADD domain containing 1C	1.09976	0.312607	0.584122
328440	Npm2	nucleophosmin/nucleoplasmin 2	0.629878	0.312862	0.584139
100316695	Mir1943	microRNA 1943	1.11444	0.312873	0.584139
57780	Fxyd7	FXYD domain-containing ion transport regulator 7	0.959747	0.312923	0.584139
30924	Angptl3	angiopoietin-like 3	1.06957	0.313299	0.584379
100628569	#N/A	#N/A	1.07039	0.315258	0.586522
100042757	Gm4013	predicted gene 4013	0.859022	0.317254	0.58867
233752	Insc	inscuteable homolog (Drosophila)	1.07092	0.31735	0.58867
105283	E030046B03Rik	RIKEN cDNA E030046B03 gene	1.01913	0.318137	0.589395
449561	AF357426	snoRNA AF357426	1.02758	0.318285	0.589526
100040736	Foxd2os	forkhead box D2, opposite strand	0.613787	0.318852	0.589933
71183	Clec12b	C-type lectin domain family 12, member B	1.06957	0.319015	0.589933
54396	Irgm2	immunity-related GTPase family M member 2	1.03047	0.319363	0.590231
58242	Nudt11	nudix (nucleoside diphosphate linked moiety X)-type motif 11	0.61913	0.320914	0.591876
242819	Rundc3b	RUN domain containing 3B	0.697042	0.321304	0.592309
228778	6820408C15Rik	RIKEN cDNA 6820408C15 gene	0.661053	0.3218	0.592651
14317	Ftcd	formiminotransferase cyclodeaminase	0.587478	0.322723	0.593597
22287	Scgb1a1	secretoglobin, family 1A, member 1 (uteroglobin)	1.07039	0.32353	0.594185
72588	2700012I20Rik	RIKEN cDNA 2700012I20 gene	1.09955	0.323789	0.594428
723954	Mir133a-2	microRNA 133a-2	1.07863	0.324485	0.595079
100041151	Gm3636	predicted gene 3636	1.122	0.324829	0.595372
213011	Zfp583	zinc finger protein 583	0.588471	0.325028	0.595372
14761	Gpr27	G protein-coupled receptor 27	0.676327	0.325132	0.595372
414068	Bach2os	BTB and CNC homology 2, opposite strand	0.825076	0.326014	0.596232
626578	Gbp10	guanylate-binding protein 10	2.58941	0.326563	0.596734
213989	Tmem82	transmembrane protein 82	0.952079	0.327309	0.59774
100503821	#N/A	#N/A	0.629878	0.327583	0.597882
100503057	#N/A	#N/A	0.874232	0.327745	0.597962
100302594	Snord14e	small nucleolar RNA, C/D box 14E	0.794399	0.327791	0.597967
80828	Snord82	small nucleolar RNA, C/D box 82	1.07039	0.329248	0.599196
18211	Ntrk1	neurotrophic tyrosine kinase, receptor, type 1	0.783337	0.329274	0.599196
319155	Hist1h4c	histone cluster 1, H4c	0.832102	0.331814	0.602059
100862340	#N/A	#N/A	0.627516	0.334303	0.604499
16858	Lgals7	lectin, galactose binding, soluble 7	1.09976	0.334917	0.605106
77265	9430002A10Rik	RIKEN cDNA 9430002A10 gene	0.965507	0.336424	0.605907
21648	Dynlt1b	dynein light chain Tctex-type 1B	0.600687	0.336701	0.606316
631323	Gm12250	predicted gene 12250	1.33149	0.336972	0.606402
219131	Phf11a	PHD finger protein 11A	0.704829	0.337484	0.606863
100316783	Mir1b	microRNA 1b	0.886759	0.339168	0.608457
63954	Rbp7	retinol binding protein 7, cellular	0.858476	0.339435	0.608794
58243	Nap1l5	nucleosome assembly protein 1-like 5	0.657479	0.340153	0.609436
100125254	Trbj1-7	T cell receptor beta joining 1-7	0.694595	0.340945	0.609851
668041	Gm8942	predicted gene 8942	0.789051	0.341058	0.60991
433791	Zfp992	zinc finger protein 992	0.789579	0.3415	0.610414
12229	Btk	Bruton agammaglobulinemia tyrosine kinase	0.847764	0.341861	0.610843
242681	Rab42	RAB42, member RAS oncogene family	0.965507	0.343256	0.612331
21407	Tcf15	transcription factor 15	0.874282	0.343411	0.612393
100503248	Gm15179	predicted gene 15179	1.23751	0.344145	0.613025
53896	Slc7a10	solute carrier family 7 (cationic amino acid transporter, y+ system), member 10	0.59625	0.344336	0.613039
19736	Rgs4	regulator of G-protein signaling 4	0.604879	0.345396	0.614279
51938	Ccdc39	coiled-coil domain containing 39	0.585935	0.346345	0.615286
16912	Psmb9	proteasome (prosome, macropain) subunit, beta type 9 (large multifunctional peptidase 2)	0.629582	0.346876	0.615543
12504	Cd4	CD4 antigen	1.84871	0.346995	0.615543
100861840	#N/A	#N/A	1.02369	0.347404	0.61591
404711	Ighg2c	immunoglobulin heavy constant gamma 2C	1.01913	0.34773	0.616201
320020	6330415G19Rik	RIKEN cDNA 6330415G19 gene	0.625251	0.347938	0.616302
100216535	Scarna9	small Cajal body-specific RNA 9	1.07039	0.353006	0.621502
100503238	#N/A	#N/A	0.727311	0.355761	0.624189
69517	2310001K24Rik	RIKEN cDNA 2310001K24 gene	0.631191	0.35659	0.624824
100534633	Gm15008	predicted gene 15008	1.47293	0.357883	0.625752
104158	Ces1d	carboxylesterase 1D	0.925034	0.359773	0.627469
791079	Mir770	microRNA 770	1.26513	0.359833	0.627469
26358	Aldh1a7	aldehyde dehydrogenase family 1, subfamily A7	0.617779	0.359854	0.627469
723821	Mir199a-2	microRNA 199a-2	0.849417	0.364223	0.631304
16197	Il7r	interleukin 7 receptor	0.799585	0.364537	0.631373
26900	Ddx3y	DEAD (Asp-Glu-Ala-Asp) box polypeptide 3, Y-linked	0.594558	0.36491	0.631742
94249	Slc24a3	solute carrier family 24 (sodium/potassium/calcium exchanger), member 3	0.581008	0.365593	0.632375
100529074	Snora33	small nucleolar RNA, H/ACA box 33	0.837064	0.366735	0.633604
245536	Gm614	predicted gene 614	1.02758	0.367277	0.633849
378466	Gm10033	predicted gene 10033	0.600763	0.367607	0.634023
17329	Cxcl9	chemokine (C-X-C motif) ligand 9	2.45758	0.370522	0.636816
97418	Rnu5g	RNA, U5G small nuclear	0.694595	0.372252	0.638771
73149	Clec4a3	C-type lectin domain family 4, member a3	1.07039	0.373769	0.639845
101488	Slco2b1	solute carrier organic anion transporter family, member 2b1	1.07039	0.373871	0.639845
100502834	Gm15972	predicted gene 15972	0.702081	0.375394	0.640997
100861645	#N/A	#N/A	1.07039	0.378106	0.643023
100499517	Mir3072	microRNA 3072	0.957962	0.37941	0.644244
100042625	Gm3934	predicted gene 3934	0.657637	0.380096	0.645193
100038395	1700061E17Rik	RIKEN cDNA 1700061E17 gene	0.694595	0.380444	0.645497
100038425	#N/A	#N/A	0.596265	0.384837	0.649191
14130	Fcgr2b	Fc receptor, IgG, low affinity IIb	0.657762	0.385526	0.649707
100503307	Gm15408	predicted gene 15408	0.604685	0.385861	0.649911
100041948	Gm9800	predicted gene 9800	0.581735	0.387644	0.65126
73010	Gpr22	G protein-coupled receptor 22	0.986634	0.388837	0.652329
16173	Il18	interleukin 18	1.05159	0.389474	0.652554
22097	Tsix	X (inactive)-specific transcript, opposite strand	0.720187	0.389532	0.65256
17718	ND3	NADH dehydrogenase subunit 3	1.84871	0.391529	0.654125
11812	Apoc1	apolipoprotein C-I	0.643565	0.394245	0.656939
14289	Fpr2	formyl peptide receptor 2	0.802658	0.394857	0.657067
387247	Mirlet7d	microRNA let7d	0.977411	0.396339	0.657817
723963	Mir29b-2	microRNA 29b-2	0.738658	0.396678	0.658307
272031	Plppr1	phospholipid phosphatase related 1	0.584097	0.39856	0.66009
791071	Mir758	microRNA 758	0.694595	0.400142	0.661534
15394	Hoxa1	homeobox A1	0.692042	0.402253	0.663572
723941	Mir541	microRNA 541	0.694595	0.403114	0.664175
667597	BC023105	cDNA sequence BC023105	2.9793	0.403498	0.664416
100124439	Mir344-2	microRNA 344-2	0.694595	0.403931	0.664844
100503724	Dnajc19-ps	DnaJ heat shock protein family (Hsp40) member C19, pseudogene	0.979283	0.405183	0.665751
654838	Traj2	T cell receptor alpha joining 2	0.694595	0.406155	0.666431
100526467	Mir3061	microRNA 3061	0.863263	0.406165	0.666431
228801	Bpifb1	BPI fold containing family B, member 1	0.694595	0.406276	0.666443
667214	9930111J21Rik1	RIKEN cDNA 9930111J21 gene 1	0.65354	0.408188	0.668095
100526508	Mir3102	microRNA 3102	0.946568	0.409847	0.669516
504186	Chrna10	cholinergic receptor, nicotinic, alpha polypeptide 10	0.979641	0.41081	0.670515
546611	Klhl33	kelch-like 33	0.874232	0.412158	0.671636
623672	Gm6444	predicted gene 6444	0.775274	0.412744	0.672374
100526505	Mir3101	microRNA 3101	0.72919	0.414104	0.673079
100502973	Gm12996	predicted gene 12996	0.994267	0.41554	0.674334
107376	E330013P04Rik	RIKEN cDNA E330013P04 gene	0.643565	0.415795	0.674338
56760	Clec1b	C-type lectin domain family 1, member b	0.874232	0.416769	0.674926
73617	1700122H20Rik	RIKEN cDNA 1700122H20 gene	0.731504	0.416905	0.675039
67340	1700052I22Rik	RIKEN cDNA 1700052I22 gene	0.769153	0.417871	0.675886
73216	B9d1os	B9 protein domain 1, opposite strand	0.698922	0.42041	0.677735
723876	Mir486	microRNA 486	0.666494	0.420592	0.677735
12351	Car4	carbonic anhydrase 4	1.02758	0.422991	0.679202
15417	Hoxb9	homeobox B9	0.708491	0.423393	0.679694
723864	Mir425	microRNA 425	0.908587	0.424041	0.680377
100316706	Mir1956	microRNA 1956	1.02758	0.424647	0.681205
100217437	Snord99	small nucleolar RNA, C/D box 99	0.918126	0.425116	0.68167
387180	Mir185	microRNA 185	0.666494	0.42539	0.681775
17972	Ncf4	neutrophil cytosolic factor 4	0.70048	0.426353	0.682394
751533	Mir718	microRNA 718	0.694595	0.42852	0.683891
80978	Mrgprh	MAS-related GPR, member H	0.738658	0.429033	0.684186
387136	Mir1a-1	microRNA 1a-1	0.694595	0.43205	0.68679
382562	Pfn4	profilin family, member 4	0.65484	0.434973	0.688432
624219	Angptl8	angiopoietin-like 8	0.802916	0.438863	0.690917
226652	Arhgap30	Rho GTPase activating protein 30	0.728664	0.439085	0.691085
723837	Mir32	microRNA 32	0.694595	0.444325	0.695133
100503636	1700123M08Rik	RIKEN cDNA 1700123M08 gene	0.607813	0.445001	0.695408
635504	Gm7160	predicted gene 7160	0.63784	0.446708	0.696861
735271	Mir709	microRNA 709	0.694595	0.449679	0.699348
387248	Mirlet7e	microRNA let7e	0.769153	0.450898	0.699968
238384	Slc24a4	solute carrier family 24 (sodium/potassium/calcium exchanger), member 4	0.817312	0.45094	0.699968
100316665	Mir466i	microRNA 466i	0.694595	0.45118	0.699968
77866	E130102H24Rik	RIKEN cDNA E130102H24 gene	0.639675	0.452352	0.700681
387168	Mir150	microRNA 150	0.694595	0.453386	0.70075
100504475	#N/A	#N/A	0.694595	0.454584	0.701346
268885	Stfa2l1	stefin A2 like 1	0.694595	0.454646	0.701346
24087	Tll2	tolloid-like 2	0.694595	0.457477	0.70379
100504598	Gm20305	predicted gene, 20305	0.67406	0.459377	0.705111
100628618	Mir5106	microRNA 5106	0.666494	0.459825	0.705266
449630	Snord15a	small nucleolar RNA, C/D box 15A	0.666494	0.462991	0.707033
623312	Gm6416	predicted gene 6416	0.874232	0.4639	0.707728
74288	Spem1	sperm maturation 1	0.69018	0.465279	0.708708
751523	Mir668	microRNA 668	0.666494	0.466203	0.709549
387173	Mir155	microRNA 155	0.694595	0.468051	0.7109
72690	Grrp1	glycine/arginine rich protein 1	0.947708	0.468306	0.711062
100502892	Gm19437	predicted gene, 19437	0.836105	0.471003	0.712938
666377	Gm8069	predicted pseudogene 8069	0.817312	0.471852	0.713543
100038504	Gm10369	predicted gene 10369	0.643565	0.472578	0.713932
20533	Slc4a1	solute carrier family 4 (anion exchanger), member 1	1.3182	0.472875	0.714069
629820	Gm7008	predicted gene 7008	0.643154	0.476138	0.717093
69659	2310069G16Rik	RIKEN cDNA 2310069G16 gene	0.654739	0.477776	0.718055
16071	Igkc	immunoglobulin kappa constant	0.666494	0.478853	0.719034
21922	Clec3b	C-type lectin domain family 3, member b	1.05947	0.489663	0.726917
387135	Mir18	microRNA 18	0.694595	0.489713	0.726917
432488	Gm17745	predicted gene, 17745	0.626502	0.491863	0.728397
751519	Mir423	microRNA 423	0.666494	0.492496	0.728837
100502914	Gm19451	predicted gene, 19451	0.610603	0.492593	0.728893
16635	Klra4	killer cell lectin-like receptor, subfamily A, member 4	0.666494	0.494117	0.729549
100217436	Snord93	small nucleolar RNA, C/D box 93	0.694595	0.494288	0.729549
100316840	Mir1934	microRNA 1934	0.694595	0.494438	0.729549
12845	Comp	cartilage oligomeric matrix protein	0.81083	0.494589	0.729549
100124366	Traj23	T cell receptor alpha joining 23	0.666494	0.49576	0.730387
723948	Mir302b	microRNA 302b	0.694595	0.497967	0.73174
100316711	Mir1964	microRNA 1964	0.694595	0.498924	0.732143
387150	Mir132	microRNA 132	0.643565	0.499446	0.732143
244551	Nanos3	nanos homolog 3 (Drosophila)	0.666494	0.50011	0.732335
20612	Siglec1	sialic acid binding Ig-like lectin 1, sialoadhesin	0.812558	0.500602	0.732915
17312	Clec10a	C-type lectin domain family 10, member A	0.666494	0.502111	0.734136
100316813	#N/A	#N/A	0.694595	0.502431	0.734337
23890	Gpr34	G protein-coupled receptor 34	1.02758	0.503155	0.734785
724063	Mir330	microRNA 330	0.694595	0.503197	0.734785
387154	Mir136	microRNA 136	0.666494	0.50332	0.734846
18761	Prkcq	protein kinase C, theta	0.636624	0.503922	0.73503
240328	F830016B08Rik	RIKEN cDNA F830016B08 gene	2.59368	0.504144	0.735227
723906	Mir296	microRNA 296	0.694595	0.504752	0.735385
76261	0610040J01Rik	RIKEN cDNA 0610040J01 gene	0.666494	0.505368	0.735722
100861864	#N/A	#N/A	0.67406	0.505479	0.73574
16770	Lalba	lactalbumin, alpha	0.694595	0.506833	0.736452
387186	Mir191	microRNA 191	0.666494	0.507675	0.737237
69387	Dnajb13	DnaJ heat shock protein family (Hsp40) member B13	0.694595	0.517127	0.744213
171281	Acot3	acyl-CoA thioesterase 3	0.666494	0.519107	0.745808
66211	Rpl3l	ribosomal protein L3-like	0.659996	0.521209	0.747359
387251	Mirlet7i	microRNA let7i	0.738658	0.521367	0.747406
434198	B130024G19Rik	RIKEN cDNA B130024G19 gene	0.697312	0.525573	0.75051
100303646	AF357355	snoRNA AF357355	0.666494	0.53186	0.75495
19264	Ptprc	protein tyrosine phosphatase, receptor type, C	0.631113	0.533376	0.756054
100502602	Gm19277	predicted gene, 19277	0.687653	0.53348	0.756061
57738	Slc15a2	solute carrier family 15 (H+/peptide transporter), member 2	0.591821	0.533892	0.756555
100526555	Mir3087	microRNA 3087	0.666494	0.533974	0.756555
246256	Fcgr4	Fc receptor, IgG, low affinity IV	0.642408	0.534983	0.757353
100217432	Snord71	small nucleolar RNA, C/D box 71	0.694595	0.536636	0.758417
625409	Gm6581	predicted gene 6581	0.596703	0.536919	0.758606
100628571	Mir378b	microRNA 378b	0.666494	0.539467	0.760303
100041546	Ly6c2	lymphocyte antigen 6 complex, locus C2	0.666494	0.539996	0.760519
100862143	#N/A	#N/A	0.643565	0.54002	0.760519
13106	Cyp2e1	cytochrome P450, family 2, subfamily e, polypeptide 1	1.07039	0.543735	0.762791
100504261	Gm17608	predicted gene, 17608	0.586828	0.544726	0.76306
735277	Mir697	microRNA 697	0.769153	0.544817	0.76306
100313519	Snord17	small nucleolar RNA, C/D box 17	0.694595	0.55121	0.766993
100628625	Mir5100	microRNA 5100	0.666494	0.552932	0.768126
225594	Gm4841	predicted gene 4841	1.60869	0.556149	0.770068
100303747	Gm12238	predicted gene 12238	0.694595	0.55654	0.770399
14999	H2-DMb1	histocompatibility 2, class II, locus Mb1	0.618567	0.562176	0.774962
100124660	Trbv4	T cell receptor beta, variable 10	0.666494	0.562336	0.774973
17969	Ncf1	neutrophil cytosolic factor 1	0.586178	0.569173	0.780022
100216531	Snord1b	small nucleolar RNA, C/D box 1B	0.636624	0.570063	0.78089
633188	Gm20762	predicted gene, 20762	0.591235	0.570433	0.781052
100526473	Mir3071	microRNA 3071	0.666494	0.571549	0.781837
100217441	Snord23	small nucleolar RNA, C/D box 23	0.694595	0.571762	0.781837
100526466	Mir3060	microRNA 3060	0.666494	0.5772	0.786493
11549	Adra1a	adrenergic receptor, alpha 1a	0.666494	0.579493	0.787859
78473	Skap1	src family associated phosphoprotein 1	0.799767	0.583838	0.790738
751549	Mir92-1	microRNA 92-1	0.643565	0.584923	0.791692
100124484	Mir453	microRNA 453	0.694595	0.58826	0.793969
100302529	Snord72	small nucleolar RNA, C/D box 72	0.694595	0.591123	0.795689
723962	Mir26a-2	microRNA 26a-2	0.666494	0.592728	0.79665
17710	COX3	cytochrome c oxidase subunit III	1.23512	0.598772	0.801144
20201	S100a8	S100 calcium binding protein A8 (calgranulin A)	0.658779	0.60147	0.802416
100862205	#N/A	#N/A	0.694595	0.602937	0.80367
100503268	Gm19622	predicted gene, 19622	0.694595	0.60359	0.804188
217138	Prr15l	proline rich 15-like	0.666494	0.609591	0.808975
434401	Gm5616	NHP2 non-histone chromosome protein 2-like 1 pseudogene	0.626502	0.617403	0.814262
14969	H2-Eb1	histocompatibility 2, class II antigen E beta	0.701257	0.617857	0.81465
100217457	Snord58b	small nucleolar RNA, C/D box 58B	0.586828	0.619636	0.816006
100216538	Snord1a	small nucleolar RNA, C/D box 1A	0.601614	0.638614	0.829143
414094	Dgkeos	diacylglycerol kinase, epsilon, opposite strand	0.694595	0.652266	0.837601
19870	Snord73a	small nucleolar RNA, C/D box U73A	0.694595	0.663443	0.843599
378472	Vaultrc5	vault RNA component 5	0.694595	0.664261	0.844134
72054	Cyp4f18	cytochrome P450, family 4, subfamily f, polypeptide 18	0.694595	0.683304	0.855164
12525	Cd8a	CD8 antigen, alpha chain	1.07039	0.687379	0.857588
20555	Slfn1	schlafen 1	0.666494	0.697842	0.863112
17863	Myb	myeloblastosis oncogene	0.714134	0.726786	0.880923
79235	Lrat	lecithin-retinol acyltransferase (phosphatidylcholine-retinol-O-acyltransferase)	1.47293	0.730892	0.883564
620913	Gm12185	predicted gene 12185	0.842861	0.758994	0.898226
17709	COX2	cytochrome c oxidase subunit II	1.06413	0.791812	0.917121
19373	Rag1	recombination activating gene 1	0.694595	0.873128	0.956238
93706	Pcdhgc3	protocadherin gamma subfamily C, 3	-0.531077	1.79874e-05	0.00185197
108148	Galnt2	UDP-N-acetyl-alpha-D-galactosamine:polypeptide N-acetylgalactosaminyltransferase 2	-0.548857	2.07478e-05	0.00201373
12313	Calm1	calmodulin 1	-0.486806	2.44161e-05	0.00225486
68465	Adipor2	adiponectin receptor 2	0.555208	2.82562e-05	0.00241892
56401	P3h1	prolyl 3-hydroxylase 1	-0.573161	3.92237e-05	0.00291809
19038	Ppic	peptidylprolyl isomerase C	-0.549865	4.15075e-05	0.00299759
105245	Txndc5	thioredoxin domain containing 5	-0.543782	4.77743e-05	0.00330648
74777	Sepn1	selenoprotein N, 1	-0.560145	5.03536e-05	0.00342539
93723	Pcdhga11	protocadherin gamma subfamily A, 11	-0.451377	9.75481e-05	0.00516124
93712	Pcdhga4	protocadherin gamma subfamily A, 4	-0.447638	0.000109355	0.00550742
29875	Iqgap1	IQ motif containing GTPase activating protein 1	-0.578593	0.000109874	0.00550742
93715	Pcdhga7	protocadherin gamma subfamily A, 7	-0.446444	0.000114375	0.00562207
93713	Pcdhga5	protocadherin gamma subfamily A, 5	-0.444846	0.000118205	0.00573633
11747	Anxa5	annexin A5	-0.54644	0.000119812	0.00576894
93702	Pcdhgb5	protocadherin gamma subfamily B, 5	-0.448061	0.000120013	0.00576894
93717	Pcdhga9	protocadherin gamma subfamily A, 9	-0.446642	0.000120839	0.00577225
66958	Tmx2	thioredoxin-related transmembrane protein 2	0.505837	0.000123732	0.00589197
93700	Pcdhgb2	protocadherin gamma subfamily B, 2	-0.440312	0.000124811	0.0059157
93710	Pcdhga2	protocadherin gamma subfamily A, 2	-0.441085	0.000127558	0.00601775
93701	Pcdhgb4	protocadherin gamma subfamily B, 4	-0.444864	0.000128797	0.00605743
93709	Pcdhga1	protocadherin gamma subfamily A, 1	-0.445127	0.000132013	0.00610753
14718	Got1	glutamic-oxaloacetic transaminase 1, soluble	0.521907	0.000132543	0.00610753
93722	Pcdhga10	protocadherin gamma subfamily A, 10	-0.446701	0.000134746	0.00612641
15526	Hspa9	heat shock protein 9	0.496773	0.000135088	0.00612641
93699	Pcdhgb1	protocadherin gamma subfamily B, 1	-0.445862	0.000142461	0.00632891
19414	Rasa3	RAS p21 protein activator 3	-0.547168	0.000143341	0.0063495
93707	Pcdhgc4	protocadherin gamma subfamily C, 4	-0.447346	0.000144024	0.00636129
20916	Sucla2	succinate-Coenzyme A ligase, ADP-forming, beta subunit	0.539793	0.000145111	0.00636548
93703	Pcdhgb6	protocadherin gamma subfamily B, 6	-0.447955	0.000147941	0.00642257
93705	Pcdhgb8	protocadherin gamma subfamily B, 8	-0.441462	0.000148857	0.00642567
74148	Cluh	clustered mitochondria (cluA/CLU1) homolog	0.461671	0.000148858	0.00642567
75705	Eif4b	eukaryotic translation initiation factor 4B	-0.439642	0.000149277	0.00642567
93714	Pcdhga6	protocadherin gamma subfamily A, 6	-0.444881	0.000151363	0.00647883
83945	Dnaja3	DnaJ heat shock protein family (Hsp40) member A3	0.463309	0.000152062	0.00647893
109689	Arrb1	arrestin, beta 1	-0.538451	0.000153268	0.00647893
13713	Elk3	ELK3, member of ETS oncogene family	-0.54421	0.000153426	0.00647893
93704	Pcdhgb7	protocadherin gamma subfamily B, 7	-0.441094	0.000156657	0.00656822
26451	Rpl27a	ribosomal protein L27A	-0.555247	0.0001585	0.00658098
93708	Pcdhgc5	protocadherin gamma subfamily C, 5	-0.440689	0.000159095	0.00658776
93724	Pcdhga12	protocadherin gamma subfamily A, 12	-0.444581	0.000166114	0.00673204
93711	Pcdhga3	protocadherin gamma subfamily A, 3	-0.446102	0.000169202	0.0068209
93716	Pcdhga8	protocadherin gamma subfamily A, 8	-0.440929	0.000170549	0.0068245
11518	Add1	adducin 1 (alpha)	-0.441277	0.000177183	0.00693553
100862399	#N/A	#N/A	-0.552144	0.000184348	0.00711253
100273	Osbpl9	oxysterol binding protein-like 9	0.409771	0.000184371	0.00711253
21803	Tgfb1	transforming growth factor, beta 1	-0.5093	0.000186045	0.00715896
52398	Sept11	septin 11	-0.497748	0.000187921	0.00719481
67399	Pdlim7	PDZ and LIM domain 7	-0.570219	0.000188893	0.00721392
12757	Clta	clathrin, light polypeptide (Lca)	-0.466874	0.000201893	0.00751283
22329	Vcam1	vascular cell adhesion molecule 1	-0.444473	0.000202403	0.00751283
93684	Sep15	selenoprotein 15	-0.506479	0.000202636	0.00751283
11364	Acadm	acyl-Coenzyme A dehydrogenase, medium chain	0.571375	0.000203332	0.00752032
71268	Lrrfip2	leucine rich repeat (in FLII) interacting protein 2	0.573193	0.000214216	0.00778352
12567	Cdk4	cyclin-dependent kinase 4	-0.571485	0.000217574	0.00785638
14678	Gnai2	guanine nucleotide binding protein (G protein), alpha inhibiting 2	-0.491227	0.000220777	0.00795321
19205	Ptbp1	polypyrimidine tract binding protein 1	-0.513835	0.000221971	0.00796021
21687	Tek	endothelial-specific receptor tyrosine kinase	-0.562134	0.000250555	0.00873675
16777	Lamb1	laminin B1	-0.495942	0.000259318	0.00889975
14376	Ganab	alpha glucosidase 2 alpha neutral subunit	-0.416937	0.000276145	0.00926851
21828	Thbs4	thrombospondin 4	0.540573	0.000292503	0.00966846
66314	Tpd52l2	tumor protein D52-like 2	-0.439313	0.000295932	0.00972447
51788	H2afz	H2A histone family, member Z	-0.517587	0.000302756	0.00983549
100861648	#N/A	#N/A	-0.44069	0.000311521	0.0100571
320683	Zfp629	zinc finger protein 629	0.576455	0.000319481	0.0101846
14042	Ext1	exostoses (multiple) 1	-0.426823	0.000321131	0.0102159
53318	Pdlim3	PDZ and LIM domain 3	-0.534706	0.00035342	0.0109238
26934	Racgap1	Rac GTPase-activating protein 1	-0.565275	0.000360361	0.0110486
192970	Dhrs11	dehydrogenase/reductase (SDR family) member 11	0.503759	0.000374861	0.0112687
67941	Rps27l	ribosomal protein S27-like	-0.489713	0.000374934	0.0112687
16796	Lasp1	LIM and SH3 protein 1	-0.557415	0.000379719	0.0113574
12406	Serpinh1	serine (or cysteine) peptidase inhibitor, clade H, member 1	-0.440003	0.000389241	0.0115394
218454	Lhfpl2	lipoma HMGIC fusion partner-like 2	-0.488532	0.000391445	0.0115822
66251	Arfgap3	ADP-ribosylation factor GTPase activating protein 3	-0.449066	0.00039552	0.0116279
13014	Cstb	cystatin B	-0.527102	0.000396041	0.0116279
280411	Lix1l	Lix1-like	-0.458617	0.000425892	0.0122523
53421	Sec61a1	Sec61 alpha 1 subunit (S. cerevisiae)	-0.487473	0.000426154	0.0122523
63959	Slc29a1	solute carrier family 29 (nucleoside transporters), member 1	-0.536911	0.000432181	0.0123789
57294	Rps27	ribosomal protein S27	-0.477122	0.000440213	0.0125553
14862	Gstm1	glutathione S-transferase, mu 1	0.493223	0.000442812	0.0125568
16911	Lmo4	LIM domain only 4	-0.477002	0.000451113	0.0126129
74122	Tmem43	transmembrane protein 43	-0.551105	0.000462707	0.0128195
57265	Fzd2	frizzled class receptor 2	-0.496949	0.000479405	0.0131625
52009	Hn1l	hematological and neurological expressed 1-like	-0.473884	0.000480801	0.0131771
19221	Ptgfrn	prostaglandin F2 receptor negative regulator	-0.501286	0.000486104	0.0132272
98238	Lrrc59	leucine rich repeat containing 59	-0.409305	0.000490452	0.0133218
83669	Wdr6	WD repeat domain 6	-0.567364	0.000506518	0.0136366
13038	Ctsk	cathepsin K	-0.553561	0.000521227	0.0138854
13135	Dad1	defender against cell death 1	-0.407778	0.000532861	0.0140968
16151	Ikbkg	inhibitor of kappaB kinase gamma	0.542725	0.000537876	0.0142048
16202	Ilk	integrin linked kinase	-0.443542	0.000544824	0.0143231
19128	Pros1	protein S (alpha)	-0.571688	0.000554618	0.014436
235169	Foxred1	FAD-dependent oxidoreductase domain containing 1	0.42879	0.000558265	0.0144921
233406	Prc1	protein regulator of cytokinesis 1	-0.498665	0.000560672	0.0145298
75599	Pcdh1	protocadherin 1	-0.561437	0.000570117	0.0146996
66475	Rps23	ribosomal protein S23	-0.549632	0.000580786	0.0149242
227197	Ndufs1	NADH dehydrogenase (ubiquinone) Fe-S protein 1	0.543169	0.000586737	0.0149602
67397	Erp29	endoplasmic reticulum protein 29	-0.55541	0.000588225	0.0149602
54325	Elovl1	elongation of very long chain fatty acids (FEN1/Elo2, SUR4/Elo3, yeast)-like 1	-0.513005	0.000589061	0.0149602
23789	Coro1b	coronin, actin binding protein 1B	-0.541405	0.000609136	0.0153422
71819	Kif23	kinesin family member 23	-0.541282	0.00061482	0.0154598
12534	Cdk1	cyclin-dependent kinase 1	-0.558346	0.000624911	0.0156618
14182	Fgfr1	fibroblast growth factor receptor 1	-0.457153	0.000657053	0.0162535
20502	Slc16a2	solute carrier family 16 (monocarboxylic acid transporters), member 2	-0.487177	0.000682976	0.0167318
12227	Btg2	B cell translocation gene 2, anti-proliferative	0.449618	0.000694081	0.0168952
22059	Trp53	transformation related protein 53	-0.431171	0.000695946	0.0169136
237360	Adamts14	a disintegrin-like and metallopeptidase (reprolysin type) with thrombospondin type 1 motif, 14	-0.524875	0.00069932	0.0169685
26919	Zfp346	zinc finger protein 346	0.507916	0.00070277	0.0169981
16775	Lama4	laminin, alpha 4	-0.440506	0.000716386	0.0171569
17283	Men1	multiple endocrine neoplasia 1	-0.542152	0.000734039	0.0174833
74315	Rnf145	ring finger protein 145	-0.468806	0.000734303	0.0174833
14235	Foxm1	forkhead box M1	-0.519927	0.000742602	0.0175324
20692	Sparc	secreted acidic cysteine rich glycoprotein	-0.477574	0.000747032	0.0175668
13885	Esd	esterase D/formylglutathione hydrolase	0.441808	0.000768788	0.0179638
80294	Pofut2	protein O-fucosyltransferase 2	-0.403856	0.000779339	0.0180574
13822	Epb41l2	erythrocyte membrane protein band 4.1 like 2	-0.379936	0.000779385	0.0180574
66853	Pnpla2	patatin-like phospholipase domain containing 2	0.495207	0.00080203	0.0184334
18569	Pdcd4	programmed cell death 4	-0.535303	0.00083582	0.0190255
56722	Litaf	LPS-induced TN factor	-0.481523	0.000842479	0.0191322
94280	Sfxn3	sideroflexin 3	-0.551623	0.000860595	0.0194566
99543	Olfml3	olfactomedin-like 3	-0.468091	0.000865736	0.0195149
20405	Sh3gl1	SH3-domain GRB2-like 1	-0.426935	0.000879733	0.0197138
84004	Mcam	melanoma cell adhesion molecule	-0.431479	0.000883307	0.0197648
19697	Rela	v-rel reticuloendotheliosis viral oncogene homolog A (avian)	-0.489283	0.000894906	0.0199365
21681	Alyref	Aly/REF export factor	-0.434833	0.000901023	0.0200435
19342	Rab4b	RAB4B, member RAS oncogene family	-0.492909	0.000902868	0.0200553
109815	Vimp	VCP-interacting membrane protein	-0.437976	0.000904989	0.0200731
102371	Myzap	myocardial zonula adherens protein	0.470488	0.000923518	0.0203702
17869	Myc	myelocytomatosis oncogene	0.570233	0.000925068	0.0203702
23986	Eci2	enoyl-Coenzyme A delta isomerase 2	0.454391	0.00093356	0.0205275
18293	Ogdh	oxoglutarate (alpha-ketoglutarate) dehydrogenase (lipoamide)	0.445752	0.000937737	0.0205601
70218	Kif18b	kinesin family member 18B	-0.519326	0.000943835	0.0206344
67414	Mfn1	mitofusin 1	0.510435	0.000989329	0.0212629
66125	Sf3b5	splicing factor 3b, subunit 5	-0.558146	0.0010043	0.0215238
11601	Angpt2	angiopoietin 2	-0.522143	0.00103926	0.0221166
217830	9030617O03Rik	RIKEN cDNA 9030617O03 gene	-0.48553	0.00104211	0.0221166
94061	Mrpl1	mitochondrial ribosomal protein L1	0.571685	0.00105158	0.0222667
18220	Nucb1	nucleobindin 1	-0.43554	0.00105892	0.0223179
110796	Tshz1	teashirt zinc finger family member 1	0.543742	0.00106818	0.0224509
19285	Ptrf	polymerase I and transcript release factor	-0.446828	0.00109398	0.0227029
20425	Shmt1	serine hydroxymethyltransferase 1 (soluble)	0.576434	0.00111172	0.0229732
229595	Adamtsl4	ADAMTS-like 4	-0.532095	0.00112325	0.0230692
56496	Tspan6	tetraspanin 6	-0.46167	0.00112333	0.0230692
29856	Smtn	smoothelin	-0.468891	0.00112517	0.0230758
57296	Psmd8	proteasome (prosome, macropain) 26S subunit, non-ATPase, 8	-0.417046	0.001132	0.0231055
53901	Rcan2	regulator of calcineurin 2	0.533547	0.00114655	0.0232589
13682	Eif4a2	eukaryotic translation initiation factor 4A2	0.493613	0.00116124	0.023375
234407	Colgalt1	collagen beta(1-O)galactosyltransferase 1	-0.468466	0.00119052	0.0238222
69742	Tm2d2	TM2 domain containing 2	-0.502665	0.00120735	0.0239864
104112	Acly	ATP citrate lyase	-0.366234	0.00121081	0.0240238
78894	Aacs	acetoacetyl-CoA synthetase	-0.544967	0.00122444	0.0241684
59009	Sh3rf1	SH3 domain containing ring finger 1	-0.556831	0.0012287	0.0241898
16952	Anxa1	annexin A1	0.469801	0.00124243	0.0243972
66102	Cxcl16	chemokine (C-X-C motif) ligand 16	-0.571771	0.00126717	0.024748
100862007	#N/A	#N/A	-0.511277	0.00128352	0.0249786
67695	Ost4	oligosaccharyltransferase complex subunit 4 (non-catalytic)	-0.483987	0.0012984	0.0252039
66913	Kdelr2	KDEL (Lys-Asp-Glu-Leu) endoplasmic reticulum protein retention receptor 2	-0.399509	0.00130507	0.0253012
27973	Vkorc1	vitamin K epoxide reductase complex, subunit 1	-0.52729	0.00131157	0.0253648
105675	Ppif	peptidylprolyl isomerase F (cyclophilin F)	0.485113	0.00131842	0.0254627
52588	Tspan14	tetraspanin 14	-0.499618	0.00133472	0.0256475
108911	Rcc2	regulator of chromosome condensation 2	-0.44716	0.00134871	0.0257862
13543	Dvl2	dishevelled segment polarity protein 2	-0.558667	0.00136953	0.0261188
216971	Fam222b	family with sequence similarity 222, member B	0.493953	0.00138675	0.0263155
70207	Taco1	translational activator of mitochondrially encoded cytochrome c oxidase I	0.510455	0.00140893	0.0267031
100732	Mapre3	microtubule-associated protein, RP/EB family, member 3	0.426587	0.00144217	0.0272652
13340	Slc29a2	solute carrier family 29 (nucleoside transporters), member 2	0.529619	0.00145505	0.0274407
228880	Zmynd8	zinc finger, MYND-type containing 8	0.420245	0.00146168	0.0275097
27402	Pdhx	pyruvate dehydrogenase complex, component X	0.462896	0.00146271	0.0275097
74120	Zfp263	zinc finger protein 263	0.519702	0.00147445	0.0276354
52064	Coq5	coenzyme Q5 methyltransferase	0.399045	0.00148568	0.0278118
54667	Atp8b2	ATPase, class I, type 8B, member 2	-0.377736	0.0014986	0.0279919
28169	Agpat3	1-acylglycerol-3-phosphate O-acyltransferase 3	0.40775	0.00150598	0.0279919
19734	Rgs16	regulator of G-protein signaling 16	0.499764	0.00150791	0.0279919
74013	Rftn2	raftlin family member 2	-0.529845	0.00154142	0.028436
72599	Pdia5	protein disulfide isomerase associated 5	-0.56424	0.00155595	0.0286614
102644	Oaf	out at first homolog	-0.578527	0.00156045	0.0286829
381022	Kmt2d	lysine (K)-specific methyltransferase 2D	0.504998	0.00156526	0.0287366
11370	Acadvl	acyl-Coenzyme A dehydrogenase, very long chain	0.561247	0.00157377	0.028834
52502	Carhsp1	calcium regulated heat stable protein 1	-0.46369	0.00157435	0.028834
217692	Sipa1l1	signal-induced proliferation-associated 1 like 1	0.490395	0.00160559	0.0292655
68481	Mpzl1	myelin protein zero-like 1	-0.426606	0.00161414	0.0293511
230249	AI314180	expressed sequence AI314180	0.47584	0.0016546	0.0299205
67238	Fam220a	family with sequence similarity 220, member A	0.434499	0.00165527	0.0299205
19352	Rabggtb	Rab geranylgeranyl transferase, b subunit	0.381155	0.00165811	0.0299363
99138	Stard7	START domain containing 7	0.36729	0.00171702	0.0307449
77559	Agl	amylo-1,6-glucosidase, 4-alpha-glucanotransferase	0.554935	0.00172854	0.0308642
11790	Speg	SPEG complex locus	0.487834	0.00172976	0.0308642
14367	Fzd5	frizzled class receptor 5	0.452402	0.00173675	0.0309064
107045	Lars	leucyl-tRNA synthetase	0.449688	0.00173803	0.0309064
66887	Lonp2	lon peptidase 2, peroxisomal	0.351552	0.00173821	0.0309064
15107	Hadh	hydroxyacyl-Coenzyme A dehydrogenase	0.357611	0.00174571	0.0309639
17105	Lyz2	lysozyme 2	-0.52336	0.00175558	0.0309639
23790	Coro1c	coronin, actin binding protein 1C	-0.570933	0.00176276	0.0310173
12237	Bub3	BUB3 mitotic checkpoint protein	-0.422388	0.00176506	0.0310219
69038	Tmem258	transmembrane protein 258	-0.486851	0.00178942	0.0313416
171580	Mical1	microtubule associated monooxygenase, calponin and LIM domain containing 1	-0.532388	0.00179252	0.0313538
110842	Etfa	electron transferring flavoprotein, alpha polypeptide	0.476113	0.00180096	0.0314035
18830	Pltp	phospholipid transfer protein	-0.52221	0.00180298	0.0314035
268396	Sh3pxd2b	SH3 and PX domains 2B	-0.462698	0.00180326	0.0314035
100861999	#N/A	#N/A	-0.551122	0.00180681	0.0314295
11733	Ank1	ankyrin 1, erythroid	0.400327	0.0018171	0.0315006
22110	Tspyl1	testis-specific protein, Y-encoded-like 1	-0.364278	0.00182033	0.0315207
93737	Pard6g	par-6 family cell polarity regulator gamma	-0.528551	0.0018334	0.0317109
104445	Cdc42ep1	CDC42 effector protein (Rho GTPase binding) 1	-0.525121	0.00184842	0.0318914
11465	Actg1	actin, gamma, cytoplasmic 1	-0.382123	0.00185011	0.0318914
70223	Nars	asparaginyl-tRNA synthetase	0.352715	0.00185512	0.0319415
66168	Grina	glutamate receptor, ionotropic, N-methyl D-aspartate-associated protein 1 (glutamate binding)	0.393192	0.00186041	0.0319965
192185	Nadk	NAD kinase	-0.487157	0.00189477	0.032514
94275	Maged1	melanoma antigen, family D, 1	-0.387585	0.00192214	0.0327258
13024	Ctla2a	cytotoxic T lymphocyte-associated protein 2 alpha	-0.571229	0.00197629	0.0333127
319899	Dock6	dedicator of cytokinesis 6	-0.425361	0.00198617	0.0333726
72136	Chst14	carbohydrate (N-acetylgalactosamine 4-0) sulfotransferase 14	-0.552772	0.0019886	0.0333726
68497	Arel1	apoptosis resistant E3 ubiquitin protein ligase 1	0.438027	0.00199182	0.0333899
242481	Palm2	paralemmin 2	0.552597	0.00201639	0.0336168
66059	Krtcap2	keratinocyte associated protein 2	-0.427548	0.00204284	0.0339118
67457	Frmd8	FERM domain containing 8	-0.452606	0.00204521	0.0339118
100861980	#N/A	#N/A	-0.455747	0.00206486	0.0341156
19303	Pxn	paxillin	-0.350941	0.00206491	0.0341156
407831	Tmem204	transmembrane protein 204	-0.552792	0.00206987	0.0341349
229731	Slc25a24	solute carrier family 25 (mitochondrial carrier, phosphate carrier), member 24	-0.500021	0.00208395	0.0343078
54141	Spag5	sperm associated antigen 5	-0.564202	0.0020871	0.0343078
19272	Ptprk	protein tyrosine phosphatase, receptor type, K	0.450782	0.00210814	0.0345789
414801	Itprip	inositol 1,4,5-triphosphate receptor interacting protein	-0.429295	0.00211214	0.0345892
66681	Pgm1	phosphoglucomutase 1	-0.571624	0.00211331	0.0345892
67122	Nrarp	Notch-regulated ankyrin repeat protein	-0.550857	0.00212769	0.0347872
107652	Uap1	UDP-N-acetylglucosamine pyrophosphorylase 1	-0.360337	0.00214927	0.0350041
14057	Sfxn1	sideroflexin 1	-0.476116	0.00215632	0.0350299
116873	Stim2	stromal interaction molecule 2	-0.454102	0.00217343	0.0352342
18557	Cdk18	cyclin-dependent kinase 18	0.571845	0.00217985	0.0352804
212168	Zswim4	zinc finger SWIM-type containing 4	-0.360787	0.00218266	0.0352804
15982	Ifrd1	interferon-related developmental regulator 1	0.4701	0.00218332	0.0352804
229541	Dennd4b	DENN/MADD domain containing 4B	0.469953	0.00219438	0.0353829
20411	Sorbs1	sorbin and SH3 domain containing 1	0.500304	0.0022002	0.035403
67528	Nudt7	nudix (nucleoside diphosphate linked moiety X)-type motif 7	0.57715	0.00220785	0.0354886
68436	Rpl34	ribosomal protein L34	-0.559951	0.00228309	0.0364673
18391	Sigmar1	sigma non-opioid intracellular receptor 1	-0.564289	0.00229045	0.0365465
67072	Cdc37l1	cell division cycle 37-like 1	0.524755	0.00230986	0.0366439
14584	Gfpt2	glutamine fructose-6-phosphate transaminase 2	-0.496761	0.00231211	0.0366439
228140	Tnks1bp1	tankyrase 1 binding protein 1	-0.481179	0.00231211	0.0366439
16400	Itga3	integrin alpha 3	-0.361309	0.00233077	0.0368007
80907	Lactb	lactamase, beta	0.547413	0.00236332	0.0371261
12035	Bcat1	branched chain aminotransferase 1, cytosolic	-0.438491	0.00237324	0.0372059
216725	Adamts2	a disintegrin-like and metallopeptidase (reprolysin type) with thrombospondin type 1 motif, 2	-0.547368	0.00237478	0.0372059
74051	Steap2	six transmembrane epithelial antigen of prostate 2	0.567456	0.00237573	0.0372059
320502	Lmod3	leiomodin 3 (fetal)	0.514078	0.002407	0.0375659
20068	Rps17	ribosomal protein S17	-0.418865	0.00240807	0.0375659
66480	Rpl15	ribosomal protein L15	-0.420026	0.00241117	0.0375659
[truncated: 13,240 more rows]
