# Supplementary material for: Single-cell analysis of murine fibroblasts identifies neonatal to adult switching that regulates cardiomyocyte maturation
Source: Nat Commun. 2020 May 22;11:2585. doi: 10.1038/s41467-020-16204-w (PMC7244751; doi:10.1038/s41467-020-16204-w)
Supplement: Supplementary file 29 — Supplementary Data 26 [file 41467_2020_16204_MOESM29_ESM.xlsx]

## Sheet: S26_logTPM in RNASeq
Supplementary Data Table 26 logTPM of upregulated and downregulated genes in RNASeq
GeneID	Chr	Length	Symbol	Gene name	P1	P21	P56	imCMs-NF	imCMs-AF
399548	9	4244	Scn4b	sodium channel, type IV, beta	0.116888	1.21899	2.93444	0.0707202	0.0617392
272428	7	2491	Acsm5	acyl-CoA synthetase medium-chain family member 5	0	0.891958	1.54355	0.0313331	0
216864	11	1550	Mgl2	macrophage galactose N-acetyl-galactosamine specific lectin 2	0.292297	2.35183	2.83803	0.111573	0
65079	16	1874	Rtn4r	reticulon 4 receptor	0.503927	1.33537	2.95838	1.52021	1.76149
79235	3	5349	Lrat	lecithin-retinol acyltransferase (phosphatidylcholine-retinol-O-acyltransferase)	0.19026	1.29333	3.0339	0	0.0325822
245643	X	3141	Frmpd3	FERM and PDZ domain containing 3	0	0.832365	1.05982	0.195163	0.101658
226695	1	1613	Ifi205	interferon activated gene 205	0	1.48395	1.49265	1.76269	2.39378
631323	11	2702	Gm12250	predicted gene 12250	0.85704	3.42088	4.01762	1.37996	2.11739
69629	10	642	2310039L15Rik	RIKEN cDNA 2310039L15 gene	0.128051	2.55569	2.69114	0.116448	0.135454
69603	13	718	2310020H05Rik	RIKEN cDNA 2310020H05 gene	0	1.29629	2.08828	0	0
216739	11	3074	Acsl6	acyl-CoA synthetase long-chain family member 6	0.205589	1.3456	1.97471	0.300969	0.341009
14816	10	6990	Grm1	glutamate receptor, metabotropic 1	0.102043	1.11871	1.95703	0	0.0250279
504186	7	2513	Chrna10	cholinergic receptor, nicotinic, alpha polypeptide 10	0.218575	1.69111	2.03838	0.0702751	0.213236
71037	14	1015	Prss55	protease, serine 55	0	1.41133	1.60351	0.075214	0
71756	16	4583	Cpn2	carboxypeptidase N, polypeptide 2	0.0375595	0.616449	1.05755	0	0.0379259
100041085	10	1782	Mfsd4b3	major facilitator superfamily domain containing 4B3	0.366691	2.0683	2.34033	0.863853	0.881031
16005	17	2111	Igfals	insulin-like growth factor binding protein, acid labile subunit	0.222566	1.60411	2.02234	0.169645	0.224547
17762	11	5387	Mapt	microtubule-associated protein tau	0.761819	2.98464	3.59631	0.213284	0.279217
58916	18	2207	Myot	myotilin	0.262762	2.10348	2.55493	0.102354	0.390343
66211	17	1595	Rpl3l	ribosomal protein L3-like	3.03587	5.73407	6.29079	1.20253	1.58548
27281	16	2915	Hrasls	HRAS-like suppressor	0.311003	2.40496	2.71475	0.567373	0.783787
626578	5	3528	Gbp10	guanylate-binding protein 10	0.261067	0.866037	2.38755	0.0844818	0.332154
100039796	11	2816	Tgtp2	T cell specific GTPase 2	0.0475097	1.93457	2.05471	0.913134	1.75292
100303739	11	1618	Gm10844	predicted gene 10844	0.150673	0.95916	1.7	0.203878	0.154475
170761	9	2181	Pdzd3	PDZ domain containing 3	0.59015	1.44665	2.14418	0.587613	0.573083
14960	17	1069	H2-Aa	histocompatibility 2, class II antigen A, alpha	1.47213	4.19203	4.88942	0.138315	0
100503752	11	595	Gm12224	predicted gene 12224	0.366175	1.58783	2.49692	0.453618	0.37449
53857	6	1432	Tuba8	tubulin, alpha 8	2.53248	4.91108	5.68669	3.00728	3.4382
11549	14	4137	Adra1a	adrenergic receptor, alpha 1a	0.271064	1.7706	2.41995	0	0.022261
100033459	1	2987	Ifi208	interferon activated gene 208	0	0.979407	0.690949	0	0.257346
319476	14	7318	Lrtm1	leucine-rich repeats and transmembrane domains 1	1.53718	3.87741	4.56692	0.503817	1.15813
100628611	18	88	Mir5107	microRNA 5107	3.07349	5.51851	6.48236	1.30913	0
12526	6	1416	Cd8b1	CD8 antigen, beta chain 1	0	1.96389	0.86775	0	0
78520	7	1077	C330022C24Rik	RIKEN cDNA C330022C24 gene	0.341581	1.71433	1.89369	0.459474	0.69083
12500	9	1330	Cd3d	CD3 antigen, delta polypeptide	0	1.38431	0.857577	0	0
17060	19	2097	Blnk	B cell linker	0.0409728	0.814536	0.892945	0.386017	0.626922
69578	7	992	2310016G11Rik	RIKEN cDNA 2310016G11 gene	0.162819	1.3484	1.60334	0	0
11870	7	1417	Art1	ADP-ribosyltransferase 1	2.74446	5.71697	5.71701	2.04247	2.28949
70100	16	2917	2310015D24Rik	RIKEN cDNA 2310015D24 gene	0.0863611	0.681677	0.927995	0.855547	0.862049
14409	4	1820	Gabrr2	gamma-aminobutyric acid (GABA) C receptor, subunit rho 2	0.0470641	0.661568	1.04435	0	0.134098
665119	16	2337	Sec14l5	SEC14-like lipid binding 5	0.233253	0.910146	1.30286	0.202472	0.236856
240595	19	5077	Kcnv2	potassium channel, subfamily V, member 2	0.119431	0.946896	1.54655	0.0354018	0.0181766
238447	12	1225	Igha	immunoglobulin heavy constant alpha	0.251833	1.76214	1.69597	0	0
18670	5	4075	Abcb4	ATP-binding cassette, sub-family B (MDR/TAP), member 4	0.557641	2.33589	2.51341	0.115758	0.122588
20607	15	3928	Sstr3	somatostatin receptor 3	0.197533	0.690995	1.45858	0.396058	0.313167
237403	10	3439	Lingo3	leucine rich repeat and Ig domain containing 3	0.27609	1.2263	2.11277	0.49372	0.739847
20293	11	536	Ccl12	chemokine (C-C motif) ligand 12	0.120281	1.7609	1.83286	0.682345	0.9009
103988	11	2245	Gck	glucokinase	0.545322	1.71571	2.89543	0.334048	0.299373
319314	19	1193	A930001C03Rik	RIKEN cDNA A930001C03 gene	0.0709391	1.29103	1.17133	2.09255	2.11175
74488	16	5308	Lrrc15	leucine rich repeat containing 15	0.794282	2.09097	3.06327	0.654279	0.860917
69659	15	862	2310069G16Rik	RIKEN cDNA 2310069G16 gene	0.266384	0.758145	1.7838	0.333757	0.53884
546611	14	1602	Klhl33	kelch-like 33	0.701227	3.41754	2.59056	0.10814	0.246309
100125263	6	520	Trbc2	T cell receptor beta, constant 2	0	2.75311	1.34015	0.141911	0
104362	2	706	Meig1	meiosis expressed gene 1	0	1.04412	1.13731	0.137009	0.314768
333883	2	796	Cd59b	CD59b antigen	0.104523	0.783238	1.43126	1.00764	0.807008
57266	13	1827	Cxcl14	chemokine (C-X-C motif) ligand 14	0.116004	0.583748	1.43418	0.252371	0.895872
69671	4	968	Tmem52	transmembrane protein 52	0.0867314	1.19615	1.27873	0.259358	0.69407
100504689	9	1117	Plscr5	phospholipid scramblase family, member 5	0.0755877	0.953874	1.20832	0	0.269298
100503044	3	2759	A730020M07Rik	RIKEN cDNA A730020M07 gene	0.0616377	0.71608	0.770834	0.0642059	0.364342
14969	17	1669	H2-Eb1	histocompatibility 2, class II antigen E beta	1.68776	3.77579	4.59431	1.03663	1.43264
223672	15	1573	Apol9a	apolipoprotein L 9a	0.576942	2.46295	2.65577	2.57793	3.72246
17926	1	2080	Myoc	myocilin	0.290671	1.42082	1.31824	0.0734707	0.0817361
30952	4	4708	Cngb3	cyclic nucleotide gated channel beta 3	0.105956	1.32207	0.736337	0	0.423168
16420	2	5110	Itgb6	integrin beta 6	0.377088	1.39863	1.99995	1.52255	1.92059
244886	9	2407	Tmem266	transmembrane protein 266	0.331341	1.42883	1.66813	0.18666	0.233701
52815	8	2221	Ldhd	lactate dehydrogenase D	1.48375	3.23071	4.02052	1.28406	1.79304
20307	11	511	Ccl8	chemokine (C-C motif) ligand 8	0	1.53592	1.3863	0.306037	1.98757
16149	18	1415	Cd74	CD74 antigen (invariant polypeptide of major histocompatibility complex, class II antigen-associated)	3.29269	5.24599	6.23075	0.442111	0.578484
21822	11	2809	Tgtp1	T cell specific GTPase 1	0.271725	1.06418	1.13271	0.12245	0.43238
666009	1	570	Gm7889	predicted gene 7889	0.730959	1.71869	2.24154	0.378486	0.377208
71960	7	6376	Myh14	myosin, heavy polypeptide 14	1.80788	3.83367	4.30044	0.922673	1.40272
76257	9	2726	Slc38a3	solute carrier family 38, member 3	1.7616	4.17272	4.31763	0.964777	1.3014
58522	5	1532	Trim54	tripartite motif-containing 54	3.40851	5.25258	6.08265	3.52964	4.55581
100862175	9	1152	Gm10698	predicted gene 10698	0.265842	0.127037	2.41901	1.13535	1.307
20183	1	2363	Rxrg	retinoid X receptor gamma	1.72583	4.03186	4.26071	0.181255	0.870815
238564	13	5641	Mylk4	myosin light chain kinase family, member 4	1.95992	3.6959	4.49008	1.33216	1.91953
242721	4	5854	Klhdc7a	kelch domain containing 7A	0.186525	0.972304	1.46165	1.14682	1.66063
107350	19	775	AW112010	expressed sequence AW112010	0.591258	3.34199	2.7026	0.23707	0.515221
434341	8	6945	Nlrc5	NLR family, CARD domain containing 5	0.260774	2.08013	2.02802	0.883732	1.9388
20519	17	3501	Slc22a3	solute carrier family 22 (organic cation transporter), member 3	0.317293	0.566025	1.88745	0	0.0493619
213417	1	4269	Klhdc8a	kelch domain containing 8A	0.859631	2.26553	2.99952	2.12942	2.29228
16495	7	3494	Kcna7	potassium voltage-gated channel, shaker-related subfamily, member 7	0.442191	1.40516	2.28289	0.965079	1.22278
665333	14	853	Gm7591	predicted gene 7591	0.0772521	0.545856	1.21261	0.289693	0.799645
15166	10	3195	Hcn2	hyperpolarization-activated, cyclic nucleotide-gated K+ 2	1.3188	3.3858	3.59478	1.86814	2.43478
14961	17	1193	H2-Ab1	histocompatibility 2, class II antigen A, beta 1	2.09651	4.17327	4.7571	2.00492	1.72639
72310	7	813	Nkg7	natural killer cell group 7 sequence	0.195365	1.26929	1.3795	0	0
76261	5	1870	0610040J01Rik	RIKEN cDNA 0610040J01 gene	0.28829	1.22124	1.84979	0	0.0485999
100861918	19	802	#N/A	#N/A	0.436179	0.926742	1.67535	0.421801	0.84873
76722	13	1486	Ckmt2	creatine kinase, mitochondrial 2	5.56916	7.98715	8.2019	5.55708	6.11073
22226	5	644	Ucn	urocortin	0	1.28755	0.994873	0.250051	0.78961
104158	8	1966	Ces1d	carboxylesterase 1D	2.54979	4.45786	5.07291	0.286613	0.514915
78354	11	881	2210407C18Rik	RIKEN cDNA 2210407C18 gene	0.403967	3.60136	1.72147	1.86268	2.4322
434246	7	2472	Trim72	tripartite motif-containing 72	3.86061	5.90811	6.42005	5.18012	5.39043
12959	5	752	Cryba4	crystallin, beta A4	1.01267	3.36232	3.32147	0.607211	1.0067
12292	1	6260	Cacna1s	calcium channel, voltage-dependent, L type, alpha 1S subunit	0.286892	0.854104	1.74954	0.0325841	0.0550545
77318	13	3577	Ankrd55	ankyrin repeat domain 55	0	0.0550352	0.234816	0.825105	0.971749
12502	9	1023	Cd3g	CD3 antigen, gamma polypeptide	0	1.3377	0.669964	0	0
13489	9	1549	Drd2	dopamine receptor D2	0.204148	0.992104	1.0882	0.111641	0.0583824
109828	15	2709	C7	complement component 7	0.244674	0.622296	1.52797	0.065353	0.030546
14559	8	2724	Gdf1	growth differentiation factor 1	0.092206	0.814729	0.646503	1.80609	1.82229
93898	8	2724	Cers1	ceramide synthase 1	0.092206	0.814729	0.646503	1.80609	1.82229
241431	2	11971	Xirp2	xin actin-binding repeat containing 2	1.89973	3.17295	4.26406	2.37059	2.4275
12487	1	4317	Cd28	CD28 antigen	0.0990393	0.846189	0.951852	0.0930151	0.387279
100042588	19	579	Gm3916	predicted gene 3916	0.895454	2.68264	2.85539	1.7062	1.67052
276891	11	2175	Timd4	T cell immunoglobulin and mucin domain containing 4	0.161389	1.00466	1.29686	0	0
93671	6	4492	Cd163	CD163 antigen	0.772278	2.70481	2.71734	0	0
22145	1	2053	Tuba4a	tubulin, alpha 4A	4.56827	6.55601	7.02042	4.58493	5.02171
71898	15	1595	Apol9b	apolipoprotein L 9b	0.438172	2.07448	2.00033	2.31743	3.41748
18784	4	2275	Pla2g5	phospholipase A2, group V	1.51938	3.52193	3.79098	0.699777	0.95178
74481	19	1372	Batf2	basic leucine zipper transcription factor, ATF-like 2	0.23401	1.30341	1.81895	0.307505	0.977821
623312	13	1622	Gm6416	predicted gene 6416	0.410016	0.853125	1.41208	0.106875	0.243614
239017	14	3449	Ogdhl	oxoglutarate dehydrogenase-like	2.7621	4.84576	5.15829	2.30206	2.32728
14761	6	1140	Gpr27	G protein-coupled receptor 27	0.313225	1.40558	1.6465	0.393028	0.615559
20304	11	532	Ccl5	chemokine (C-C motif) ligand 5	0.152599	2.2041	1.33994	2.5228	3.3438
11936	9	1017	Fxyd2	FXYD domain-containing ion transport regulator 2	0.230091	0.981587	1.18084	0.466043	0.665071
21743	6	1023	Inmt	indolethylamine N-methyltransferase	0.356739	1.13212	1.31451	0	0
328399	14	2046	A930018M24Rik	RIKEN cDNA A930018M24 gene	0.819126	3.4064	2.64786	0	0.194117
19201	18	2262	Pstpip2	proline-serine-threonine phosphatase-interacting protein 2	0.836079	2.39724	2.71165	0.694605	1.00467
213649	4	3397	Arhgef19	Rho guanine nucleotide exchange factor (GEF) 19	1.44075	2.89516	3.56718	2.57454	2.52109
30924	4	1604	Angptl3	angiopoietin-like 3	0.283728	0.806	1.02569	0.108012	0.281909
110880	11	6598	Scn4a	sodium channel, voltage-gated, type IV, alpha	0.855107	1.16385	2.63773	0.280275	0.578349
50874	3	1241	Tmod4	tropomodulin 4	1.42024	3.17289	3.49311	0.742325	1.10542
71886	4	2158	2310002L09Rik	RIKEN cDNA 2310002L09 gene	1.06731	2.43686	2.97841	0.449811	0.592364
100125262	6	519	Trbc1	T cell receptor beta, constant region 1	0.156138	2.14044	1.24414	0	0
11550	2	2394	Adra1d	adrenergic receptor, alpha 1d	0.294381	1.32583	1.46272	1.41661	1.57698
338417	7	437	Scgb1c1	secretoglobin, family 1C, member 1	1.94619	3.62336	3.73077	1.55014	1.92378
71746	9	2550	Rgl3	ral guanine nucleotide dissociation stimulator-like 3	0.673891	1.85685	2.37583	2.26774	2.42436
667214	11	3863	9930111J21Rik1	RIKEN cDNA 9930111J21 gene 1	0.0658918	0.470186	0.388629	0.336051	0.558401
73652	6	1042	2210408F21Rik	RIKEN cDNA 2210408F21 gene	1.71051	3.28259	3.69562	1.89518	2.57587
242377	4	5578	Pm20d2	peptidase M20 domain containing 2	1.43695	3.06212	3.45331	1.58629	1.94253
230718	4	1103	Nt5c1a	5'-nucleotidase, cytosolic IA	1.28134	2.56966	3.2433	0.977837	1.22888
240899	1	1137	Lrrc52	leucine rich repeat containing 52	0.20816	1.05433	1.00899	0	0
623534	9	792	Nme9	NME/NM23 family member 9	0.20006	0.652607	1.07518	0.826764	0.841171
67900	11	1396	Mtfp1	mitochondrial fission process 1	3.32034	5.0249	5.5239	2.43375	2.94059
21393	11	948	Tcap	titin-cap	6.6246	8.41013	8.86018	4.98704	5.37915
78321	1	1954	Ankrd23	ankyrin repeat domain 23	3.47877	4.75904	5.70317	4.50232	4.80604
66263	10	1620	1810014B01Rik	RIKEN cDNA 1810014B01 gene	0.80651	1.85825	2.32904	0.897354	1.10533
69517	2	459	2310001K24Rik	RIKEN cDNA 2310001K24 gene	0	2.5784	0.873973	1.64585	2.00655
71837	6	2050	1700003E16Rik	RIKEN cDNA 1700003E16 gene	0.287355	0.533758	1.18739	0.664249	0.567824
76974	7	675	Urah	urate (5-hydroxyiso-) hydrolase	0.231004	1.10022	1.23871	0	0.430729
260297	17	921	Prrt1	proline-rich transmembrane protein 1	0	0.713193	0.509253	0.747857	0.626209
17312	11	1501	Clec10a	C-type lectin domain family 10, member A	0.440327	1.54906	1.87707	0	0.0601943
100702	5	4316	Gbp6	guanylate binding protein 6	1.45151	3.16711	3.89293	1.75808	2.9905
110557	17	981	H2-Q6	histocompatibility 2, Q region locus 6	1.42344	3.90869	3.31193	0.571457	2.44911
213402	10	4865	Armc2	armadillo repeat containing 2	0.899066	1.81577	2.66634	0.272618	0.335528
71911	16	3333	Bdh1	3-hydroxybutyrate dehydrogenase, type 1	1.45932	1.6683	3.40142	1.64499	1.2363
244867	9	6364	Arhgap20	Rho GTPase activating protein 20	0.740851	2.12107	2.25517	0.381698	0.429429
76282	15	1750	Gpt	glutamic pyruvic transaminase, soluble	2.30604	4.01263	4.31691	1.96282	2.26007
78910	6	4268	Asb15	ankyrin repeat and SOCS box-containing 15	1.06938	2.95037	2.75779	0.418784	0.855342
16145	11	2023	Igtp	interferon gamma induced GTPase	3.27945	5.53801	6.31112	3.88684	4.75228
60455	17	3464	Tmem8	transmembrane protein 8 (five membrane-spanning domains)	0.596915	1.35303	1.84885	0.836423	1.15957
228859	2	1643	Fitm2	fat storage-inducing transmembrane protein 2	3.12938	4.84066	5.15443	3.04748	3.41788
11459	8	1433	Acta1	actin, alpha 1, skeletal muscle	4.21827	5.71331	6.32456	3.8681	3.50367
68738	2	3594	Acss1	acyl-CoA synthetase short-chain family member 1	3.74519	5.28917	5.81275	2.40033	2.98242
245683	X	1935	Klhl34	kelch-like 34	0.543656	0.960962	1.93297	0.271572	0.339986
353211	19	12512	Prune2	prune homolog 2	1.16793	1.66864	2.96514	0.762198	1.18531
56279	2	1622	Fam69b	family with sequence similarity 69, member B	1.56404	3.6519	3.36616	2.39529	2.20508
12501	9	1436	Cd3e	CD3 antigen, epsilon polypeptide	0	0.915362	0.340355	0	0
545276	19	2422	Gal3st3	galactose-3-O-sulfotransferase 3	1.00643	1.99561	2.52267	1.59442	1.9329
14588	2	955	Gfra4	glial cell line derived neurotrophic factor family receptor alpha 4	0.863589	1.88036	2.46585	0.814482	0.836393
67800	7	2251	Dgat2	diacylglycerol O-acyltransferase 2	4.12909	5.89434	6.15198	2.57258	3.42502
408028	9	1484	Arhgap20os	Rho GTPase activating protein 20, opposite strand	0.387165	0.946774	0.95684	0	0
100861792	2	754	#N/A	#N/A	4.32582	5.65248	6.37343	2.68685	3.24824
23890	X	1898	Gpr34	G protein-coupled receptor 34	0.129823	0.702496	0.589694	0	0.0936097
100502933	1	3112	Gm19461	predicted gene, 19461	0.945037	2.29893	2.25935	0.198433	0.326986
319179	13	2510	Hist1h2be	histone cluster 1, H2be	0.466255	0.938931	1.06167	0.326657	0.79003
66968	17	2039	Plin5	perilipin 5	3.52661	5.43854	5.47083	1.37574	2.7019
94045	11	2288	P2rx5	purinergic receptor P2X, ligand-gated ion channel, 5	1.48554	2.69209	3.29779	2.23944	2.3858
15464	7	2431	Hrc	histidine rich calcium binding protein	5.40994	6.22564	7.4365	3.88818	4.51899
327957	11	1055	Scimp	SLP adaptor and CSK interacting membrane protein	0.079857	1.06863	0.657033	0.0724631	0.448617
665700	2	15679	Hmcn2	hemicentin 2	0.309473	1.13873	1.23125	0.496259	0.758909
76905	17	1353	Lrg1	leucine-rich alpha-2-glycoprotein 1	2.12936	4.39284	4.02672	1.88338	2.40955
16508	6	4546	Kcnd2	potassium voltage-gated channel, Shal-related family, member 2	0.913352	1.91887	2.51239	0.570992	0.663576
14349	4	1380	Fv1	Friend virus susceptibility 1	1.65785	2.4484	3.29086	2.37808	2.81555
56325	5	3334	Abcb9	ATP-binding cassette, sub-family B (MDR/TAP), member 9	1.13281	2.16924	2.74023	1.32497	1.63142
243912	7	1325	Hspb6	heat shock protein, alpha-crystallin-related, B6	4.29205	6.41798	6.24432	5.63559	5.9842
94089	11	1366	Trim7	tripartite motif-containing 7	2.11879	3.61603	3.88918	2.02738	2.20393
20612	2	6387	Siglec1	sialic acid binding Ig-like lectin 1, sialoadhesin	0.289979	1.65566	1.39924	0.155337	0.284097
625409	9	431	Gm6581	predicted gene 6581	0.147516	1.31709	1.40147	1.21282	1.60091
217169	11	4755	Tns4	tensin 4	0.0182766	0.0783814	0.229595	0.147586	0.254601
14276	7	1081	Folr2	folate receptor 2 (fetal)	1.28057	3.12253	2.82567	0.747339	1.13847
76294	8	1579	Asb5	ankyrin repeat and SOCs box-containing 5	1.2162	2.80408	2.94101	1.86583	3.60814
11647	4	2516	Alpl	alkaline phosphatase, liver/bone/kidney	1.60634	2.292	3.37388	2.9161	3.684
14857	9	861	Gsta1	glutathione S-transferase, alpha 1 (Ya)	0	0.0867469	0.450564	0.169045	0.887765
777656	12	54	Ighj4	immunoglobulin heavy joining 4	0	1.35836	2.31011	0	0
100125259	6	49	Trbj2-5	T cell receptor beta joining 2-5	0	2.51335	2.39804	0	0
66857	6	1974	Plbd1	phospholipase B domain containing 1	1.6582	3.22477	3.27518	1.67823	2.64773
109344	2	936	E130215H24Rik	RIKEN cDNA E130215H24 gene	2.05845	3.76673	3.9312	1.18199	1.34267
56219	4	4114	Extl1	exostoses (multiple)-like 1	1.53798	2.63269	3.31896	1.76218	2.401
17919	18	6647	Myo5b	myosin VB	1.13839	1.73043	2.73486	0.821302	1.12554
98660	1	6227	Atp1a2	ATPase, Na+/K+ transporting, alpha 2 polypeptide	4.58057	6.18683	6.52915	3.65337	3.89797
271424	17	2305	Ip6k3	inositol hexaphosphate kinase 3	1.29153	2.51509	2.96977	2.41136	2.63978
14972	17	1646	H2-K1	histocompatibility 2, K1, K region	4.65491	6.73052	6.64501	5.24297	6.24747
100861855	11	3754	Gm16170	predicted gene 16170	0.935495	1.91993	2.24408	0.711205	0.744475
57816	5	942	Tesc	tescalcin	3.43185	5.27384	5.35103	3.79211	4.14557
68591	18	2884	Mocos	molybdenum cofactor sulfurase	0.35534	1.25036	1.41973	1.39488	1.75075
68846	2	1333	Rnf208	ring finger protein 208	0.378822	0.120486	0.874821	0.766804	1.23988
142687	14	2101	Asb14	ankyrin repeat and SOCS box-containing 14	2.45914	4.16624	4.32548	1.09278	1.89792
16196	3	2475	Il7	interleukin 7	0	0.112621	0.159264	0.298193	0.501711
100316700	18	70	Mir1949	microRNA 1949	0	0.843169	1.9607	1.62818	1.26151
71687	9	2354	Tmem25	transmembrane protein 25	1.26487	2.2702	2.88612	0.758344	1.09477
240726	1	8512	Slco5a1	solute carrier organic anion transporter family, member 5A1	0.525482	1.10045	1.64504	0.345494	0.501889
12960	5	873	Crybb1	crystallin, beta B1	0.552585	1.58161	1.7813	0.412084	0.582688
23960	5	1993	Oas1g	2'-5' oligoadenylate synthetase 1G	0.106839	0.850015	0.667867	0.446623	2.05309
18356	11	1930	Olfr56	olfactory receptor 56	0.127802	0.79771	0.725394	1.13994	0.871702
384071	4	2683	Slc25a34	solute carrier family 25, member 34	3.43535	5.48544	5.2718	0.760231	2.40463
408254	13	2990	A630019I02Rik	RIKEN cDNA A630019I02 gene	2.56078	3.63749	4.32074	1.41154	1.59644
227671	2	1335	Gbgt1	globoside alpha-1,3-N-acetylgalactosaminyltransferase 1	0.210282	0.680744	1.04008	0.360466	0.374469
22393	5	3564	Wfs1	Wolfram syndrome 1 homolog (human)	2.81444	3.97311	4.61238	3.58924	3.69728
74249	9	3657	Lrrc2	leucine rich repeat containing 2	2.72551	4.1612	4.52535	3.47794	4.2282
17076	2	5172	Ly75	lymphocyte antigen 75	0.143866	0.369126	0.70938	1.47854	1.33913
216166	10	2112	Plk5	polo-like kinase 5	0.263154	0.565119	1.00053	0.117042	0.0765628
319942	12	2636	A530016L24Rik	RIKEN cDNA A530016L24 gene	2.20221	3.30675	3.96693	1.21463	1.37549
11875	7	1714	Art5	ADP-ribosyltransferase 5	2.08365	3.61487	3.80254	1.39501	1.38563
11514	15	5039	Adcy8	adenylate cyclase 8	0	0.0941401	0.0760081	0.0507333	0.14609
12270	1	754	C4bp-ps1	complement component 4 binding protein, pseudogene 1	0	0.908712	0.423807	0.298473	0.450611
212190	4	2924	Ubxn10	UBX domain protein 10	0.670889	1.85908	1.9451	0.394662	0.312345
69585	3	2021	Hfe2	hemochromatosis type 2 (juvenile)	4.10104	5.29875	5.92875	3.93834	4.64543
30805	11	2260	Slc22a4	solute carrier family 22 (organic cation transporter), member 4	0.496363	1.3454	1.27905	1.00617	1.4965
54396	11	3514	Irgm2	immunity-related GTPase family M member 2	2.00517	4.71726	4.60323	3.44952	4.16924
74145	13	3927	F13a1	coagulation factor XIII, A1 subunit	1.42602	3.13134	3.0309	0.0646438	0.187705
320709	15	2781	Tmem117	transmembrane protein 117	0.726222	2.01557	2.10219	0.673204	1.1081
100862140	4	912	#N/A	#N/A	1.82529	2.34877	3.52726	3.0641	3.82469
13113	5	2955	Cyp3a13	cytochrome P450, family 3, subfamily a, polypeptide 13	0.17014	0.664322	0.520735	0.0264777	0.0280384
233199	7	3624	Mybpc2	myosin binding protein C, fast-type	1.79368	2.55787	3.47474	2.32403	2.44537
80978	17	1809	Mrgprh	MAS-related GPR, member H	0.765397	1.41464	2.12366	0.0557249	0.093425
67041	15	3482	Oxct1	3-oxoacid CoA transferase 1	5.1028	6.36555	6.91395	5.32895	5.25663
109264	7	4370	Me3	malic enzyme 3, NADP(+)-dependent, mitochondrial	2.26136	3.69411	3.95494	2.44948	2.74212
100862205	11	632	#N/A	#N/A	0	0.549896	0.543821	0	0.124827
227659	2	2136	Slc2a6	solute carrier family 2 (facilitated glucose transporter), member 6	0.252641	0.482331	0.564715	1.43047	0.908289
73747	2	1471	1110034G24Rik	RIKEN cDNA 1110034G24 gene	2.22961	4.2698	3.91468	1.52215	1.34208
100503724	7	526	Dnajc19-ps	DnaJ heat shock protein family (Hsp40) member C19, pseudogene	0.28779	0.972935	1.05202	0.464528	0.596651
69576	16	1267	Smco1	single-pass membrane protein with coiled-coil domains 1	1.44002	3.11346	3.01303	0	0.137152
100504518	14	5547	3425401B19Rik	RIKEN cDNA 3425401B19 gene	2.36236	3.63948	4.09097	2.89326	3.3564
22370	11	1745	Vtn	vitronectin	1.9512	3.51622	3.61869	0	0
13628	2	2046	Eef1a2	eukaryotic translation elongation factor 1 alpha 2	5.73753	7.19853	7.51618	6.16242	6.56496
73316	8	1863	Calr3	calreticulin 3	1.34794	2.36973	2.94227	1.70908	2.52394
102632	9	3348	Acad11	acyl-Coenzyme A dehydrogenase family, member 11	3.01189	4.07517	4.71819	3.15489	3.39176
433520	2	3712	Gm14403	predicted gene 14403	1.01849	1.96542	2.34482	0.959998	1.32133
27384	13	1232	Akr1c13	aldo-keto reductase family 1, member C13	0.193563	0.820064	0.624381	1.21818	1.90735
100862317	15	649	#N/A	#N/A	5.5241	6.60305	7.28759	5.53937	5.50653
60440	18	3128	Iigp1	interferon inducible GTPase 1	2.6921	5.42808	5.28966	3.21863	4.27287
117590	5	2318	Asb10	ankyrin repeat and SOCS box-containing 10	3.06293	4.39302	4.75543	1.14725	1.84455
80888	5	1812	Hspb8	heat shock protein 8	4.74788	6.00986	6.51196	5.05146	5.71106
14544	19	5417	Gda	guanine deaminase	0.440178	1.27854	1.36316	1.53854	1.58401
384061	4	2702	Fndc5	fibronectin type III domain containing 5	4.61108	5.60167	6.3452	3.16686	3.86718
17189	15	1252	Mb	myoglobin	8.66466	9.94045	10.4042	8.26221	8.38631
23936	15	3952	Lynx1	Ly6/neurotoxin 1	4.08179	5.1278	5.80199	3.71331	4.03732
320159	17	3503	Fam179a	family with sequence similarity 179, member A	0.793842	1.58012	2.01756	1.68143	2.05742
14245	12	5725	Lpin1	lipin 1	2.61631	3.7552	4.27514	3.20618	3.78827
108682	8	3596	Gpt2	glutamic pyruvate transaminase (alanine aminotransferase) 2	1.87523	3.19487	3.46372	2.28292	2.3984
18441	3	3886	P2ry1	purinergic receptor P2Y, G-protein coupled 1	1.02144	2.09278	2.40662	0.968984	0.955604
14120	13	1294	Fbp2	fructose bisphosphatase 2	2.19598	3.4755	3.79794	0.115598	0.393849
338350	5	2375	Acad12	acyl-Coenzyme A dehydrogenase family, member 12	2.44641	3.40847	4.09943	1.76566	2.04143
225049	17	4615	Ttc7	tetratricopeptide repeat domain 7	1.45182	2.17469	2.97621	2.28073	2.19833
20345	5	2604	Selplg	selectin, platelet (p-selectin) ligand	0.39977	1.72084	1.3859	0.589617	0.890543
328561	15	1986	Apol10b	apolipoprotein L 10B	0.836455	1.80833	2.28207	0.304695	0.308502
70209	7	2169	Tmem143	transmembrane protein 143	3.17974	4.64274	4.82183	3.19994	3.5097
21834	14	6555	Thrb	thyroid hormone receptor beta	0.748678	1.91943	1.97155	0.493614	0.574813
242642	4	1602	Hpdl	4-hydroxyphenylpyruvate dioxygenase-like	0.696088	2.0299	1.91345	2.12056	1.98188
74251	12	2558	Ankrd9	ankyrin repeat domain 9	2.0027	3.77145	3.51226	2.52313	2.6304
227721	2	1824	Plpp7	phospholipid phosphatase 7 (inactive)	2.2101	3.45606	3.75338	3.58768	3.89123
64380	19	1723	Ms4a4c	membrane-spanning 4-domains, subfamily A, member 4C	0.049649	0.97353	0.303768	0	0
628308	2	4664	Zfp970	zinc finger protein 970	1.18206	2.3542	2.70127	0.983452	1.23763
213989	4	2066	Tmem82	transmembrane protein 82	2.50533	4.61117	4.07339	0.521669	0.901013
16068	7	1402	Il18bp	interleukin 18 binding protein	1.47163	2.72579	2.97318	2.17763	3.17853
69386	13	479	Hist1h4h	histone cluster 1, H4h	0.770787	3.71086	2.08329	1.97766	2.74355
68515	11	2307	Myadml2	myeloid-associated differentiation marker-like 2	2.95894	4.02862	4.59714	2.31998	2.73334
100504561	9	2448	9230112J17Rik	RIKEN cDNA 9230112J17 gene	0.577417	1.33025	1.68244	0.293634	0.655388
110760	6	39	Igkj2	immunoglobulin kappa joining 2	0	2.1477	2.17938	0	0
100503319	2	3593	Gm17281	predicted gene, 17281	0.984797	1.93947	2.31277	0.680194	0.979716
76469	13	11850	Cmya5	cardiomyopathy associated 5	3.1845	4.02935	4.8083	2.77154	3.11905
100526526	6	87	Mir3098	microRNA 3098	2.40797	3.09323	4.01477	2.56391	2.86215
210582	10	2507	Coq10a	coenzyme Q10A	3.93035	5.19147	5.57799	3.16552	3.54098
14732	19	3828	Gpam	glycerol-3-phosphate acyltransferase, mitochondrial	3.007	4.58911	4.56094	2.65922	3.22548
328186	13	3772	Gm10336	predicted gene 10336	2.52718	3.25446	4.11412	1.83253	2.09973
74183	4	3842	Perm1	PPARGC1 and ESRR induced regulator, muscle 1	4.18663	4.92095	5.8407	3.31426	3.90597
69631	9	1119	Plet1os	placenta expressed transcript 1, opposite strand	0.99764	2.20052	2.29914	0.545139	0.459044
83679	3	15208	Pde4dip	phosphodiesterase 4D interacting protein (myomegalin)	4.23153	5.23438	5.86347	4.09706	4.46228
246049	11	2431	Slc36a2	solute carrier family 36 (proton/amino acid symporter), member 2	1.76215	2.99795	3.2947	0.140212	0.338377
13982	10	4319	Esr1	estrogen receptor 1 (alpha)	0.0157376	0.124581	0.132434	0.327063	0.339217
227526	2	3013	Cdnf	cerebral dopamine neurotrophic factor	1.47245	2.38645	2.91658	1.02941	1.22246
100165	4	864	AI507597	expressed sequence AI507597	2.69643	4.77099	4.2444	0.647396	0.792612
100503883	5	1075	#N/A	#N/A	0.508528	2.12351	1.57812	0.827576	1.15363
236451	14	1163	Phf11b	PHD finger protein 11B	0.211577	1.235	0.769968	1.63141	2.16849
75039	17	1554	Nudt12os	nudix (nucleoside diphosphate linked moiety X)-type motif 12, opposite strand	0.554298	1.30461	1.49	0.874254	1.19713
74591	1	8323	Abca12	ATP-binding cassette, sub-family A (ABC1), member 12	0.213553	0.798654	0.7877	0.206481	0.53731
54634	X	2908	Magix	MAGI family member, X-linked	1.3631	2.691	2.75288	0.209269	0.220584
13106	7	1740	Cyp2e1	cytochrome P450, family 2, subfamily e, polypeptide 1	0.338783	1.16189	0.822502	0	0.0921976
269016	18	4784	Sh3rf2	SH3 domain containing ring finger 2	1.15012	2.36666	2.42589	0.503163	0.770012
207215	16	2518	Fbxo40	F-box protein 40	3.69275	4.58949	5.26609	3.6151	3.95727
436022	7	2189	Dnaaf3	dynein, axonemal assembly factor 3	1.32358	2.235	2.72269	1.06569	1.20555
12865	7	366	Cox7a1	cytochrome c oxidase subunit VIIa 1	6.56018	7.95803	8.16853	6.34279	6.50824
68395	17	1064	LOC68395	histocompatibility 2, Q region locus 6-like	1.04802	2.51111	2.20634	0.506282	1.86004
20528	11	2822	Slc2a4	solute carrier family 2 (facilitated glucose transporter), member 4	4.31123	5.57991	5.89028	4.34266	4.53598
26874	15	5540	Abcd2	ATP-binding cassette, sub-family D (ALD), member 2	0.41377	1.2831	1.21757	0.324319	0.250375
24004	X	2508	Rai2	retinoic acid induced 2	1.89403	2.95172	3.35183	1.64714	1.62791
60504	7	2607	Il21r	interleukin 21 receptor	0.328567	0.842253	0.883925	0.157661	0.0986448
107869	3	1801	Cth	cystathionase (cystathionine gamma-lyase)	0.389551	0.996924	0.952081	1.4383	1.68169
68955	5	7476	Srrm4	serine/arginine repetitive matrix 4	0.545921	1.03197	1.50515	0.869944	1.21849
16527	5	3810	Kcnk3	potassium channel, subfamily K, member 3	3.6205	4.70716	5.15775	2.98	3.49281
19013	15	7528	Ppara	peroxisome proliferator activated receptor alpha	1.90335	2.72564	3.32559	1.30989	1.67322
246728	5	3864	Oas2	2'-5' oligoadenylate synthetase 2	0.833552	2.27203	2.06134	1.17105	2.8264
15277	6	5513	Hk2	hexokinase 2	3.69276	4.25469	5.22726	4.47686	4.90745
13400	7	2761	Dmpk	dystrophia myotonica-protein kinase	4.96284	6.21163	6.49982	5.38885	5.93078
215494	9	2369	Pomgnt2	protein O-linked mannose beta 1,4-N-acetylglucosaminyltransferase 2	1.51571	2.47964	2.87635	2.25835	2.28579
433367	1	1751	Gm5532	predicted gene 5532	2.5477	3.89906	4.05993	2.90477	3.22362
27883	16	1514	Tango2	transport and golgi organization 2	4.02533	5.07175	5.56498	3.54287	3.91196
100042125	3	1521	Gm15535	predicted gene 15535	0.243488	0.684456	0.842484	0.202566	0.168629
15460	14	5482	Hr	hairless	1.49616	2.36816	2.80278	1.98587	1.80685
69069	14	1473	1810011H11Rik	RIKEN cDNA 1810011H11 gene	0.153229	0.944268	0.743506	0	0
67426	1	4076	Coq8a	coenzyme Q8A	4.85196	5.86201	6.38512	5.07073	5.37238
100503845	6	448	#N/A	#N/A	1.00921	1.92199	2.32516	2.12886	2.24826
18631	7	879	Pex11a	peroxisomal biogenesis factor 11 alpha	1.57973	2.64884	2.92084	1.90772	2.30948
212862	10	3411	Chpt1	choline phosphotransferase 1	3.04265	4.63689	4.54255	2.75697	3.2669
57262	16	598	Retnla	resistin like alpha	1.91994	1.35655	2.97787	0	0
76263	6	930	Gstk1	glutathione S-transferase kappa 1	3.31902	4.51309	4.83259	2.48794	2.63883
100504295	1	543	#N/A	#N/A	3.45063	4.85916	4.93503	4.1075	4.41425
246738	16	3535	Dnajc28	DnaJ heat shock protein family (Hsp40) member C28	1.87594	2.78671	3.19956	1.54325	1.89703
380711	11	6410	Rap1gap2	RAP1 GTPase activating protein 2	2.50798	3.20144	3.9218	2.18846	2.4347
19220	3	4414	Ptgfr	prostaglandin F receptor	0.464401	0.978746	1.38229	0.580053	0.893976
320415	2	629	Gchfr	GTP cyclohydrolase I feedback regulator	1.42833	1.75704	2.65565	1.13891	0.878882
60533	19	3639	Cd274	CD274 antigen	0.980538	2.33753	2.66151	1.48281	2.10487
105859	15	2490	Csdc2	cold shock domain containing C2, RNA binding	2.91546	4.19985	4.36008	1.37342	1.33529
24012	1	2487	Rgs7	regulator of G protein signaling 7	0.380378	1.04563	1.06124	0.40889	0.495356
100861920	7	885	#N/A	#N/A	1.57434	2.5976	2.88576	1.88429	2.2842
73750	4	4805	Whrn	whirlin	1.61659	2.51402	2.89943	1.17287	1.38583
214663	12	1964	Slc25a29	solute carrier family 25 (mitochondrial carrier, palmitoylcarnitine transporter), member 29	1.31999	2.20619	2.55472	1.30285	1.12166
246104	11	3767	Rhbdl3	rhomboid, veinlet-like 3 (Drosophila)	1.00004	1.78053	2.16702	0.640219	0.648888
18293	11	6984	Ogdh	oxoglutarate (alpha-ketoglutarate) dehydrogenase (lipoamide)	5.33631	6.25266	6.82117	5.01152	5.36841
235587	9	2633	Parp3	poly (ADP-ribose) polymerase family, member 3	2.11004	3.32842	3.49116	4.22746	4.43793
100038575	9	3721	Gm10635	predicted gene 10635	0.341148	0.497631	1.04565	0.167138	0.178419
52855	7	3512	Lair1	leukocyte-associated Ig-like receptor 1	0.200815	1.09383	0.762015	0.11317	0.143162
209268	X	5583	Igsf1	immunoglobulin superfamily, member 1	1.2814	1.92313	2.52525	0.766079	0.617058
109731	X	2412	Maob	monoamine oxidase B	2.37543	2.69641	3.79722	1.74096	2.18628
320936	17	730	E430024P14Rik	RIKEN cDNA E430024P14 gene	0.215342	1.89688	0.717844	1.89926	1.9681
16912	17	806	Psmb9	proteasome (prosome, macropain) subunit, beta type 9 (large multifunctional peptidase 2)	2.26168	4.00332	3.89207	2.36387	2.80084
17392	9	1801	Mmp3	matrix metallopeptidase 3	1.35407	0.698128	1.04623	3.96314	4.98428
100503680	2	2116	Rapgef4os2	Rap guanine nucleotide exchange factor (GEF) 4, opposite strand 2	0.544654	1.00418	1.38363	0.200421	0.499111
14733	1	3552	Gpc1	glypican 1	4.56163	5.56077	6.01756	4.76009	4.96819
442820	10	1844	D830005E20Rik	RIKEN cDNA D830005E20 gene	1.53371	2.57488	2.72789	1.02811	1.74992
19301	5	1019	Pxmp2	peroxisomal membrane protein 2	3.82119	4.81897	5.28633	2.16978	2.43005
170728	10	2981	Rtn4ip1	reticulon 4 interacting protein 1	3.15883	3.6952	4.59936	2.91665	3.38607
320717	5	4611	Pptc7	PTC7 protein phosphatase homolog	2.66614	3.5118	4.07284	2.8762	3.23629
14999	17	1284	H2-DMb1	histocompatibility 2, class II, locus Mb1	0.300129	1.2222	1.67309	0.477918	0.733564
319477	9	2139	6030419C18Rik	RIKEN cDNA 6030419C18 gene	2.00147	2.50674	3.2428	2.86915	3.30087
212647	4	3355	Aldh4a1	aldehyde dehydrogenase 4 family, member A1	3.45381	4.35529	4.88987	3.24923	3.06832
16421	15	2674	Itgb7	integrin beta 7	0.275899	0.908612	1.05003	0.280554	0.121418
319636	4	9193	Fsd1l	fibronectin type III and SPRY domain containing 1-like	1.0437	1.80176	2.12671	1.03638	1.17023
75552	9	2305	Paqr9	progestin and adipoQ receptor family member IX	2.21106	3.38646	3.57645	1.36159	2.25164
269604	4	4762	Gpr157	G protein-coupled receptor 157	2.26612	2.95747	3.61919	2.17597	2.77077
11689	6	2827	Alox5	arachidonate 5-lipoxygenase	1.62021	2.09857	2.88827	1.99599	2.23747
67269	13	4860	Agtpbp1	ATP/GTP binding protein 1	2.43386	3.59188	3.813	2.4117	2.67296
70207	11	1337	Taco1	translational activator of mitochondrially encoded cytochrome c oxidase I	3.20779	4.30193	4.60784	3.3315	3.72375
105653	14	2789	Phyhip	phytanoyl-CoA hydroxylase interacting protein	2.11825	2.48571	3.46746	3.01101	3.27721
677289	7	2245	Prr33	proline rich 33	1.8566	2.35368	3.04834	0.960742	1.2399
74770	9	1995	Hhatl	hedgehog acyltransferase-like	3.99751	5.17583	5.41482	3.77885	4.03095
20846	1	5356	Stat1	signal transducer and activator of transcription 1	2.97055	4.43902	4.78107	4.21679	4.9624
223626	15	1488	Them6	thioesterase superfamily member 6	1.8897	3.11472	3.19722	2.51454	2.5325
21816	14	3006	Tgm1	transglutaminase 1, K polypeptide	0.185845	0.26184	0.312245	0.877108	0.538392
22436	17	4587	Xdh	xanthine dehydrogenase	2.58303	3.35343	3.95561	3.33183	3.70486
66548	10	2572	Adamtsl5	ADAMTS-like 5	2.40448	3.5379	3.72267	4.08701	4.1573
105283	13	1428	E030046B03Rik	RIKEN cDNA E030046B03 gene	0.595382	0.756301	1.57758	0.135573	0.216513
14555	15	2786	Gpd1	glycerol-3-phosphate dehydrogenase 1 (soluble)	3.17756	3.92985	4.51128	3.22072	3.70658
327655	2	5531	Ppip5k1	diphosphoinositol pentakisphosphate kinase 1	2.26986	2.75902	3.59205	2.32779	2.75512
16404	10	4022	Itga7	integrin alpha 7	3.80532	4.88444	5.16315	4.77623	4.91061
112405	8	3524	Egln1	egl-9 family hypoxia-inducible factor 1	4.08461	5.00709	5.47587	4.57585	4.80909
75695	5	2249	Rilpl1	Rab interacting lysosomal protein-like 1	4.08029	5.04528	5.45509	4.2558	4.53357
66469	4	785	Fam213b	family with sequence similarity 213, member B	4.47237	5.44732	5.84667	4.18874	4.03706
72240	17	518	1600014C23Rik	RIKEN cDNA 1600014C23 gene	0	0.411041	0.345329	0.900098	1.30855
100124494	X	76	Mir421	microRNA 421	0	0	1.33794	0	0
100504157	10	192	Gm20091	cytochrome c oxidase, subunit VIIc pseudogene	0	0.216162	0.747998	0.913417	0.395437
12450	11	3487	Ccng1	cyclin G1	4.41818	5.56964	5.80787	5.49212	5.55446
329554	2	1097	Gm826	predicted gene 826	1.34039	2.20261	2.54649	0.524334	0.548609
545622	4	6369	Ptpn3	protein tyrosine phosphatase, non-receptor type 3	1.6372	2.54342	2.89225	1.41461	1.64873
70832	5	2212	4921504A21Rik	RIKEN cDNA 4921504A21 gene	0.224352	0.72879	0.756435	0.330386	0.392394
11732	15	3498	Ank	progressive ankylosis	3.4091	4.59736	4.78021	3.49764	3.7038
100502942	13	907	Gm4814	predicted gene 4814	3.00653	3.45194	4.36439	2.53411	2.80352
100038347	7	2678	Fam174b	family with sequence similarity 174, member B	4.44918	5.09326	5.834	4.62469	4.85785
107227	19	1275	Macrod1	MACRO domain containing 1	4.72105	5.97546	6.10985	4.72601	4.97303
244550	8	2080	Podnl1	podocan-like 1	0.119113	0.0220297	0.345582	0.571623	0.319689
214425	9	4153	Cilp	cartilage intermediate layer protein, nucleotide pyrophosphohydrolase	0.653299	1.82592	1.65248	0.0189114	0.0200306
76980	13	2682	Ube2ql1	ubiquitin-conjugating enzyme E2Q family-like 1	0.969652	1.41833	1.9083	1.19221	1.5993
19125	16	2283	Prodh	proline dehydrogenase	2.41859	3.99114	3.73816	2.11858	2.1632
110175	6	1362	Ggct	gamma-glutamyl cyclotransferase	1.67566	2.36736	2.84596	2.75794	2.52647
26386	8	1753	Hsf4	heat shock transcription factor 4	0.550888	1.4165	1.33203	1.198	1.71731
100504273	3	464	#N/A	#N/A	2.50667	3.32621	3.453	2.30289	2.35935
100502979	15	737	Gm17546	predicted gene, 17546	0.381703	0.834453	0.898108	0.328515	0.107967
108670	14	2322	Epsti1	epithelial stromal interaction 1 (breast)	0.363154	1.54253	1.14402	0.37277	0.471568
382117	9	3039	Tcaim	T cell activation inhibitor, mitochondrial	2.5598	3.3221	3.87473	2.05706	2.36728
15957	19	2638	Ifit1	interferon-induced protein with tetratricopeptide repeats 1	1.62504	4.0455	3.32175	4.05282	5.48236
11639	4	5162	Ak4	adenylate kinase 4	1.725	1.90268	2.97826	2.62934	2.77929
14164	18	3909	Fgf1	fibroblast growth factor 1	3.14467	4.47699	4.47762	3.34805	3.84223
69657	5	728	2310047D07Rik	RIKEN cDNA 2310047D07 gene	0.447648	1.24565	0.903159	0.103378	0.120376
78688	8	2869	Nol3	nucleolar protein 3 (apoptosis repressor with CARD domain)	2.51281	3.43372	3.81716	3.24451	3.73826
74202	4	3168	Fblim1	filamin binding LIM protein 1	3.63334	4.92054	4.96524	5.11034	5.0961
19275	1	3535	Ptprn	protein tyrosine phosphatase, receptor type, N	1.13525	1.17823	1.373	3.98238	4.00524
102323	8	3034	Dcun1d2	DCN1, defective in cullin neddylation 1, domain containing 2 (S. cerevisiae)	2.7813	3.25071	4.08916	2.8249	3.12066
23863	8	1680	Dand5	DAN domain family member 5, BMP antagonist	1.51973	2.24294	2.52653	1.87453	1.90646
13048	5	5113	Cux2	cut-like homeobox 2	1.49105	1.98882	2.49222	0.937246	1.11862
100861751	7	807	#N/A	#N/A	3.69039	4.71046	5.02734	4.70161	4.71013
18115	13	3526	Nnt	nicotinamide nucleotide transhydrogenase	4.74289	5.21648	6.14711	4.58597	4.80898
69034	5	628	Nupr1l	nuclear protein transcriptional regulator 1 like	0.103539	0	0.652671	0.225145	0.537937
100503695	10	916	#N/A	#N/A	1.16281	2.63074	2.14114	2.71388	2.84524
16500	2	11153	Kcnb1	potassium voltage gated channel, Shab-related subfamily, member 1	1.51578	2.20249	2.64065	1.81775	2.03134
208372	1	1404	Asb18	ankyrin repeat and SOCS box-containing 18	1.09235	2.02648	2.12749	1.01019	1.39172
55987	7	3506	Cpxm2	carboxypeptidase X 2 (M14 family)	0.943731	0.707006	1.92645	0.779028	0.712815
13170	7	1678	Dbp	D site albumin promoter binding protein	3.317	4.19742	4.62962	3.1789	3.41049
68226	1	2539	Efcab2	EF-hand calcium binding domain 2	2.72952	3.50399	4.01143	1.44744	1.92596
110902	14	3527	Chrna2	cholinergic receptor, nicotinic, alpha polypeptide 2 (neuronal)	0.431798	1.06821	1.13558	0.028969	0.114844
110759	6	38	Igkj1	immunoglobulin kappa joining 1	0	2.21368	2.11317	0	0
76920	17	1056	Arrdc5	arrestin domain containing 5	0	0.887592	0.232514	0.0723969	0
18577	9	5127	Pde4a	phosphodiesterase 4A, cAMP specific	2.25024	2.82804	3.49318	3.00182	3.68505
70335	10	2016	Reep6	receptor accessory protein 6	0.358329	0.657579	1.02427	1.22344	1.6705
16625	12	1690	Serpina3c	serine (or cysteine) peptidase inhibitor, clade A, member 3C	0.0987517	0.236585	0.296029	1.32841	1.17193
12896	4	2350	Cpt2	carnitine palmitoyltransferase 2	4.34501	5.23141	5.65283	3.9237	4.54451
51798	7	1138	Ech1	enoyl coenzyme A hydratase 1, peroxisomal	6.57046	7.33814	7.88326	5.18944	5.78678
20962	10	1122	Sycp3	synaptonemal complex protein 3	2.32131	3.44262	3.54704	1.41715	2.17535
23999	9	1594	Twf2	twinfilin actin binding protein 2	4.21682	5.54288	5.50999	4.32345	4.59167
230582	4	1605	Cyb5rl	cytochrome b5 reductase-like	1.7552	2.2764	2.84951	1.82115	1.87294
211389	10	2349	Suox	sulfite oxidase	1.88762	2.65592	3.08377	2.61194	2.72151
217830	12	3229	9030617O03Rik	RIKEN cDNA 9030617O03 gene	2.45193	3.54836	3.69864	3.5025	3.23356
18104	8	1552	Nqo1	NAD(P)H dehydrogenase, quinone 1	2.54232	3.54869	3.78975	3.67842	4.85375
80906	19	813	Kcnip2	Kv channel-interacting protein 2	4.17086	5.1712	5.47203	2.32279	3.00445
76477	9	1866	Pcolce2	procollagen C-endopeptidase enhancer 2	1.41929	2.78346	2.52217	3.06128	3.03146
20981	7	2498	Syt3	synaptotagmin III	0.788077	0.900273	1.60668	0.538178	0.491408
100862240	7	447	#N/A	#N/A	4.99744	5.73763	6.28904	4.31932	4.24369
626175	6	626	Gm6654	predicted pseudogene 6654	0.247021	0.890893	0.629512	1.2398	1.04616
67885	2	811	1500011K16Rik	RIKEN cDNA 1500011K16 gene	2.30148	3.80943	3.44854	3.16905	3.16621
271005	12	1949	Klhdc1	kelch domain containing 1	1.45571	2.60433	2.63043	1.42934	1.90619
231086	5	1949	Hadhb	hydroxyacyl-Coenzyme A dehydrogenase/3-ketoacyl-Coenzyme A thiolase/enoyl-Coenzyme A hydratase (trifunctional protein), beta subunit	4.84507	5.70018	6.13036	4.15859	4.74619
11733	8	8616	Ank1	ankyrin 1, erythroid	3.19294	3.67474	4.45166	2.17838	2.47528
18733	7	2728	Pirb	paired Ig-like receptor B	0.60422	1.49755	1.34204	0.372655	0.520888
80708	2	2107	Pacsin3	protein kinase C and casein kinase substrate in neurons 3	4.25425	4.78343	5.52251	4.61051	4.70266
268859	16	5481	Rbfox1	RNA binding protein, fox-1 homolog (C. elegans) 1	1.38494	2.25408	2.48249	1.28503	1.14523
100043102	16	2428	4632428C04Rik	RIKEN cDNA 4632428C04 gene	1.02409	1.94036	1.99064	1.50661	1.6585
319446	8	1766	Dpep2	dipeptidase 2	0.243916	1.40618	0.686506	0.651584	0.464721
57435	17	5755	Plin4	perilipin 4	3.13687	4.11323	4.38096	2.72594	3.19712
17105	10	1057	Lyz2	lysozyme 2	3.45936	5.08903	4.7258	4.23764	3.93837
11717	7	4084	Ampd3	adenosine monophosphate deaminase 3	1.96949	2.94923	3.126	3.61071	4.16615
69894	10	1731	2010107G23Rik	RIKEN cDNA 2010107G23 gene	0.369105	0.764554	0.820013	0.52712	1.05376
14744	12	2035	Gpr65	G-protein coupled receptor 65	0.433538	1.07143	1.13852	0.0382216	0
242681	4	735	Rab42	RAB42, member RAS oncogene family	0.390218	0.612993	0.671646	0.280369	0.475457
16071	6	320	Igkc	immunoglobulin kappa constant	1.26998	2.3236	2.25221	0	0.255433
109136	8	2843	Mmaa	methylmalonic aciduria (cobalamin deficiency) type A	2.28436	2.84483	3.4959	2.06261	2.34528
77569	5	6460	Limch1	LIM and calponin homology domains 1	3.20873	4.04632	4.44449	2.53806	2.68681
93677	6	1967	Lmod2	leiomodin 2 (cardiac)	5.50908	6.12033	6.78262	5.41829	5.58086
20402	2	9099	Zfp106	zinc finger protein 106	3.94209	4.38047	5.18023	3.66894	3.94981
26912	15	2977	Gcat	glycine C-acetyltransferase (2-amino-3-ketobutyrate-coenzyme A ligase)	1.50509	2.0137	2.62005	2.00393	1.10001
19309	19	2844	Pygm	muscle glycogen phosphorylase	6.06524	6.9416	7.33559	5.70597	6.24344
100504301	12	717	6230426M11Rik	RIKEN cDNA 6230426M11 gene	0.398296	0.512798	0.787347	1.28875	0.955372
67096	4	1930	Mmachc	methylmalonic aciduria cblC type, with homocystinuria	2.64966	3.29399	3.83062	3.12021	3.47338
100503195	12	604	#N/A	#N/A	0.917058	1.58588	1.74937	0.811813	1.19884
54525	19	6966	Syt7	synaptotagmin VII	1.69792	2.43152	2.81315	0.81295	1.4399
56812	1	3203	Dnajb2	DnaJ heat shock protein family (Hsp40) member B2	3.47622	3.91875	4.7077	3.46297	3.52052
84036	8	4042	Kcnn1	potassium intermediate/small conductance calcium-activated channel, subfamily N, member 1	1.37528	2.0731	2.42593	1.21813	1.3074
381148	18	4846	Prob1	proline rich basic protein 1	2.53263	3.22977	3.73858	2.21071	2.74619
320737	6	551	4732416N19Rik	RIKEN cDNA 4732416N19 gene	2.38765	3.55497	3.59621	1.7811	2.16139
223665	15	1821	C030006K11Rik	RIKEN cDNA C030006K11 gene	2.929	3.81861	4.1623	3.18366	3.4433
170743	X	3746	Tlr7	toll-like receptor 7	0.615672	1.20092	0.93075	0.235361	0.299074
100038570	11	801	Gm11744	predicted gene 11744	0.728018	0.848601	1.20215	0.180627	0.109986
11938	5	5725	Atp2a2	ATPase, Ca++ transporting, cardiac muscle, slow twitch 2	7.33284	8.06292	8.58513	7.25988	7.64693
70393	11	1504	2210416O15Rik	RIKEN cDNA 2210416O15 gene	0.374146	0.708585	0.740695	0.626907	1.0703
20391	11	1693	Sgca	sarcoglycan, alpha (dystrophin-associated glycoprotein)	4.23091	5.21266	5.47771	3.7222	3.84666
212937	13	3498	Tifab	TRAF-interacting protein with forkhead-associated domain, family member B	0.398016	0.827452	1.03382	0.0575826	0.0237372
240518	19	1937	Peli3	pellino 3	0.456608	0.765136	0.744357	0.709381	0.587577
76454	8	4355	Fbxo31	F-box protein 31	3.29513	4.69219	4.51279	2.45094	2.45823
225724	18	4614	Mapk4	mitogen-activated protein kinase 4	0.772035	0.885073	1.6513	0.878106	0.598055
67956	5	2738	Kmt5a	lysine methyltransferase 5A	3.69523	4.4702	4.90815	4.35828	4.5687
18682	5	2360	Phkg1	phosphorylase kinase gamma 1	2.19228	3.11488	3.38485	0.649582	0.98412
72244	7	3454	1600014C10Rik	RIKEN cDNA 1600014C10 gene	2.17479	3.03059	3.34208	2.6	2.7643
269799	6	1558	Clec4a1	C-type lectin domain family 4, member a1	0.777874	1.85841	1.45398	0.619094	0.77093
100502931	17	711	Gm15821	predicted gene 15821	3.30122	4.18097	4.55537	3.71265	3.93622
67383	19	2094	Carnmt1	carnosine N-methyltransferase 1	0.979637	1.62099	1.828	1.20905	1.49393
100043600	15	1126	Gm4544	predicted gene 4544	1.23441	1.96893	2.26387	1.26875	1.75131
18642	15	3051	Pfkm	phosphofructokinase, muscle	6.01545	6.66415	7.25494	5.0444	5.27452
59010	2	2102	Sqrdl	sulfide quinone reductase-like (yeast)	2.38717	3.13593	3.56795	2.60002	2.74986
276952	11	3481	Rasl10b	RAS-like, family 10, member B	2.84023	3.21588	4.03651	2.43985	2.89057
99031	2	8041	Osbpl6	oxysterol binding protein-like 6	0.813724	1.08021	1.6428	0.921504	1.08047
19881	19	1526	Rom1	rod outer segment membrane protein 1	2.40746	3.47789	3.52778	2.15284	2.0736
414066	15	4622	BC037032	cDNA Sequence BC037032	1.20393	3.02892	2.20635	2.13319	2.1794
105193	13	2294	Nhlrc1	NHL repeat containing 1	1.3599	1.93541	2.41649	1.3264	1.58979
192986	11	2376	Cyb5d2	cytochrome b5 domain containing 2	1.66071	2.27302	2.76433	2.11002	2.30742
20618	14	732	Sncg	synuclein, gamma	1.67438	1.83573	2.77399	2.29065	2.18145
74706	10	2194	4930507D05Rik	RIKEN cDNA 4930507D05 gene	0.211941	1.0016	0.622206	1.23968	1.57122
68075	4	1427	Lurap1	leucine rich adaptor protein 1	0.445197	0.625801	1.07356	1.35924	1.51461
20660	9	6938	Sorl1	sortilin-related receptor, LDLR class A repeats-containing	0.785614	1.17247	1.48102	1.82173	1.83181
20536	1	4441	Slc4a3	solute carrier family 4 (anion exchanger), member 3	4.13976	4.82198	5.32934	3.66708	3.94905
27762	17	4313	Vwa7	von Willebrand factor A domain containing 7	1.30209	1.71917	2.32429	1.08416	1.305
66277	6	2294	Klf15	Kruppel-like factor 15	2.875	3.96609	4.04699	2.35177	2.26943
100126431	13	60	Trgj1	T cell receptor gamma joining 1	0	0.933871	1.95663	0	0
15018	17	1536	H2-Q7	histocompatibility 2, Q region locus 7	1.45924	3.51155	2.64191	0.949412	2.05886
217305	11	2440	Cd300ld	CD300 molecule like family member d	0.598802	1.45577	1.29305	0.33462	0.158869
320110	1	427	B230369F24Rik	RIKEN cDNA B230369F24 gene	1.53316	1.95022	2.50337	0.955381	1.63876
28295	10	1363	D10Jhu81e	DNA segment, Chr 10, Johns Hopkins University 81 expressed	5.2051	6.18549	6.41854	4.92709	4.9316
20737	7	3912	Spn	sialophorin	0.321858	1.02026	0.852686	0.63995	0.551688
75581	5	1219	Yipf7	Yip1 domain family, member 7	4.01736	5.04082	5.23114	2.41105	3.36425
208501	11	494	Ndufaf8	NADH dehydrogenase (ubiquinone) 1 alpha subcomplex assembly factor 8	2.46495	3.88488	3.48985	4.09225	3.97207
100504524	2	414	Cisd3b	CDGSH iron sulfur domain 3B	0.722333	0.345207	1.0444	0.568747	1.15105
22359	19	8308	Vldlr	very low density lipoprotein receptor	3.27584	4.1462	4.45641	3.31376	3.71227
14085	7	1585	Fah	fumarylacetoacetate hydrolase	2.21366	2.05012	3.34594	3.04983	2.79078
71306	8	6789	Mfap3l	microfibrillar-associated protein 3-like	0.669417	0.843233	1.38662	1.4958	1.47617
67866	8	1169	Wfdc1	WAP four-disulfide core domain 1	2.70387	4.08005	3.83873	2.21645	1.99141
230027	4	2613	Coq3	coenzyme Q3 methyltransferase	2.58299	3.4668	3.74417	2.68865	3.02761
171180	19	3277	Syt12	synaptotagmin XII	0.613202	1.17316	1.40852	1.66926	1.70715
11515	16	4457	Adcy9	adenylate cyclase 9	1.54478	2.20432	2.50164	1.75384	2.02129
68044	11	1328	Chac2	ChaC, cation transport regulator 2	1.21891	2.27151	2.35127	1.8176	1.79755
319454	11	1290	Rptoros	regulatory associated protein of MTOR, complex 1, opposite strand	0.896533	1.27486	1.42234	1.06486	1.00068
380614	3	6114	Intu	inturned planar cell polarity protein	1.33139	2.38857	2.31734	1.03863	1.23509
100503488	10	816	#N/A	#N/A	5.32585	6.2166	6.52175	4.95481	4.99341
12010	2	858	B2m	beta-2 microglobulin	5.60102	7.24622	6.84916	6.85819	7.63187
76220	2	4292	6530402F18Rik	RIKEN cDNA 6530402F18 gene	0.590324	1.02282	1.16556	0.498661	0.657389
20597	7	2412	Smpd1	sphingomyelin phosphodiesterase 1, acid lysosomal	4.14947	4.88905	5.33106	4.76503	4.79153
75607	13	6613	Wnk2	WNK lysine deficient protein kinase 2	2.34081	3.24019	3.43435	0.829422	1.17438
16154	9	3493	Il10ra	interleukin 10 receptor, alpha	0.6331	1.38323	1.40304	0.0788632	0.120529
21835	7	1038	Thrsp	thyroid hormone responsive	3.3217	3.70626	4.09696	1.2586	1.62115
14718	19	2058	Got1	glutamic-oxaloacetic transaminase 1, soluble	5.60142	6.45838	6.78516	5.29281	5.7019
667370	19	2013	Ifit3b	interferon-induced protein with tetratricopeptide repeats 3B	1.11078	2.54085	2.17956	3.00649	3.97961
13850	14	2035	Ephx2	epoxide hydrolase 2, cytoplasmic	4.94176	5.69827	6.12438	3.14029	3.68719
68813	14	10335	Dock5	dedicator of cytokinesis 5	0.803024	0.915936	1.55952	1.40384	1.38687
78408	16	2271	Fam131a	family with sequence similarity 131, member A	2.45911	3.27598	3.56361	2.39671	2.3955
118449	3	7116	Synpo2	synaptopodin 2	2.40385	2.90624	3.50969	1.80732	2.16268
20351	3	3449	Sema4a	sema domain, immunoglobulin domain (Ig), transmembrane domain (TM) and short cytoplasmic domain, (semaphorin) 4A	0.698114	1.3163	1.43858	0.557443	1.36048
93757	12	1177	Immp2l	IMP2 inner mitochondrial membrane peptidase-like (S. cerevisiae)	1.54951	2.64302	2.61214	2.08269	1.77942
100038610	10	1014	Gm10747	predicted gene 10747	1.06288	1.27274	1.75582	1.19132	1.74346
12922	6	2654	Crhr2	corticotropin releasing hormone receptor 2	2.56829	3.13254	3.68197	2.4145	2.75595
69638	4	1247	Enho	energy homeostasis associated	1.98224	2.96718	3.07249	1.47243	1.07459
216438	10	1998	March9	membrane-associated ring finger (C3HC4) 9	0.833045	1.31576	1.69424	1.71891	1.98269
50799	6	3122	Slc25a13	solute carrier family 25 (mitochondrial carrier, adenine nucleotide translocator), member 13	3.5189	4.34061	4.67202	3.04698	3.55339
12355	1	1414	Nr1i3	nuclear receptor subfamily 1, group I, member 3	1.71149	1.93166	2.81058	1.59517	1.67009
244923	9	6260	Klhl31	kelch-like 31	2.2062	3.01224	3.30402	2.71363	3.10178
68404	13	1596	Nrn1	neuritin 1	1.26841	2.11549	2.11937	2.34217	2.57739
235043	9	1102	Tmem205	transmembrane protein 205	3.42461	4.03942	4.59125	3.36221	3.53169
230279	4	3630	Tmem268	transmembrane protein 268	1.92484	2.1007	2.997	1.37248	1.63328
20347	9	3436	Sema3b	sema domain, immunoglobulin domain (Ig), short basic domain, secreted, (semaphorin) 3B	2.41867	2.82997	3.51005	2.47201	2.31088
100502875	4	963	Gm12676	predicted gene 12676	0.193444	0.43627	0.53079	0.610998	0.445536
99377	2	5073	Sall4	sal-like 4 (Drosophila)	0.255139	0.730302	0.689443	0.212545	0.364086
212032	13	3269	Hk3	hexokinase 3	0.452746	0.829056	0.838149	0.895137	1.06069
52609	15	2893	Cbx7	chromobox 7	1.37918	2.10716	2.36279	1.11274	1.08396
54140	10	2671	Avpr1a	arginine vasopressin receptor 1A	0.123406	0.421336	0.206179	1.07556	1.68867
56221	5	1289	Ccl24	chemokine (C-C motif) ligand 24	0.374986	0.723293	0.958888	0	0
63872	7	1530	Zfp296	zinc finger protein 296	0.407704	0.494129	0.722487	0.841297	1.06933
212933	1	3540	Pm20d1	peptidase M20 domain containing 1	1.09953	1.30314	2.06273	0.604525	0.673506
17281	9	8058	Fyco1	FYVE and coiled-coil domain containing 1	3.75822	4.46365	4.89085	3.059	3.5397
67013	4	1866	Oma1	OMA1 zinc metallopeptidase	2.62197	3.23754	3.73827	2.77531	2.92954
378431	10	4457	Txlnb	taxilin beta	4.20931	5.22319	5.3543	3.4312	3.95768
12259	4	1082	C1qa	complement component 1, q subcomponent, alpha polypeptide	3.80246	5.26642	5.0156	1.19382	0.382502
70392	X	1260	Asb12	ankyrin repeat and SOCS box-containing 12	1.57445	2.57607	2.57831	1.782	2.33661
11305	2	8061	Abca2	ATP-binding cassette, sub-family A (ABC1), member 2	2.1361	2.72634	3.15877	2.43655	2.61979
381338	1	5077	Lonrf2	LON peptidase N-terminal domain and ring finger 2	0.556399	1.04632	1.2729	0.316549	0.53488
432779	13	2746	Lrrc14b	leucine rich repeat containing 14B	3.49003	4.35593	4.62634	2.82068	3.29859
278507	11	3392	Wfikkn2	WAP, follistatin/kazal, immunoglobulin, kunitz and netrin domain containing 2	1.10548	1.59255	1.99624	0.70012	0.812456
229488	3	4388	Fam160a1	family with sequence similarity 160, member A1	2.66232	3.12905	3.74121	2.81044	3.01582
243764	6	2036	Chrm2	cholinergic receptor, muscarinic 2, cardiac	2.33383	3.39926	3.40833	2.93742	3.20427
12039	7	1773	Bckdha	branched chain ketoacid dehydrogenase E1, alpha polypeptide	4.90231	5.50618	6.05314	4.38562	4.23564
18948	11	888	Pnmt	phenylethanolamine-N-methyltransferase	0.812273	1.20746	1.78721	0.085523	0
14130	1	1547	Fcgr2b	Fc receptor, IgG, low affinity IIb	0.852109	2.11789	1.67281	0.524642	0.675258
100503012	1	373	Gm19503	cytochrome c oxidase subunit 7B, mitochondrial-like	0.349812	1.2501	1.00003	0.442029	0.885756
11655	9	2702	Alas1	aminolevulinic acid synthase 1	4.38604	4.91866	5.51286	4.84236	5.19618
100861985	11	418	#N/A	#N/A	0.584087	0.968255	1.22822	0.65944	0
75480	2	735	1700003F12Rik	RIKEN cDNA 1700003F12 gene	0	0	0.223726	1.00884	0.601585
100503950	11	353	#N/A	#N/A	0	1.64329	0.420061	0.257489	0.213524
20499	13	5131	Slc12a7	solute carrier family 12, member 7	3.73711	4.11638	4.86319	4.12996	4.40509
106529	8	1174	Tecr	trans-2,3-enoyl-CoA reductase	5.42373	6.25253	6.58986	5.58973	5.58518
234072	8	1365	Adprhl1	ADP-ribosylhydrolase like 1	5.84135	6.45739	6.98237	4.86889	5.39415
14154	17	6816	Fem1a	feminization 1 homolog a (C. elegans)	3.57615	4.14004	4.70056	3.55848	3.71839
71147	14	3752	Oxsm	3-oxoacyl-ACP synthase, mitochondrial	1.43822	2.29203	2.37741	1.87011	2.1468
73720	19	3951	Cst6	cystatin E/M	0.286339	0.884292	0.708282	1.28333	0.970786
272381	7	2726	Lrrc4b	leucine rich repeat containing 4B	2.10944	2.37189	3.1244	2.84604	3.04197
108116	7	5368	Slco3a1	solute carrier organic anion transporter family, member 3a1	2.6287	3.35402	3.7213	3.75798	3.8965
74007	10	5955	Btbd11	BTB (POZ) domain containing 11	0.326849	0.58236	0.719648	0.928226	0.787519
73010	12	4587	Gpr22	G protein-coupled receptor 22	1.16961	1.96844	2.15226	0.254509	0.444048
12268	17	5394	C4b	complement component 4B (Chido blood group)	1.11833	2.45919	2.18992	0.750564	1.16605
270210	9	6353	Zfp651	zinc finger protein 651	3.12573	3.56938	4.22703	3.35022	3.54209
20148	4	1797	Dhrs3	dehydrogenase/reductase (SDR family) member 3	3.826	4.8361	4.95105	3.46929	3.67895
100124467	16	83	Mir568	microRNA 568	2.50899	3.22831	3.61325	3.98171	4.28471
100038395	9	1067	1700061E17Rik	RIKEN cDNA 1700061E17 gene	0.318457	0.520749	0.803223	0	0.0758027
223646	15	1890	Naprt	nicotinate phosphoribosyltransferase	2.53979	3.20033	3.61802	2.97811	2.7356
106869	18	3568	Tnfaip8	tumor necrosis factor, alpha-induced protein 8	2.83934	3.66551	3.93442	2.50022	2.82909
231821	5	2399	Adap1	ArfGAP with dual PH domains 1	0.703194	0.83334	1.15277	0.960975	1.18574
112407	12	2676	Egln3	egl-9 family hypoxia-inducible factor 3	3.2054	3.62988	4.30936	4.93652	5.28248
16514	7	3252	Kcnj11	potassium inwardly rectifying channel, subfamily J, member 11	3.75175	4.1401	4.86167	3.04095	3.50116
16913	17	1223	Psmb8	proteasome (prosome, macropain) subunit, beta type 8 (large multifunctional peptidase 7)	2.9426	4.21722	4.15916	3.6169	4.10347
329659	3	1541	E130311K13Rik	RIKEN cDNA E130311K13 gene	1.21248	1.95941	2.0282	1.83095	1.93661
320139	1	3264	Ptpn7	protein tyrosine phosphatase, non-receptor type 7	0.42732	0.984187	0.923061	0.399724	0.376484
58203	2	2162	Zbp1	Z-DNA binding protein 1	0.811429	2.17541	1.78338	2.85775	3.86499
217666	12	3338	L2hgdh	L-2-hydroxyglutarate dehydrogenase	1.93271	2.60113	2.87973	2.14711	2.52601
110821	14	2603	Pcca	propionyl-Coenzyme A carboxylase, alpha polypeptide	3.00248	3.77003	4.09455	3.02384	3.28486
67991	2	7016	Nacc2	nucleus accumbens associated 2, BEN and BTB (POZ) domain containing	1.63198	1.49448	2.5809	2.28637	2.50463
75406	10	758	Ndufs7	NADH dehydrogenase (ubiquinone) Fe-S protein 7	6.00533	7.20627	7.13132	5.94022	5.98118
54214	9	7532	Golga4	golgi autoantigen, golgin subfamily a, 4	3.80565	3.98916	4.9043	3.46986	3.9034
69065	2	1569	Chac1	ChaC, cation transport regulator 1	1.29755	2.56032	2.00426	3.12495	4.08178
67914	8	1693	Coq9	coenzyme Q9	5.29524	6.23626	6.41028	4.96656	5.10714
66690	16	2878	Tmem186	transmembrane protein 186	2.13364	2.5602	3.17683	2.25922	2.52486
67856	2	1812	Echdc3	enoyl Coenzyme A hydratase domain containing 3	2.41471	3.08923	3.42645	2.03389	2.51919
18761	2	3313	Prkcq	protein kinase C, theta	0.815675	1.01355	1.53263	0.0537523	0.101603
56357	2	2067	Ivd	isovaleryl coenzyme A dehydrogenase	4.87826	5.39562	5.98709	3.85815	3.81135
97114	3	1020	Hist2h3c2	histone cluster 2, H3c2	0.507386	1.11235	1.22096	0.66817	1.13204
12862	7	659	Cox6a2	cytochrome c oxidase subunit VIa polypeptide 2	6.86138	8.08079	7.97727	6.63652	7.10629
83382	7	1849	Siglece	sialic acid binding Ig-like lectin E	0.683725	1.34664	1.43529	0.311958	0.086992
14228	6	2167	Fkbp4	FK506 binding protein 4	5.49728	5.90265	6.59816	5.02551	5.17231
20441	4	2574	St3gal3	ST3 beta-galactoside alpha-2,3-sialyltransferase 3	3.29079	3.94137	4.35916	3.53502	3.61589
228564	2	4200	Frmd5	FERM domain containing 5	2.84404	3.46597	3.90626	2.26979	3.05193
74492	9	2969	Kbtbd13	kelch repeat and BTB (POZ) domain containing 13	0.526645	0.842535	1.01503	0.160914	0.241455
330812	8	9685	Rnf150	ring finger protein 150	1.43269	1.79646	2.34201	2.25218	2.12533
69769	3	1122	Tnfaip8l2	tumor necrosis factor, alpha-induced protein 8-like 2	1.02007	1.56199	1.6742	0.318495	0.146599
57752	7	9537	Tacc2	transforming, acidic coiled-coil containing protein 2	3.80246	4.68501	4.89946	2.99197	2.97876
18557	1	3046	Cdk18	cyclin-dependent kinase 18	1.88801	2.54269	2.88066	2.7662	3.19547
68828	4	2038	Sync	syncoilin	1.97881	2.67609	2.9843	2.297	2.39349
13804	2	1032	Endog	endonuclease G	3.63801	4.59348	4.72248	3.79441	4.01024
140795	3	1798	P2ry14	purinergic receptor P2Y, G-protein coupled, 14	0.87962	1.46007	1.35453	0.162449	0.135632
100502705	10	2004	#N/A	#N/A	1.87185	2.61314	2.85883	1.42156	1.67365
74945	2	629	Acss2os	acyl-CoA synthetase short-chain family member 2, opposite strand	2.41669	2.93803	3.37545	2.39224	2.61124
12869	7	363	Cox8b	cytochrome c oxidase subunit VIIIb	7.11248	7.89391	8.20982	6.22181	6.23242
67390	11	1492	Rnmtl1	RNA methyltransferase like 1	2.53788	3.17768	3.58719	2.71967	3.04027
57267	10	2107	Apba3	amyloid beta (A4) precursor protein-binding, family A, member 3	2.83901	3.97541	3.91126	4.09569	4.09698
100861638	8	944	#N/A	#N/A	7.05095	7.60399	8.15578	6.40582	6.86493
12053	16	3285	Bcl6	B cell leukemia/lymphoma 6	1.9613	2.20824	3.03297	2.94856	3.29319
12273	7	2570	C5ar1	complement component 5a receptor 1	0.737091	1.52536	1.45035	0.633988	0.70475
12955	9	1185	Cryab	crystallin, alpha B	6.7963	7.17786	7.89434	7.15813	7.41051
68016	4	2044	Murc	muscle-related coiled-coil protein	3.82349	4.37675	4.90382	3.1919	3.60847
11677	6	1402	Akr1b3	aldo-keto reductase family 1, member B3 (aldose reductase)	3.87902	4.64628	4.95899	4.16854	4.27395
16716	9	5449	Ky	kyphoscoliosis peptidase	1.468	2.17263	2.40403	1.21671	1.53686
243372	6	4083	Zfp775	zinc finger protein 775	1.29673	2.05216	2.1935	1.2769	1.39939
13853	10	1079	Epm2a	epilepsy, progressive myoclonic epilepsy, type 2 gene alpha	2.09362	2.70062	3.10679	1.1923	1.70671
268481	11	2735	Krt222	keratin 222	1.72816	2.47316	2.68182	0.804386	1.03211
100862208	16	921	#N/A	#N/A	1.61936	1.98548	2.80381	2.50121	3.04952
55951	17	907	Mpc1	mitochondrial pyruvate carrier 1	3.98967	5.47456	5.07172	4.55365	4.75659
26757	7	2643	Dpysl4	dihydropyrimidinase-like 4	1.43729	2.03589	2.31591	1.10264	0.970945
67512	2	837	Agpat2	1-acylglycerol-3-phosphate O-acyltransferase 2 (lysophosphatidic acid acyltransferase, beta)	3.21298	4.48846	4.25976	3.72368	3.82652
58805	5	3649	Mlxipl	MLX interacting protein-like	1.84487	2.88009	2.77685	0.957858	1.97034
83945	16	2648	Dnaja3	DnaJ heat shock protein family (Hsp40) member A3	3.95229	4.6503	5.02389	4.04651	4.41664
100628626	5	82	#N/A	#N/A	7.01915	8.74418	7.96036	8.36219	8.06918
233280	7	1885	Nipa1	non imprinted in Prader-Willi/Angelman syndrome 1 homolog (human)	1.37922	1.88547	2.28746	2.35034	2.27366
235320	9	5114	Zbtb16	zinc finger and BTB domain containing 16	3.36751	3.71778	4.41174	0.691615	0.993099
665934	5	1432	Gm7854	predicted gene 7854	0.356781	0.842147	0.413393	0.712518	0.872992
52637	10	965	Cisd1	CDGSH iron sulfur domain 1	4.86851	5.78505	5.951	4.76464	5.00863
27361	17	886	Msrb1	methionine sulfoxide reductase B1	4.49947	5.44023	5.57147	4.92728	4.92219
68802	10	5246	Mypn	myopalladin	3.0484	3.6287	4.08774	3.05283	3.5422
16922	2	1474	Phyh	phytanoyl-CoA hydroxylase	5.27025	6.21523	6.34633	4.78393	5.22361
12293	5	7493	Cacna2d1	calcium channel, voltage-dependent, alpha2/delta subunit 1	2.69246	3.49095	3.72745	2.65745	2.77313
100502829	5	4823	Gm9899	predicted gene 9899	1.75353	2.51354	2.62624	0.938163	1.38161
71889	11	3884	Epn3	epsin 3	2.24417	2.63913	3.25147	3.30701	3.83725
387314	6	8346	Tmtc1	transmembrane and tetratricopeptide repeat containing 1	2.35347	3.40353	3.36224	1.89503	2.19722
16956	8	4049	Lpl	lipoprotein lipase	6.75713	7.25671	7.84495	5.98969	6.41476
382427	10	2719	Best3	bestrophin 3	0.683452	0.90994	1.36362	0.857379	0.937521
16562	11	6764	Kif1c	kinesin family member 1C	4.74807	5.22393	5.80789	4.92128	5.00213
17250	16	5935	Abcc1	ATP-binding cassette, sub-family C (CFTR/MRP), member 1	1.90342	2.86616	2.87178	3.45428	3.76977
57778	11	3873	Fmnl1	formin-like 1	1.68047	2.53619	2.6038	0.535661	0.638222
54123	7	1859	Irf7	interferon regulatory factor 7	3.18962	4.79302	4.23812	4.63132	5.94501
17772	X	3871	Mtm1	X-linked myotubular myopathy gene 1	1.35331	2.18566	2.06316	1.56992	1.85117
59027	12	4547	Nampt	nicotinamide phosphoribosyltransferase	3.19803	4.37403	4.24385	3.0983	3.54299
17436	9	3577	Me1	malic enzyme 1, NADP(+)-dependent, cytosolic	3.07403	3.68858	4.10037	3.45699	3.99812
109050	3	4781	Fam212b	family with sequence similarity 212, member B	2.31773	2.34963	3.30776	2.17824	2.30032
269423	3	2492	Abhd18	abhydrolase domain containing 18	2.41611	3.39987	3.42586	1.64431	2.17284
320869	8	518	Spata33	spermatogenesis associated 33	2.10288	3.1512	3.02739	1.30087	1.98794
18640	1	9621	Pfkfb2	6-phosphofructo-2-kinase/fructose-2,6-biphosphatase 2	1.96153	2.60171	2.86201	1.32759	1.65738
73656	19	2053	Ms4a6c	membrane-spanning 4-domains, subfamily A, member 6C	1.20677	2.38216	1.99135	0.236926	0.329677
224794	17	4558	Enpp4	ectonucleotide pyrophosphatase/phosphodiesterase 4	1.81241	2.37144	2.73627	1.89807	2.23215
215951	10	2513	Lace1	lactation elevated 1	3.23474	3.83321	4.27061	2.76878	3.18414
13527	18	6588	Dtna	dystrobrevin alpha	2.12392	2.89415	3.10043	2.13821	2.72938
100861976	2	655	#N/A	#N/A	5.72123	6.59867	6.77414	5.0823	5.56985
56046	2	2671	Uqcc1	ubiquinol-cytochrome c reductase complex assembly factor 1	4.36937	4.71629	5.41641	3.89099	4.19945
80903	X	3040	Fgf16	fibroblast growth factor 16	1.06886	1.73303	1.88627	1.17706	1.32315
226971	1	5469	Plekhb2	pleckstrin homology domain containing, family B (evectins) member 2	2.57073	3.30729	3.55737	3.14754	3.30644
52668	12	1053	Ifi27	interferon, alpha-inducible protein 27	4.29093	5.99963	5.38074	4.64571	5.16624
11636	2	2365	Ak1	adenylate kinase 1	5.7791	6.33921	6.82759	5.78384	5.88456
239126	14	1903	C1qtnf9	C1q and tumor necrosis factor related protein 9	3.17458	3.781	4.18646	0.506919	0.306026
69787	15	1162	Anxa13	annexin A13	0.504194	0.820491	1.10609	0	0
15258	6	4488	Hipk2	homeodomain interacting protein kinase 2	2.02373	2.22898	2.82393	2.13889	2.47206
229715	3	5031	Amigo1	adhesion molecule with Ig like domain 1	2.13826	2.19137	3.11056	1.78917	1.92473
67528	8	1087	Nudt7	nudix (nucleoside diphosphate linked moiety X)-type motif 7	3.52829	4.69534	4.55675	3.22765	3.66623
228607	2	3190	Mavs	mitochondrial antiviral signaling protein	2.97481	3.61042	3.98594	3.13759	3.44414
269643	5	4031	Ppp2r2c	protein phosphatase 2, regulatory subunit B, gamma	0.158717	0.119585	0.425281	0.127655	0.196783
69662	17	1240	2310061I04Rik	RIKEN cDNA 2310061I04 gene	3.60188	4.57545	4.63848	4.18291	4.68449
72135	9	1745	Pygo1	pygopus 1	0.839212	1.69597	1.55502	1.31346	1.44015
83490	19	2615	Pik3ap1	phosphoinositide-3-kinase adaptor protein 1	0.562218	1.23065	1.21369	0.807834	0.992176
100042625	1	720	Gm3934	predicted gene 3934	0.965225	1.0635	1.53765	1.2927	1.63002
20776	9	2437	Tmie	transmembrane inner ear	0.586294	0.761099	1.21762	0.859225	1.22917
626848	2	4206	Zfp971	zinc finger protein 971	0.777842	1.29599	1.4546	0.455571	0.704175
19713	6	7341	Ret	ret proto-oncogene	0.728971	0.876311	1.35627	0.354419	0.111703
232801	7	2109	Lilra5	leukocyte immunoglobulin-like receptor, subfamily A (with TM domain), member 5	0.42369	1.16537	0.907369	0.0937727	0
72754	4	4664	Arhgef10l	Rho guanine nucleotide exchange factor (GEF) 10-like	2.81946	3.38914	3.80123	3.70138	3.66675
216792	11	4024	Iba57	IBA57 homolog, iron-sulfur cluster assembly	2.34624	2.94445	3.32855	2.02976	2.17413
52064	5	2001	Coq5	coenzyme Q5 methyltransferase	3.88509	4.57916	4.90335	4.03444	4.3575
72607	3	4686	Usp13	ubiquitin specific peptidase 13 (isopeptidase T-3)	3.89393	4.32149	4.90929	3.98322	4.3333
140491	6	7120	Ppp1r3a	protein phosphatase 1, regulatory (inhibitor) subunit 3A	2.26789	3.1643	3.21545	2.12787	2.98525
20491	15	2886	Sla	src-like adaptor	0.805301	1.8577	1.43587	0.212429	0.0595731
214952	17	2808	Rhot2	ras homolog family member T2	4.19762	4.74859	5.21814	3.91603	4.19985
20193	3	615	S100a1	S100 calcium binding protein A1	6.51353	7.22358	7.54309	6.21279	6.28178
320845	7	1405	A230056P14Rik	RIKEN cDNA A230056P14 gene	1.22068	1.79261	2.00572	2.1831	2.07126
234673	8	2699	Ces2e	carboxylesterase 2E	0.570813	0.667571	1.00453	0.940536	1.28727
227696	2	1467	Phyhd1	phytanoyl-CoA dioxygenase domain containing 1	3.39999	4.24581	4.40113	2.85767	3.36227
13346	1	2150	Des	desmin	7.03585	7.75672	8.05781	7.39883	7.32644
57785	11	794	Rangrf	RAN guanine nucleotide release factor	3.19859	3.88083	4.20899	2.93896	3.21987
213484	14	3716	Nudt18	nudix (nucleoside diphosphate linked moiety X)-type motif 18	1.77993	1.94178	2.68069	2.08695	1.94975
110784	8	4087	Nr3c2	nuclear receptor subfamily 3, group C, member 2	1.0958	1.75947	1.83335	0.698979	0.754702
232174	6	4849	Cyp26b1	cytochrome P450, family 26, subfamily b, polypeptide 1	1.26747	1.00442	2.19767	1.39341	2.42602
12323	11	4190	Camk2b	calcium/calmodulin-dependent protein kinase II, beta	1.51965	1.53398	2.34625	1.81778	1.81574
433375	1	2125	Creg1	cellular repressor of E1A-stimulated genes 1	3.18975	4.16263	4.1821	3.86744	3.87728
71998	11	1827	Slc25a35	solute carrier family 25, member 35	0.877772	1.4301	1.58505	1.41771	1.47878
194231	4	2467	Cnksr1	connector enhancer of kinase suppressor of Ras 1	0.981961	1.76135	1.70282	0.982479	1.65445
22273	9	1656	Uqcrc1	ubiquinol-cytochrome c reductase core protein 1	6.97511	7.90276	7.98678	6.64943	6.72786
237928	11	1910	Phospho1	phosphatase, orphan 1	3.49223	4.30847	4.5189	4.34829	4.8077
13202	10	609	Ddt	D-dopachrome tautomerase	3.97349	4.85492	4.96459	4.24458	4.23218
11364	3	1845	Acadm	acyl-Coenzyme A dehydrogenase, medium chain	6.00522	6.58675	7.0142	5.08701	5.52893
319518	8	2904	Pdpr	pyruvate dehydrogenase phosphatase regulatory subunit	2.69164	3.24882	3.60948	1.88941	2.21615
319953	15	2074	Ttll1	tubulin tyrosine ligase-like 1	2.70929	3.45885	3.6646	3.03755	3.06829
16564	15	6454	Kif21a	kinesin family member 21A	1.52358	1.82402	2.34325	1.56476	2.02929
244058	7	3586	Rgma	repulsive guidance molecule family member A	2.01337	2.94093	2.89218	3.65856	3.71692
68943	4	2367	Pink1	PTEN induced putative kinase 1	5.69167	6.17578	6.69708	4.57593	4.64315
228491	2	4263	Zfp770	zinc finger protein 770	1.14997	1.7629	1.9581	1.33978	1.72131
68041	X	2059	Mid1ip1	Mid1 interacting protein 1 (gastrulation specific G12-like (zebrafish))	3.32752	4.3667	4.30837	3.91714	3.83115
75516	12	1000	Ttc32	tetratricopeptide repeat domain 32	1.22963	2.47219	1.99426	1.80401	1.91834
622320	7	2973	Kctd21	potassium channel tetramerisation domain containing 21	0.583237	1.05059	1.1599	1.63537	1.59403
53901	17	3710	Rcan2	regulator of calcineurin 2	4.67695	5.06019	5.6761	4.65568	5.0669
320204	6	1691	Etfbkmt	electron transfer flavoprotein beta subunit lysine methyltransferase	1.91457	2.91134	2.84417	2.10131	2.12813
23957	4	1118	Nr0b2	nuclear receptor subfamily 0, group B, member 2	2.16607	2.87601	3.14471	1.78573	2.52052
100861946	3	1345	#N/A	#N/A	3.75751	4.39561	4.74714	2.89105	3.29556
21954	7	824	Tnni3	troponin I, cardiac 3	8.83012	9.58644	9.83084	7.94225	8.26776
242894	5	1712	Actr3b	ARP3 actin-related protein 3B	2.98979	3.81136	3.94361	2.65436	2.99412
170731	4	4377	Mfn2	mitofusin 2	5.74985	6.05586	6.75242	5.31307	5.62508
74166	8	2096	Tmem38a	transmembrane protein 38A	5.37385	6.24802	6.37083	5.05478	5.20555
14200	1	1563	Fhl2	four and a half LIM domains 2	6.76622	7.65884	7.76697	6.59328	6.78813
18563	19	4272	Pcx	pyruvate carboxylase	2.5487	2.96229	3.48726	3.03537	2.89228
18426	19	2900	Ovol1	ovo like zinc finger 1	0.713178	0.774134	1.3503	0.173334	0.268937
18767	3	3683	Pkia	protein kinase inhibitor, alpha	3.1786	3.76833	4.15451	3.30019	3.58016
76311	6	1498	1110019D14Rik	RIKEN cDNA 1110019D14 gene	0.802569	1.05782	1.51306	1.33418	1.28309
56323	4	2309	Dnajb5	DnaJ heat shock protein family (Hsp40) member B5	3.79905	3.71182	4.7783	3.62859	3.68267
72330	9	2455	Klhl40	kelch-like 40	2.21986	2.69935	3.13934	1.77767	1.58018
320024	3	4394	Nceh1	neutral cholesterol ester hydrolase 1	3.47571	4.16815	4.44325	2.90995	3.2229
100862215	9	1513	#N/A	#N/A	1.05722	1.71864	1.81599	0	0.245046
67863	11	1869	Slc25a11	solute carrier family 25 (mitochondrial carrier oxoglutarate carrier), member 11	5.52689	6.28672	6.51178	5.17175	5.3732
108958	2	3620	Miga2	mitoguardin 2	3.27638	3.81912	4.23693	3.24796	3.40844
60425	19	1397	Doc2g	double C2, gamma	4.88976	5.60846	5.86196	3.72143	4.30109
231134	5	2483	Dok7	docking protein 7	1.73964	2.62457	2.60165	1.95745	2.49463
66771	11	4400	Gid4	GID complex subunit 4, VID24 homolog	2.94423	2.94607	3.89414	2.35229	2.6754
224824	17	3200	Pex6	peroxisomal biogenesis factor 6	3.12614	3.7911	4.08601	3.38798	3.29792
85308	14	805	Emc9	ER membrane protein complex subunit 9	3.54528	4.07875	4.50821	3.45718	3.76228
50791	5	7233	Magi2	membrane associated guanylate kinase, WW and PDZ domain containing 2	0.4196	0.772922	0.880671	0.552107	0.622467
67434	15	8600	Ankrd33b	ankyrin repeat domain 33B	1.32814	1.77115	2.15288	0.633924	1.13184
78892	8	4150	Crispld2	cysteine-rich secretory protein LCCL domain containing 2	1.90875	2.66508	2.79222	0.889042	1.0855
272465	8	1224	Tmem255b	transmembrane protein 255B	1.3246	2.4558	2.13263	0	0.135171
192678	10	3425	Rassf3	Ras association (RalGDS/AF-6) domain family member 3	3.72311	4.12989	4.68192	3.71037	3.97397
104175	7	4092	Sbk1	SH3-binding kinase 1	3.19964	3.93195	4.14904	2.39208	2.48506
70083	17	1363	Metrn	meteorin, glial cell differentiation regulator	2.9998	4.19108	3.95292	3.58993	3.30747
21355	17	2490	Tap2	transporter 2, ATP-binding cassette, sub-family B (MDR/TAP)	3.19136	3.85444	4.23118	3.39772	3.69203
14081	8	3891	Acsl1	acyl-CoA synthetase long-chain family member 1	5.31733	6.00348	6.28593	4.25919	5.07191
18821	10	2480	Pln	phospholamban	6.94712	7.86402	7.92462	6.44282	6.99026
218763	14	1662	Lrrc3b	leucine rich repeat containing 3B	2.20205	2.95528	3.11723	2.52219	2.52272
330502	7	3396	Zfp82	zinc finger protein 82	0.651504	0.667426	0.760751	0.60902	0.899324
207683	16	3414	Igsf11	immunoglobulin superfamily, member 11	0.0637476	0.0743064	0.187417	0.274745	0.633819
20741	12	10394	Sptb	spectrin beta, erythrocytic	3.05203	3.29368	3.99999	2.58967	2.98233
231148	5	3759	Ablim2	actin-binding LIM protein 2	2.09345	2.52481	2.95553	1.61187	2.10732
11992	13	1345	Auh	AU RNA binding protein/enoyl-coenzyme A hydratase	3.58436	4.34517	4.53356	3.40183	3.52513
385674	16	5942	Zfp174	zinc finger protein 174	0.358875	0.592676	0.652342	0.433023	0.57495
232371	6	3010	C1rl	complement component 1, r subcomponent-like	0.41143	0.564311	0.818851	1.59793	1.8528
654795	14	1227	Sdr39u1	short chain dehydrogenase/reductase family 39U, member 1	3.93083	4.69648	4.8663	3.78809	4.05114
214489	17	3023	BC003965	cDNA sequence BC003965	2.33964	2.95201	3.24263	2.62571	2.83808
69288	10	4631	Rhobtb1	Rho-related BTB domain containing 1	3.45707	4.06688	4.41552	3.08812	3.23305
71519	3	2331	Cyp2u1	cytochrome P450, family 2, subfamily u, polypeptide 1	1.49361	1.73548	2.1891	1.73057	1.9993
20280	4	2664	Scp2	sterol carrier protein 2, liver	3.91321	4.45774	4.87279	3.80363	3.95093
268807	15	2212	Klhl38	kelch-like 38	2.51806	3.60356	3.45329	2.67061	2.60729
14719	8	2345	Got2	glutamatic-oxaloacetic transaminase 2, mitochondrial	5.51208	6.35741	6.47295	5.46448	5.6765
65256	12	2690	Asb2	ankyrin repeat and SOCS box-containing 2	5.16548	5.77577	6.13285	5.2539	5.4226
100862363	17	515	#N/A	#N/A	3.30155	3.99832	4.26022	3.04851	3.20695
20271	9	8547	Scn5a	sodium channel, voltage-gated, type V, alpha	3.78373	4.04637	4.71774	4.52815	4.79837
100503619	16	950	E330011O21Rik	RIKEN cDNA E330011O21 gene	1.53731	2.16775	2.35835	1.3448	1.57434
68267	7	2852	Slc25a22	solute carrier family 25 (mitochondrial carrier, glutamate), member 22	2.34914	3.81151	3.24969	3.10793	3.52441
12260	4	1062	C1qb	complement component 1, q subcomponent, beta polypeptide	4.03739	5.29949	5.02531	1.61795	0.88112
78038	13	2124	Mccc2	methylcrotonoyl-Coenzyme A carboxylase 2 (beta)	3.19983	3.87604	4.12801	2.92582	2.9165
18452	11	2344	P4ha2	procollagen-proline, 2-oxoglutarate 4-dioxygenase (proline 4-hydroxylase), alpha II polypeptide	3.45906	3.32312	4.40054	4.59767	4.68244
68097	11	2819	Dynll2	dynein light chain LC8-type 2	5.14572	5.40692	6.10015	4.48817	4.98477
234365	8	783	Yjefn3	YjeF N-terminal domain containing 3	1.54822	3.23641	2.48478	2.05605	2.04166
20872	1	2885	Stk16	serine/threonine kinase 16	3.36711	3.89278	4.30161	3.71864	3.63953
68680	14	912	Fitm1	fat storage-inducing transmembrane protein 1	4.60571	5.68922	5.54654	3.90522	4.36837
78376	17	957	Sapcd1	suppressor APC domain containing 1	1.79366	1.87037	2.66261	1.33099	1.59485
20167	7	2025	Rtn2	reticulon 2 (Z-band associated protein)	3.92825	4.78758	4.86396	3.48885	3.46626
59091	2	4255	Jph2	junctophilin 2	5.34883	5.44515	6.29363	5.15244	5.39697
68460	11	1124	Dhrs7c	dehydrogenase/reductase (SDR family) member 7C	5.37709	5.87232	6.34186	3.81477	4.24117
71670	19	1505	Acy3	aspartoacylase (aminoacylase) 3	2.72763	2.9115	3.61366	2.29973	2.67124
12723	6	3545	Clcn1	chloride channel, voltage-sensitive 1	0.866764	1.14417	1.45486	0.0982317	0.0487639
56508	2	7896	Rapgef4	Rap guanine nucleotide exchange factor (GEF) 4	1.08962	1.52607	1.80637	0.613708	0.862176
24051	5	3727	Sgcb	sarcoglycan, beta (dystrophin-associated glycoprotein)	3.32059	3.78214	4.26637	3.82875	3.91624
106581	17	2863	Fam234a	family with sequence similarity 234, member A	4.33847	4.61666	5.27354	4.23466	4.27192
74919	5	3082	Slc35f6	solute carrier family 35, member F6	2.96052	3.34296	3.87232	3.85561	3.86644
17850	17	3675	Mut	methylmalonyl-Coenzyme A mutase	3.0246	3.72278	3.94099	2.94846	3.07032
73095	8	3172	Slc25a42	solute carrier family 25, member 42	2.79395	3.56523	3.65626	2.24355	2.82283
20305	11	1436	Ccl6	chemokine (C-C motif) ligand 6	2.33069	2.91812	2.97329	2.58705	2.69501
243382	6	5560	Ppm1k	protein phosphatase 1K (PP2C domain containing)	2.63775	3.18928	3.53074	1.52388	1.76908
24052	11	1399	Sgcd	sarcoglycan, delta (dystrophin-associated glycoprotein)	2.51857	3.22452	3.39831	2.92703	3.18235
414111	5	2071	C130083M11Rik	RIKEN cDNA C130083M11 gene	0.762997	1.1552	1.29526	1.4346	1.69302
72046	11	5611	Urgcp	upregulator of cell proliferation	2.77143	3.29379	3.66743	3.41809	3.52873
218215	13	4694	Rnf144b	ring finger protein 144B	2.1096	2.28457	2.98605	1.31735	1.71868
26380	12	4621	Esrrb	estrogen related receptor, beta	2.07102	2.69676	2.92638	1.09973	1.25563
66587	5	1840	Fastk	Fas-activated serine/threonine kinase	5.01211	5.72399	5.94241	4.81668	4.98633
67680	4	1074	Sdhb	succinate dehydrogenase complex, subunit B, iron sulfur (Ip)	6.47788	7.41319	7.41228	6.35336	6.46064
230673	4	3588	Ipo13	importin 13	3.58142	4.09961	4.51157	3.53089	3.79882
22003	9	3279	Tpm1	tropomyosin 1, alpha	8.35673	9.2193	9.29014	8.28596	8.34782
108654	18	9654	Fam210a	family with sequence similarity 210, member A	2.58416	3.12445	3.46753	2.49277	2.81813
78785	17	4475	Clip4	CAP-GLY domain containing linker protein family, member 4	3.66254	4.15276	4.57807	4.7241	5.04774
20501	3	4426	Slc16a1	solute carrier family 16 (monocarboxylic acid transporters), member 1	3.82586	4.17574	4.73872	4.14881	4.37523
52856	2	1699	Mtg2	mitochondrial ribosome associated GTPase 2	2.91288	3.48014	3.78774	2.85978	3.07737
22272	11	499	Uqcrq	ubiquinol-cytochrome c reductase, complex III subunit VII	6.2047	7.63411	7.12466	7.0443	7.06526
100526465	10	91	Mir3057	microRNA 3057	3.32086	4.19095	4.053	4.45643	4.58941
217705	12	3357	Fam161b	family with sequence similarity 161, member B	1.43922	2.11088	2.12169	1.44777	1.93175
100503495	7	1208	A930016O22Rik	RIKEN cDNA A930016O22 gene	6.7057	8.23279	7.64314	5.94182	6.20503
330050	5	3082	Fam185a	family with sequence similarity 185, member A	1.6298	1.8672	2.42963	1.76203	2.12851
12499	12	4990	Entpd5	ectonucleoside triphosphate diphosphohydrolase 5	3.39396	3.80943	4.30009	2.94758	3.53124
100041649	12	398	Mpc1-ps	mitochondrial pyruvate carrier 1, pseudogene	3.61367	4.76865	4.55947	3.837	3.89443
74104	1	2934	Abcb6	ATP-binding cassette, sub-family B (MDR/TAP), member 6	2.77418	3.30242	3.65352	3.0577	3.14489
76375	7	2217	Det1	de-etiolated homolog 1 (Arabidopsis)	1.65088	2.11582	2.45444	2.24432	2.2967
66497	16	1171	Cmss1	cms small ribosomal subunit 1	3.98515	4.8394	4.91471	2.78802	2.89778
67460	4	2959	Decr1	2,4-dienoyl CoA reductase 1, mitochondrial	5.07607	5.41767	5.99313	3.90334	4.47918
110198	4	1648	Akr7a5	aldo-keto reductase family 7, member A5 (aflatoxin aldehyde reductase)	3.67543	4.25887	4.5865	3.57526	3.48137
237781	11	2522	Mief2	mitochondrial elongation factor 2	3.11736	3.75774	4.00054	2.74592	2.80974
69574	15	1041	Cmbl	carboxymethylenebutenolidase-like (Pseudomonas)	3.0766	4.08624	3.97113	2.73169	3.02658
12524	16	2539	Cd86	CD86 antigen	0.46535	1.23331	0.918164	0.153356	0.0707909
74530	10	1859	9030612E09Rik	RIKEN cDNA 9030612E09 gene	0.72054	1.09124	1.33649	0.214693	0.471428
12215	10	1752	Bsg	basigin	6.43427	7.17199	7.35156	7.18273	7.28242
56543	3	7226	Kcnd3	potassium voltage-gated channel, Shal-related family, member 3	0.859484	1.26297	1.47276	0.0732103	0.0697951
70986	2	1283	4931422A03Rik	RIKEN cDNA 4931422A03 gene	1.60191	2.21203	2.29588	1.87612	1.96583
14873	19	1163	Gsto1	glutathione S-transferase omega 1	4.29022	5.08925	5.19957	5.87837	6.02313
76467	2	1190	Msrb2	methionine sulfoxide reductase B2	4.16122	4.70547	5.07601	3.38157	3.50085
14712	8	2984	Gnpat	glyceronephosphate O-acyltransferase	4.48523	5.00709	5.39438	4.33212	4.57143
242083	3	3962	Ppm1l	protein phosphatase 1 (formerly 2C)-like	1.91591	2.16343	2.72719	1.36764	1.65648
29811	14	2157	Ndrg2	N-myc downstream regulated gene 2	6.434	6.94104	7.34832	6.08174	6.30007
67008	13	3436	Yae1d1	Yae1 domain containing 1	1.53184	2.18795	2.33216	1.87021	2.12333
100503652	9	1518	Gm16845	predicted gene, 16845	2.5388	3.19203	3.40626	2.72773	2.90478
53412	19	2676	Ppp1r3c	protein phosphatase 1, regulatory (inhibitor) subunit 3C	3.94433	3.37905	4.84682	2.79847	3.53928
69358	7	1096	Lrrc51	leucine rich repeat containing 51	1.4056	1.74917	2.05704	1.77156	1.89196
66343	1	3301	Tmem177	transmembrane protein 177	1.85563	2.37164	2.60719	1.87378	2.10927
230837	4	5582	Asap3	ArfGAP with SH3 domain, ankyrin repeat and PH domain 3	1.59688	1.93344	2.34043	1.96832	1.93006
30927	8	1589	Snai3	snail family zinc finger 3	0.92063	1.7121	1.51303	0.402197	1.04666
73919	7	1276	Lyrm1	LYR motif containing 1	1.30596	1.80959	1.98253	1.74434	1.85299
11951	11	868	Atp5g1	ATP synthase, H+ transporting, mitochondrial F0 complex, subunit C1 (subunit 9)	6.3642	7.35458	7.27255	6.24344	6.47502
213053	14	5208	Slc39a14	solute carrier family 39 (zinc transporter), member 14	2.77545	3.17651	3.63925	3.88039	3.863
59006	3	1153	Myoz2	myozenin 2	6.32077	7.291	7.22732	5.791	6.14618
218885	14	2062	Oxnad1	oxidoreductase NAD-binding domain containing 1	3.47597	3.8293	4.3662	3.27905	3.767
76357	12	1669	Trmt5	TRM5 tRNA methyltransferase 5	2.71111	3.58798	3.5666	2.28153	2.59927
229905	3	2246	Kyat3	kynurenine aminotransferase 3	2.55425	3.07168	3.39389	2.15587	1.97852
216445	10	1811	Arhgap9	Rho GTPase activating protein 9	1.12518	2.08044	1.79653	0.351326	0.401541
20916	14	2108	Sucla2	succinate-Coenzyme A ligase, ADP-forming, beta subunit	5.80745	6.38418	6.70835	5.04605	5.46781
22340	19	1282	Vegfb	vascular endothelial growth factor B	5.05589	5.70619	5.95607	5.32153	5.52974
66892	6	2513	Eif4e3	eukaryotic translation initiation factor 4E member 3	2.65117	3.44106	3.4988	2.76757	2.92664
16515	11	2463	Kcnj12	potassium inwardly-rectifying channel, subfamily J, member 12	2.46183	2.88126	3.31425	2.27069	2.57599
72748	4	1083	Hdhd3	haloacid dehalogenase-like hydrolase domain containing 3	1.31719	1.08173	2.1021	1.94792	1.76152
231503	5	3084	Tmem150c	transmembrane protein 150C	0.911662	0.976379	1.58134	0.623872	0.318345
12774	9	2926	Ccr5	chemokine (C-C motif) receptor 5	0.565626	1.0552	1.03252	0.0267366	0.0558452
12409	11	1021	Cbr2	carbonyl reductase 2	2.83024	3.97339	3.67964	1.89381	1.14348
53600	14	1162	Timm23	translocase of inner mitochondrial membrane 23	2.02305	3.0504	2.8332	3.33004	3.39845
66071	7	1484	Ethe1	ethylmalonic encephalopathy 1	2.65821	3.31746	3.50374	3.36653	3.2542
105675	14	1549	Ppif	peptidylprolyl isomerase F (cyclophilin F)	4.87349	5.49216	5.77349	4.59039	4.97536
14998	17	781	H2-DMa	histocompatibility 2, class II, locus DMa	1.75551	2.30019	2.77762	2.08776	2.31679
216011	10	2635	Lrrc20	leucine rich repeat containing 20	2.70229	3.11414	3.55787	2.8594	2.94192
380698	11	28034	Obscn	obscurin, cytoskeletal calmodulin and titin-interacting RhoGEF	3.95771	4.23274	4.84391	3.52735	3.98481
13733	17	3245	Adgre1	adhesion G protein-coupled receptor E1	1.37778	2.48766	2.10591	1.5197	1.33766
246256	1	1250	Fcgr4	Fc receptor, IgG, low affinity IV	0.912646	1.80974	1.7639	0.448492	0.685504
69625	7	1565	2310014F06Rik	RIKEN cDNA 2310014F06 gene	0.663781	0.502492	1.21778	1.04903	1.26362
66821	1	1829	Bcs1l	BCS1-like (yeast)	3.05116	3.69681	3.91652	3.17654	3.46757
100503594	3	2715	LOC100503594	uncharacterized LOC100503594	0.381389	0.593875	0.765205	0.772787	0.818606
100862132	4	599	#N/A	#N/A	4.22788	5.43504	5.12773	1.83151	1.08016
171429	9	3143	Slc26a6	solute carrier family 26, member 6	2.22514	2.5122	3.04581	1.67096	1.92903
71941	8	1850	Cars2	cysteinyl-tRNA synthetase 2 (mitochondrial)(putative)	3.3552	3.88406	4.22556	3.39389	3.5614
18173	1	2304	Slc11a1	solute carrier family 11 (proton-coupled divalent metal ion transporters), member 1	0.715689	1.53279	1.12252	1.85957	2.0062
13808	11	1519	Eno3	enolase 3, beta muscle	7.29572	8.09788	8.18483	6.78184	6.86284
53886	5	4041	Cdkl2	cyclin-dependent kinase-like 2 (CDC2-related kinase)	0.512838	0.864557	0.933157	1.08686	1.18704
78317	19	4959	Ccdc88b	coiled-coil domain containing 88B	0.745519	0.994635	1.21145	0.516644	0.656902
319801	6	3653	Tigar	Trp53 induced glycolysis repulatory phosphatase	2.84173	3.16818	3.69545	2.48268	2.97795
16924	5	3819	Lnx1	ligand of numb-protein X 1	1.32991	1.70869	2.08814	2.55785	2.75551
22439	X	5043	Xk	X-linked Kx blood group	0.786933	1.01663	1.36881	0.954546	1.26857
240444	18	2815	Kcng2	potassium voltage-gated channel, subfamily G, member 2	3.0905	3.97039	3.94485	4.25289	4.37825
71648	2	2413	Optn	optineurin	3.91878	3.97562	4.80005	3.17812	3.42886
11548	11	3047	Adra1b	adrenergic receptor, alpha 1b	2.42745	3.42672	3.25489	2.72396	3.05202
18604	11	2263	Pdk2	pyruvate dehydrogenase kinase, isoenzyme 2	5.3666	5.886	6.24907	4.58751	4.95728
12877	7	3114	Cpeb1	cytoplasmic polyadenylation element binding protein 1	1.38767	1.80814	2.07669	1.91011	2.47266
227154	1	2318	Stradb	STE20-related kinase adaptor beta	2.78418	3.25936	3.62997	3.00961	3.24602
270066	8	7029	Slc35e1	solute carrier family 35, member E1	2.79752	3.09431	3.64033	3.28434	3.18781
50709	13	1931	Hist1h1e	histone cluster 1, H1e	0.814868	1.8676	1.45505	1.07164	1.31196
100526534	17	64	Mir3083	microRNA 3083	0	0	0.891887	0	0
100316677	8	119	Mir1199	microRNA 1199	0	0.938958	0.57341	0	0
723959	18	72	Mir1a-2	microRNA 1a-2	0	0	0.824069	0	0
723826	19	87	Mir107	microRNA 107	0	0	0.722274	0	0
170835	11	3473	Inpp5j	inositol polyphosphate 5-phosphatase J	2.36029	2.63653	3.17413	2.48705	2.75591
100705	5	8485	Acacb	acetyl-Coenzyme A carboxylase beta	3.99255	4.53319	4.86832	3.34013	3.82493
14912	7	1907	Nkx6-2	NK6 homeobox 2	3.58995	3.92223	4.44065	3.3147	3.48665
11370	11	2158	Acadvl	acyl-Coenzyme A dehydrogenase, very long chain	6.61081	7.05213	7.489	5.41738	5.85501
353169	10	3762	Slc2a12	solute carrier family 2 (facilitated glucose transporter), member 12	1.07018	1.6389	1.72811	0.65189	0.831248
67212	11	780	Mrpl55	mitochondrial ribosomal protein L55	4.58174	5.05716	5.45143	4.27646	4.53106
545539	3	1568	Gm15417	predicted gene 15417	2.01981	2.58768	2.7851	2.59434	2.64575
329934	4	2528	Foxo6	forkhead box O6	0.574481	0.822879	1.0649	1.61276	1.46835
67477	11	3249	Abhd15	abhydrolase domain containing 15	0.449605	1.04175	0.863167	0.472758	0.780285
319707	9	1663	C430002N11Rik	RIKEN cDNA C430002N11 gene	0.051395	0	0.120866	1.61911	1.77406
26457	8	2795	Slc27a1	solute carrier family 27 (fatty acid transporter), member 1	3.95779	4.85336	4.80825	3.30413	3.62021
54683	19	688	Prdx5	peroxiredoxin 5	6.21512	7.02783	7.08461	6.77667	6.69713
69303	14	771	1700001G11Rik	RIKEN cDNA 1700001G11 gene	0.977015	2.14804	1.26337	2.3106	2.55136
66889	X	3294	Rnf128	ring finger protein 128	2.56697	3.22967	3.39954	2.64174	3.02746
17948	13	4823	Naip2	NLR family, apoptosis inhibitory protein 2	0.222254	0.709697	0.459729	0.187399	0.452448
20480	7	4492	Clpb	ClpB caseinolytic peptidase B	3.26885	3.55528	4.118	3.22258	3.2595
224650	17	5647	Anks1	ankyrin repeat and SAM domain containing 1	3.12059	3.44566	3.9513	2.7413	2.73398
15042	17	2182	H2-T24	histocompatibility 2, T region locus 24	1.68471	2.27853	2.47284	0.954988	1.94213
246730	5	1889	Oas1a	2'-5' oligoadenylate synthetase 1A	1.06189	2.41948	1.8072	1.75238	3.56707
56190	2	1777	Rbm38	RNA binding motif protein 38	4.29864	5.01516	5.17765	4.73206	5.0651
14869	19	752	Gstp2	glutathione S-transferase, pi 2	1.09885	1.48924	1.82956	0.548047	1.29931
382051	8	3498	Pdp2	pyruvate dehyrogenase phosphatase catalytic subunit 2	1.94745	2.40107	2.69329	1.31739	1.33816
66447	1	635	Mgst3	microsomal glutathione S-transferase 3	5.54563	6.33518	6.41821	5.00392	5.15053
104776	12	3346	Aldh6a1	aldehyde dehydrogenase family 6, subfamily A1	3.78279	4.44681	4.63007	2.77443	2.94385
17897	9	898	Myl3	myosin, light polypeptide 3	8.98516	9.90103	9.85175	8.68969	8.78409
109169	18	4539	Igip	IgA inducing protein	0.903581	1.30499	1.44204	1.42488	1.77716
19156	10	2731	Psap	prosaposin	6.48048	6.85401	7.34018	6.30127	6.37863
229541	3	5399	Dennd4b	DENN/MADD domain containing 4B	2.79391	3.03874	3.62083	2.15814	2.49478
80290	5	4222	Gpr146	G protein-coupled receptor 146	3.03194	3.52155	3.8673	3.55187	3.75866
15024	17	2897	H2-T10	histocompatibility 2, T region locus 10	0.4245	1.09855	0.780598	0.492114	1.32743
66839	18	2404	0610009O20Rik	RIKEN cDNA 0610009O20 gene	4.50949	5.13623	5.36304	4.00514	4.16808
76498	17	2507	Paqr4	progestin and adipoQ receptor family member IV	2.87067	3.38212	3.69721	2.87781	2.79186
142688	13	2366	Asb13	ankyrin repeat and SOCS box-containing 13	1.43656	2.08954	2.13335	1.8555	1.97836
328451	14	3224	Gm5088	poly(A)-binding protein, cytoplasmic pseudogene	0.694256	0.798837	1.25465	1.81935	1.72455
382864	14	2835	Colq	collagen-like tail subunit (single strand of homotrimer) of asymmetric acetylcholinesterase	2.11059	2.0843	2.90346	2.41541	2.9466
20266	7	1515	Scn1b	sodium channel, voltage-gated, type I, beta	2.16694	2.67815	2.92341	4.43111	4.35574
735263	4	109	Mir698	microRNA 698	1.35229	0.761211	2.20935	2.13314	2.6392
100504586	10	3440	Gm20300	predicted gene, 20300	1.88643	1.94117	2.67855	1.48206	1.65315
100043364	3	3484	#N/A	#N/A	0.31689	0.88176	0.662788	0.35197	0.409365
235339	9	4035	Dlat	dihydrolipoamide S-acetyltransferase (E2 component of pyruvate dehydrogenase complex)	4.39115	5.22346	5.23697	4.50442	4.75009
100504116	2	668	Gm20071	predicted gene, 20071	0.548289	1.08895	1.03852	1.29906	1.61048
241694	2	9613	Ralgapa2	Ral GTPase activating protein, alpha subunit 2 (catalytic)	2.18424	2.40207	2.96811	2.4032	2.59794
170483	10	3274	Grin3b	glutamate receptor, ionotropic, NMDA3B	0.987387	1.42266	1.56359	1.48022	2.03314
230796	4	4175	Wdtc1	WD and tetratricopeptide repeats 1	3.51552	3.92798	4.33845	3.59923	3.7556
238505	13	4486	Mtr	5-methyltetrahydrofolate-homocysteine methyltransferase	2.9774	3.08626	3.76933	2.19969	2.43437
26557	7	11149	Homer2	homer scaffolding protein 2	2.2401	2.55086	3.01517	1.7274	1.96128
75744	7	3235	Svip	small VCP/p97-interacting protein	2.09008	2.62729	2.86625	1.1737	1.58044
20739	1	8405	Spta1	spectrin alpha, erythrocytic 1	1.30281	1.65249	1.96163	1.63213	2.57239
212111	7	2826	Inpp5a	inositol polyphosphate-5-phosphatase A	4.75643	5.27441	5.59846	4.97387	5.21433
16594	19	3054	Klc2	kinesin light chain 2	3.30442	3.6954	4.11801	3.8347	3.94363
110826	7	815	Etfb	electron transferring flavoprotein, beta polypeptide	7.06705	7.62001	7.9134	6.11459	6.46148
104885	12	2373	Tmem179	transmembrane protein 179	1.2744	1.5147	1.99999	0.584515	0.633575
26379	19	2242	Esrra	estrogen related receptor, alpha	4.14941	4.99212	4.96997	4.47334	4.75429
11757	19	1445	Prdx3	peroxiredoxin 3	4.83222	5.53168	5.67621	4.93711	5.22242
103554	11	6442	Psme4	proteasome (prosome, macropain) activator subunit 4	3.75714	4.34093	4.58402	3.88894	4.29293
664994	7	1088	Isoc2a	isochorismatase domain containing 2a	4.26048	4.35866	5.09381	3.33642	3.02485
74182	2	5052	Gpcpd1	glycerophosphocholine phosphodiesterase 1	3.57878	4.57404	4.40448	2.18356	2.49376
68428	1	3177	Steap3	STEAP family member 3	2.53211	3.03207	3.29244	3.05254	2.89405
67523	10	997	1700094J05Rik	RIKEN cDNA 1700094J05 gene	2.01211	2.53776	2.67705	2.09735	2.3162
20973	11	1524	Syngr2	synaptogyrin 2	4.71727	5.10611	5.55305	5.3776	5.49358
15483	1	1446	Hsd11b1	hydroxysteroid 11-beta dehydrogenase 1	0.908322	1.57579	1.48313	3.39017	3.29731
16904	10	1286	Gzmm	granzyme M (lymphocyte met-ase 1)	2.05986	2.42021	2.83346	1.94441	1.8701
69774	19	1687	Ms4a6b	membrane-spanning 4-domains, subfamily A, member 6B	1.00672	2.38072	1.61742	0.0459275	0.190637
13645	3	4757	Egf	epidermal growth factor	0.797083	0.890668	1.32716	0.212832	0.429908
73149	6	1330	Clec4a3	C-type lectin domain family 4, member a3	0.546595	1.41683	0.993548	0	0.118987
15983	9	1980	Ifrd2	interferon-related developmental regulator 2	3.1031	3.62417	3.9177	3.72791	3.92393
56857	9	4436	Slc37a2	solute carrier family 37 (glycerol-3-phosphate transporter), member 2	0.872078	1.16635	1.44368	0.888927	1.01494
407785	13	567	Ndufs6	NADH dehydrogenase (ubiquinone) Fe-S protein 6	6.40372	6.93645	7.2425	6.04356	6.14411
13120	4	1871	Cyp4b1	cytochrome P450, family 4, subfamily b, polypeptide 1	2.44877	3.39761	3.27658	1.31417	1.27013
74374	16	6244	Clec16a	C-type lectin domain family 16, member A	2.43454	2.43156	3.21844	2.4479	2.7928
17084	13	997	Ly86	lymphocyte antigen 86	0.820975	2.24601	1.40394	0.473488	0.421291
654362	3	525	Dear1	dual endothelin 1/angiotensin II receptor 1	2.41127	2.65419	3.09653	1.87451	2.06577
102058	8	7407	Exoc8	exocyst complex component 8	1.40187	1.55207	2.0876	1.99185	2.05244
237253	10	3403	Lrp11	low density lipoprotein receptor-related protein 11	0.31279	0.663479	0.622131	1.74435	1.96264
21928	12	3570	Tnfaip2	tumor necrosis factor, alpha-induced protein 2	2.95262	3.08864	3.74457	4.02095	4.24771
219189	14	7195	Vwa8	von Willebrand factor A domain containing 8	3.6097	3.75524	4.43186	2.91422	3.55126
235040	9	2541	Atg4d	autophagy related 4D, cysteine peptidase	3.55608	4.02848	4.36567	3.79567	3.89698
68550	11	1287	Tefm	transcription elongation factor, mitochondrial	2.08707	3.01678	2.8337	2.5216	2.87642
11702	10	3206	Amd1	S-adenosylmethionine decarboxylase 1	2.36852	2.64929	3.15704	2.28099	2.45588
16168	8	1285	Il15	interleukin 15	2.90589	3.15365	3.71432	1.51303	1.44867
20411	19	6791	Sorbs1	sorbin and SH3 domain containing 1	4.28895	4.86727	5.1049	3.56325	3.95039
666048	4	6617	Trabd2b	TraB domain containing 2B	3.37955	3.66663	4.18332	1.75705	2.31577
66961	19	3177	Neat1	nuclear paraspeckle assembly transcript 1 (non-protein coding)	4.56668	6.01186	5.38468	4.80169	5.65936
11833	7	1487	Aqp8	aquaporin 8	0.901537	0.669208	1.42574	1.49178	1.43613
16409	7	4682	Itgam	integrin alpha M	0.789514	1.3957	1.24084	0.809392	0.840064
21401	4	1247	Tcea3	transcription elongation factor A (SII), 3	4.53268	4.91425	5.3482	3.20282	3.48503
53896	7	1950	Slc7a10	solute carrier family 7 (cationic amino acid transporter, y+ system), member 10	0.42884	0.764485	0.770124	0.489655	0.711843
67184	8	1251	Ndufa13	NADH dehydrogenase (ubiquinone) 1 alpha subcomplex, 13	5.79902	6.51305	6.61363	6.08779	6.00067
58875	6	1734	Hibadh	3-hydroxyisobutyrate dehydrogenase	4.52749	5.3459	5.34626	4.5643	4.8593
103172	10	948	Chchd10	coiled-coil-helix-coiled-coil-helix domain containing 10	5.59123	6.72293	6.40913	6.40445	6.89682
70240	5	996	Ufsp1	UFM1-specific peptidase 1	1.80583	2.21347	2.44471	2.29529	2.3198
16822	11	3348	Lcp2	lymphocyte cytosolic protein 2	0.62995	1.14066	1.08072	0.489849	0.544553
66853	7	2717	Pnpla2	patatin-like phospholipase domain containing 2	4.9738	5.86464	5.78825	4.45643	4.84289
78779	8	2380	Spata2l	spermatogenesis associated 2-like	1.17298	1.59368	1.78861	1.36769	1.51658
381308	1	1651	Ifi211	interferon activated gene 211	0.415138	1.0068	0.798823	2.43959	2.8958
73516	18	1931	1700086O06Rik	RIKEN cDNA 1700086O06 gene	1.70896	2.80756	2.38661	1.85934	1.97875
53376	9	4386	Usp2	ubiquitin specific peptidase 2	3.49573	4.16532	4.29348	3.30041	3.70108
77613	7	3061	Prss36	protease, serine 36	1.535	1.83656	2.17826	1.25628	1.45919
214685	15	2547	Chadl	chondroadherin-like	0.601149	0.937941	1.05087	1.2527	1.22523
59020	3	2463	Pdzk1	PDZ domain containing 1	1.35915	1.4279	1.98926	1.2932	1.39058
26940	9	1673	Ecsit	ECSIT signalling integrator	4.34171	4.80994	5.14751	4.17578	4.35328
434436	9	512	Lsmem2	leucine-rich single-pass membrane protein 2	3.82898	4.33402	4.63803	3.32718	3.27988
74309	11	4097	Osbp2	oxysterol binding protein 2	2.02297	2.27867	2.75173	0.710266	0.86584
12892	16	3186	Cpox	coproporphyrinogen oxidase	2.27893	2.64847	3.00995	3.3302	3.40742
235086	9	4751	Igsf9b	immunoglobulin superfamily, member 9B	0.367141	0.394378	0.642431	0.610883	0.671685
15980	16	2070	Ifngr2	interferon gamma receptor 2	4.14527	4.86843	4.9461	5.31367	5.3141
18597	X	2761	Pdha1	pyruvate dehydrogenase E1 alpha 1	6.1154	6.54997	6.91999	5.7262	5.98808
20656	17	3824	Sod2	superoxide dismutase 2, mitochondrial	4.70719	5.37763	5.50962	4.91843	5.06692
14373	1	843	G0s2	G0/G1 switch gene 2	3.22376	3.87233	4.01666	3.37762	3.62816
100503531	1	873	#N/A	#N/A	3.1902	3.83811	3.98233	3.34386	3.59413
75668	11	1108	Rasl10a	RAS-like, family 10, member A	1.12177	1.5586	1.86738	1.15503	0.958224
244091	7	2976	Fsd2	fibronectin type III and SPRY domain containing 2	4.6966	4.84868	5.49774	3.79523	4.3136
233571	7	1917	P2ry6	pyrimidinergic receptor P2Y, G-protein coupled, 6	1.20048	2.04444	1.78184	1.73185	1.88244
100303644	2	1909	C130080G10Rik	RIKEN cDNA C130080G10 gene	4.45783	4.75833	5.25746	4.10348	4.39546
319945	3	2188	Flad1	flavin adenine dinucleotide synthetase 1	3.75233	4.0708	4.54618	3.19808	3.56439
239570	15	3751	Ttc38	tetratricopeptide repeat domain 38	2.22339	2.67766	2.92763	1.77527	1.84466
14964	17	1736	H2-D1	histocompatibility 2, D region locus 1	5.25384	6.50711	6.12537	5.12712	6.18154
68559	2	1229	Pdrg1	p53 and DNA damage regulated 1	5.04106	5.37029	5.84433	4.50005	4.75368
227095	1	1704	Hibch	3-hydroxyisobutyryl-Coenzyme A hydrolase	3.94661	4.48341	4.7441	3.46408	3.80482
14570	17	1032	Arhgdig	Rho GDP dissociation inhibitor (GDI) gamma	0.496327	0.45221	0.794666	1.95153	1.91839
72113	12	2287	Adck1	aarF domain containing kinase 1	3.02295	3.39449	3.78521	2.76016	2.94223
100861953	18	436	#N/A	#N/A	1.78287	2.48867	2.53428	1.24179	1.23485
67887	8	1899	Saraf	store-operated calcium entry-associated regulatory factor	5.02851	5.42773	5.82592	5.20818	5.37874
66400	17	939	Alkbh7	alkB homolog 7	3.56246	4.34644	4.33797	4.21317	4.01544
76178	1	3862	Coa5	cytochrome C oxidase assembly factor 5	3.50034	3.87476	4.2839	3.92744	4.24945
319472	6	3103	9330158H04Rik	RIKEN cDNA 9330158H04 gene	1.88457	2.42663	2.61592	1.54312	1.87791
271813	2	3462	Agbl2	ATP/GTP binding protein-like 2	0.285253	0.470056	0.559735	0.772961	0.895745
14017	11	2297	Evi2a	ecotropic viral integration site 2a	0.59605	1.15934	0.756452	0.540488	1.03192
26462	16	1905	Txnrd2	thioredoxin reductase 2	3.15228	3.6601	3.90341	3.7287	3.81151
171171	2	1770	Ntng2	netrin G2	1.24895	1.49093	1.82337	0.666558	1.04878
12908	2	4393	Crat	carnitine acetyltransferase	5.05758	5.36166	5.84996	4.58111	5.07817
22259	2	2036	Nr1h3	nuclear receptor subfamily 1, group H, member 3	2.31101	2.4777	3.03417	1.86013	1.9954
66268	9	692	Pigyl	phosphatidylinositol glycan anchor biosynthesis, class Y-like	3.23753	4.05308	4.00972	3.61189	3.35703
80898	13	4014	Erap1	endoplasmic reticulum aminopeptidase 1	2.64423	3.07072	3.41997	2.8406	3.07028
100502864	6	682	Gm15756	predicted gene 15756	1.23405	0.833508	2.17077	1.28402	1.03613
71699	6	2687	Slc41a3	solute carrier family 41, member 3	3.42175	3.30934	4.20685	2.75181	2.86302
27402	2	2526	Pdhx	pyruvate dehydrogenase complex, component X	3.94174	4.59482	4.72313	3.83325	4.19594
80891	3	1991	Fcrls	Fc receptor-like S, scavenger receptor	1.67961	2.59149	2.33128	0.03905	0.0457127
68854	X	1262	Asb11	ankyrin repeat and SOCS box-containing 11	4.8761	5.19094	5.67326	3.32661	3.77017
56384	5	3480	Letm1	leucine zipper-EF-hand containing transmembrane protein 1	3.75491	4.13966	4.53774	4.15481	4.25494
50496	12	2496	E2f6	E2F transcription factor 6	3.10713	3.51349	3.87624	3.24476	3.55337
212555	4	2047	Pqlc2	PQ loop repeat containing 2	1.54623	2.20814	2.21429	2.3218	2.26232
67119	9	1545	Ccdc159	coiled-coil domain containing 159	1.25205	1.29813	1.87743	1.17376	1.36332
68202	6	549	Ndufa5	NADH dehydrogenase (ubiquinone) 1 alpha subcomplex, 5	6.45135	6.90535	7.23827	6.0211	6.36068
381339	1	1096	Tmem182	transmembrane protein 182	4.1028	4.71355	4.88483	3.15329	3.66135
320661	5	6709	D5Ertd579e	DNA segment, Chr 5, ERATO Doi 579, expressed	3.18949	3.27899	3.95867	2.96504	3.34196
15959	19	1998	Ifit3	interferon-induced protein with tetratricopeptide repeats 3	2.44615	3.69288	3.34506	4.22525	5.24277
19418	13	7235	Rasgrf2	RAS protein-specific guanine nucleotide-releasing factor 2	0.527272	0.613529	0.909164	0.259175	0.240477
30953	3	2692	Schip1	schwannomin interacting protein 1	3.42709	4.27942	4.20893	4.15877	4.20648
14077	4	640	Fabp3	fatty acid binding protein 3, muscle and heart	7.88759	8.21784	8.67291	6.57947	7.06812
545641	4	1078	Gm5860	predicted gene 5860	1.39951	2.34662	2.11277	1.46475	1.39105
68090	19	1493	Yif1a	Yip1 interacting factor homolog A (S. cerevisiae)	3.80214	4.2219	4.5767	4.32848	4.26681
94065	8	646	Mrpl34	mitochondrial ribosomal protein L34	3.94077	4.99924	4.71961	5.16293	5.12884
12870	3	4993	Cp	ceruloplasmin	2.44939	2.93402	3.18965	4.2697	4.07241
170718	2	1520	Idh3b	isocitrate dehydrogenase 3 (NAD+) beta	6.10891	6.8874	6.89248	5.70322	5.87675
100505386	3	2397	Gm21949	predicted gene, 21949	3.53959	4.39397	4.32151	4.26475	4.31463
69702	2	1451	Ndufaf1	NADH dehydrogenase (ubiquinone) 1 alpha subcomplex, assembly factor 1	4.00638	4.22243	4.7795	3.58499	3.92209
22035	3	4944	Tnfsf10	tumor necrosis factor (ligand) superfamily, member 10	1.04743	1.99207	1.60453	0.333578	0.459285
68463	17	595	Mrpl14	mitochondrial ribosomal protein L14	4.03476	4.92321	4.8246	4.66313	4.53477
100861716	4	563	#N/A	#N/A	5.9817	6.04624	6.76159	5.56395	5.8864
100504421	7	854	2900076A07Rik	RIKEN cDNA 2900076A07 gene	2.59405	2.86613	3.34471	2.59715	2.90368
71904	4	2067	Paqr7	progestin and adipoQ receptor family member VII	2.79759	3.20944	3.54746	3.09698	3.1624
70503	10	3000	Ddo	D-aspartate oxidase	2.82665	3.31929	3.57968	2.60614	3.12634
233870	7	1777	Tufm	Tu translation elongation factor, mitochondrial	4.41502	5.0143	5.18646	4.42032	4.57014
66514	19	2274	Asrgl1	asparaginase like 1	3.13959	3.4866	3.88775	2.42346	2.63375
106014	15	3041	Fam19a5	family with sequence similarity 19, member A5	0.785775	1.20541	1.25948	0.82482	0.995118
93747	7	1491	Echs1	enoyl Coenzyme A hydratase, short chain, 1, mitochondrial	5.73843	6.31351	6.52202	5.01666	5.13337
66367	7	2715	2310022A10Rik	RIKEN cDNA 2310022A10 gene	3.22799	3.52686	3.98613	3.52124	3.75547
231630	5	3161	Ficd	FIC domain containing	1.29317	1.73491	1.91095	2.01539	2.13851
225283	18	4297	Rprd1a	regulation of nuclear pre-mRNA domain containing 1A	1.97681	2.25051	2.70166	2.11719	2.40059
11429	15	2768	Aco2	aconitase 2, mitochondrial	6.9208	7.52384	7.69831	6.84461	7.1138
20977	X	2482	Syp	synaptophysin	0.791586	0.798015	1.21632	0.258395	0.337706
18708	13	7380	Pik3r1	phosphatidylinositol 3-kinase, regulatory subunit, polypeptide 1 (p85 alpha)	3.27756	3.37565	4.01035	2.7762	2.89546
19428	7	1009	Rasl2-9	RAS-like, family 2, locus 9	1.19491	1.69008	1.82492	0.863734	0.706249
70152	15	1883	Mettl7a1	methyltransferase like 7A1	2.76883	3.49471	3.51662	2.60663	2.82192
13033	7	1954	Ctsd	cathepsin D	6.80646	6.85152	7.58112	7.22017	7.33208
11409	5	1837	Acads	acyl-Coenzyme A dehydrogenase, short chain	5.41381	5.74011	6.18503	4.65437	4.72019
217379	12	2511	Ubxn2a	UBX domain protein 2A	2.75396	3.2776	3.5003	2.84446	3.30463
19746	4	1514	Rhd	Rh blood group, D antigen	1.90562	1.4616	2.75941	1.0226	1.097
77219	12	3290	Ptgr2	prostaglandin reductase 2	4.23188	4.65414	4.99669	4.13938	4.47809
12064	2	5487	Bdnf	brain derived neurotrophic factor	0.435625	0.685284	0.737286	1.66186	1.99115
668158	12	1547	Ccdc85c	coiled-coil domain containing 85C	2.08445	2.37931	2.725	2.47257	2.7488
329251	1	6185	Ppp1r12b	protein phosphatase 1, regulatory (inhibitor) subunit 12B	2.84163	3.13892	3.56298	2.12212	2.42251
12974	10	2828	Cs	citrate synthase	6.16712	6.97012	6.93413	6.23248	6.49171
98363	1	1805	Efhd1	EF hand domain containing 1	0.473629	0.938005	0.8418	0.706609	0.780602
110078	2	3838	Pygb	brain glycogen phosphorylase	5.73972	6.09038	6.512	5.82054	6.1448
20191	13	16813	Ryr2	ryanodine receptor 2, cardiac	4.39699	4.56484	5.1406	3.76212	4.02898
18190	19	6660	Nrxn2	neurexin II	0.268348	0.659191	0.533651	0.249881	0.619508
12036	7	2204	Bcat2	branched chain aminotransferase 2, mitochondrial	4.57921	4.86755	5.34175	4.21344	4.15979
15953	11	1673	Ifi47	interferon gamma inducible protein 47	1.48291	2.53405	2.22049	2.74534	2.87613
67067	2	630	Romo1	reactive oxygen species modulator 1	4.28087	5.32632	5.0332	5.46534	5.1905
225887	19	963	Ndufs8	NADH dehydrogenase (ubiquinone) Fe-S protein 8	5.52783	6.34717	6.29144	5.61998	5.61917
80748	17	2809	BC004004	cDNA sequence BC004004	4.31067	4.45839	5.07789	4.04348	4.14907
16414	10	2862	Itgb2	integrin beta 2	1.04297	1.90499	1.54786	1.13654	1.25991
66945	13	2859	Sdha	succinate dehydrogenase complex, subunit A, flavoprotein (Fp)	6.67551	6.89216	7.43955	5.93221	6.19748
11669	5	2207	Aldh2	aldehyde dehydrogenase 2, mitochondrial	4.68904	5.15381	5.44851	4.82254	4.72905
66114	5	1160	Dnajc30	DnaJ heat shock protein family (Hsp40) member C30	3.0483	3.54095	3.75849	3.62284	3.59792
320502	6	2242	Lmod3	leiomodin 3 (fetal)	4.27685	4.20808	5.03608	4.13676	4.52533
68082	2	1463	Dusp19	dual specificity phosphatase 19	1.75288	2.00553	2.4253	2.10859	2.19355
66124	7	1051	Josd2	Josephin domain containing 2	4.06693	5.08882	4.82842	4.80541	4.85025
69094	7	815	Tmem160	transmembrane protein 160	4.0728	4.97241	4.77125	4.71516	4.54636
71755	7	2738	Dhdh	dihydrodiol dehydrogenase (dimeric)	1.91639	2.12288	2.63144	1.37796	1.66804
66274	11	5053	Lyrm9	LYR motif containing 9	1.99418	2.16056	2.6742	1.4387	1.96259
321015	6	1392	5330439B14Rik	RIKEN cDNA 5330439B14 gene	2.40392	2.42636	3.10905	1.76866	2.32866
28199	14	2703	Dcaf11	DDB1 and CUL4 associated factor 11	4.7743	5.01741	5.52722	4.15035	4.26774
70456	1	854	Mpc2	mitochondrial pyruvate carrier 2	5.31358	6.21142	6.07718	5.43082	5.75526
110119	9	1757	Mpi	mannose phosphate isomerase	4.72251	5.09046	5.47886	4.43672	4.69511
74665	11	1858	Lrrc48	leucine rich repeat containing 48	1.27859	1.55136	1.89499	0.656945	1.11271
68017	5	1443	Mrm2	mitochondrial rRNA methyltransferase 2	2.33826	2.86618	3.01729	2.53345	2.59626
67308	7	1029	Mrpl46	mitochondrial ribosomal protein L46	3.87816	4.32708	4.62136	3.70673	3.89136
225845	19	3523	Pla2g16	phospholipase A2, group XVI	3.70639	4.1895	4.45023	3.57337	3.53151
12348	7	1450	Car11	carbonic anhydrase 11	0.915027	1.31485	1.36262	1.36688	2.03395
12715	7	1415	Ckm	creatine kinase, muscle	7.54189	8.69148	8.30626	6.5196	6.7801
51875	2	1055	Tmem141	transmembrane protein 141	3.24907	3.5909	3.98038	2.94601	2.87668
12040	9	1398	Bckdhb	branched chain ketoacid dehydrogenase E1, beta polypeptide	3.59413	4.081	4.36274	3.18287	3.40812
330503	7	2955	Gm5113	predicted gene 5113	1.30727	1.57988	1.90871	0.968695	1.33378
74080	9	2160	Nmnat3	nicotinamide nucleotide adenylyltransferase 3	2.07878	2.70134	2.76683	2.1723	2.37816
67582	6	1922	Slc25a26	solute carrier family 25 (mitochondrial carrier, phosphate carrier), member 26	2.78949	3.20571	3.50898	2.27445	2.53486
18032	8	3905	Nfix	nuclear factor I/X	3.5183	3.71714	4.29404	3.86183	3.69897
216439	10	5633	Agap2	ArfGAP with GTPase domain, ankyrin repeat and PH domain 2	1.28646	1.7901	1.83996	0.118305	0.183983
12262	4	1054	C1qc	complement component 1, q subcomponent, C chain	3.37945	4.81633	4.17341	1.32442	0.976392
270190	9	4667	Ephb1	Eph receptor B1	1.44422	1.14639	2.43119	0.202747	0.203595
28200	14	1658	Dhrs4	dehydrogenase/reductase (SDR family) member 4	3.92297	4.24795	4.63874	3.69649	3.73061
56369	2	924	Apip	APAF1 interacting protein	3.86952	4.40147	4.59985	3.69841	3.91093
216810	11	6248	Tom1l2	target of myb1-like 2 (chicken)	3.29947	3.72434	4.01757	3.5658	3.72165
329828	4	4175	AI464131	expressed sequence AI464131	1.59772	1.53074	2.26805	1.48803	1.5065
67063	4	2983	Tmem246	transmembrane protein 246	3.29565	3.33348	4.03109	2.94482	3.05246
15107	3	1720	Hadh	hydroxyacyl-Coenzyme A dehydrogenase	5.71237	6.47792	6.45608	5.02065	5.31908
109299	2	2683	C330006A16Rik	RIKEN cDNA C330006A16 gene	4.03627	4.07513	4.7511	3.65714	3.77276
68002	1	667	Sdhaf4	succinate dehydrogenase complex assembly factor 4	3.55991	4.03309	4.29579	3.62799	3.66017
107173	19	2767	Gpr137	G protein-coupled receptor 137	2.88153	3.43988	3.5876	3.20044	3.27417
238161	12	10263	Akap6	A kinase (PRKA) anchor protein 6	2.94153	2.98626	3.6541	3.00829	3.41706
67270	10	666	Mrpl42	mitochondrial ribosomal protein L42	5.30443	6.18404	6.03604	5.66225	6.05483
378937	15	1904	Lrrc24	leucine rich repeat containing 24	0.613207	0.985891	1.03423	0.975608	1.27439
277333	1	3581	Gm5069	glyceraldehyde-3-phosphate dehydrogenase pseudogene	0.955009	1.1991	1.47293	0.597432	0.807294
240753	1	7457	Plekha6	pleckstrin homology domain containing, family A member 6	2.66156	3.27124	3.33901	3.65812	4.01428
14871	10	1037	Gstt1	glutathione S-transferase, theta 1	2.52478	3.25427	3.22366	2.7635	2.56578
77422	18	2416	C330018D20Rik	RIKEN cDNA C330018D20 gene	1.8878	2.10684	2.55333	1.63454	1.79084
66734	2	965	Map1lc3a	microtubule-associated protein 1 light chain 3 alpha	6.29839	6.91454	7.03789	5.82429	5.80462
109979	5	1564	Art3	ADP-ribosyltransferase 3	4.94017	5.83354	5.70448	4.68123	4.76565
14863	3	1047	Gstm2	glutathione S-transferase, mu 2	4.25409	4.45936	5.0077	4.65114	4.54081
226999	1	3493	Slc9a2	solute carrier family 9 (sodium/hydrogen exchanger), member 2	0.672315	0.786224	1.09713	0.44609	0.336844
22276	7	1811	Uros	uroporphyrinogen III synthase	2.76383	3.13849	3.48894	2.83848	2.89444
75572	11	671	Acyp2	acylphosphatase 2, muscle type	3.27121	4.3162	4.0341	3.72392	3.91144
213121	3	4054	Ankrd35	ankyrin repeat domain 35	0.617616	0.586418	0.966411	0.384811	0.53146
319556	9	1843	A330041J22Rik	RIKEN cDNA A330041J22 gene	0.78171	0.92852	1.0207	1.2078	1.39139
68346	13	1369	Sirt5	sirtuin 5	3.32291	3.74488	4.0393	3.02555	3.32949
56690	8	2100	Mlycd	malonyl-CoA decarboxylase	4.24731	5.2019	4.982	3.36402	3.73731
433931	5	3657	Pigg	phosphatidylinositol glycan anchor biosynthesis, class G	1.51083	1.87796	2.06229	1.75517	1.96992
22229	7	2448	Ucp3	uncoupling protein 3 (mitochondrial, proton carrier)	2.76363	5.1271	3.43931	0.317494	2.03024
67725	14	2523	Nudt13	nudix (nucleoside diphosphate linked moiety X)-type motif 13	2.66123	3.00014	3.35828	2.21172	2.73701
11430	11	3987	Acox1	acyl-Coenzyme A oxidase 1, palmitoyl	4.21514	4.52534	4.94084	4.2487	4.49223
29819	1	2890	Stau2	staufen (RNA binding protein) homolog 2 (Drosophila)	2.76796	3.07068	3.48255	2.73656	3.12694
66916	8	533	Ndufb7	NADH dehydrogenase (ubiquinone) 1 beta subcomplex, 7	6.84157	7.36939	7.57604	6.52965	6.50821
12684	14	1176	Cideb	cell death-inducing DNA fragmentation factor, alpha subunit-like effector B	1.73851	1.48217	2.3151	1.22408	1.88425
100862184	17	614	#N/A	#N/A	5.561	6.60222	6.34853	5.20515	6.24879
66841	3	2281	Etfdh	electron transferring flavoprotein, dehydrogenase	5.47117	6.03773	6.19891	4.80976	5.32941
630499	17	1324	H2-K2	histocompatibility 2, K region locus 2	1.54336	2.23183	2.1565	0.772582	1.86324
13019	7	1345	Ctf1	cardiotrophin 1	1.24167	1.63683	1.95289	1.106	1.00027
19736	1	2941	Rgs4	regulator of G-protein signaling 4	2.01561	2.39425	2.64039	0.852626	1.18846
100861863	12	582	#N/A	#N/A	3.69903	4.3987	4.4452	2.69747	2.94081
11630	10	7416	Aim1	absent in melanoma 1	0.652232	0.819841	1.01383	0.491045	0.655818
100504019	14	351	C1qtnf9bos	C1q and tumor necrosis factor related protein 9, opposite strand	4.20422	4.56027	4.9314	0.419524	0.391218
19087	9	4041	Prkar2a	protein kinase, cAMP dependent regulatory, type II alpha	3.30366	3.58975	4.00111	3.51715	3.76157
66905	17	2159	Plin3	perilipin 3	4.42244	5.20696	5.14454	4.60002	4.45941
21354	17	2950	Tap1	transporter 1, ATP-binding cassette, sub-family B (MDR/TAP)	2.8702	3.89294	4.02163	3.70288	3.95426
12608	2	1504	Cebpb	CCAAT/enhancer binding protein (C/EBP), beta	2.32813	3.45082	2.92717	4.55342	4.82249
226652	1	4488	Arhgap30	Rho GTPase activating protein 30	0.856553	1.39592	1.3229	0.155715	0.255397
229595	3	3856	Adamtsl4	ADAMTS-like 4	2.88839	3.67798	3.58425	3.34809	3.04581
66848	10	3954	Fuca2	fucosidase, alpha-L- 2, plasma	4.1991	4.75952	4.92177	4.76899	5.03825
17888	14	6079	Myh6	myosin, heavy polypeptide 6, cardiac muscle, alpha	8.89319	9.03273	9.62215	8.19056	8.49969
69582	4	4133	Plekhm2	pleckstrin homology domain containing, family M (with RUN domain) member 2	3.75519	4.5018	4.47035	3.82878	4.05224
16832	6	1290	Ldhb	lactate dehydrogenase B	7.24877	7.50632	7.97373	5.96858	6.3196
18175	19	5499	Nrap	nebulin-related anchoring protein	4.94372	4.93725	5.66213	4.61145	4.90679
11790	1	11933	Speg	SPEG complex locus	3.34276	3.51638	4.03064	3.0126	3.38656
74616	2	3247	Scrn3	secernin 3	2.00231	2.44443	2.66082	1.81248	2.14732
211228	8	1273	Lrrc25	leucine rich repeat containing 25	1.25994	1.93201	1.83075	0.67688	0.925696
20821	7	2775	Trim21	tripartite motif-containing 21	1.79197	2.2761	2.42726	2.25274	2.87709
18766	15	7058	Pkdrej	polycystin (PKD) family receptor for egg jelly	0.735069	0.742263	1.15052	0.391158	0.608466
66371	3	1790	Chmp4c	charged multivesicular body protein 4C	1.63257	2.01967	2.20771	1.5129	1.70113
78920	12	2767	Dlst	dihydrolipoamide S-succinyltransferase (E2 component of 2-oxo-glutarate complex)	5.76925	6.25382	6.48969	5.51367	5.67908
13177	17	1091	Eci1	enoyl-Coenzyme A delta isomerase 1	5.38841	6.04799	6.10773	4.87223	5.18491
50908	6	2985	C1s1	complement component 1, s subcomponent 1	1.7273	2.3894	2.35103	1.96535	2.60485
216151	10	3762	Polrmt	polymerase (RNA) mitochondrial (DNA directed)	2.64982	3.1544	3.29848	3.09946	3.13966
333670	10	1215	Gm867	predicted gene 867	2.8156	3.39264	3.50346	3.09495	3.35517
68512	4	687	Tomm5	translocase of outer mitochondrial membrane 5 homolog (yeast)	3.68963	4.50557	4.40885	4.36056	4.36837
228993	2	2197	Slc17a9	solute carrier family 17, member 9	0.379508	0.333764	0.511242	1.30106	1.58508
109006	8	4327	Ciapin1	cytokine induced apoptosis inhibitor 1	3.29017	3.48465	3.98932	3.58696	3.70269
415115	2	1156	Neurl2	neuralized E3 ubiquitin protein ligase 2	3.85946	4.15703	4.57163	3.98081	3.94649
224805	17	3349	Aars2	alanyl-tRNA synthetase 2, mitochondrial	2.4879	2.92866	3.14181	2.97142	2.86702
68023	8	1537	Pdf	peptide deformylase (mitochondrial)	3.45374	4.11065	4.15256	3.6405	3.76985
74868	15	3644	Tmem65	transmembrane protein 65	3.72353	4.11785	4.4413	3.7986	4.0388
71707	4	2970	Ubiad1	UbiA prenyltransferase domain containing 1	2.29708	2.34476	2.94817	2.81566	2.97661
214932	6	1908	Cecr5	cat eye syndrome chromosome region, candidate 5	2.7438	3.24231	3.4256	2.49959	2.7474
100504191	15	5404	Gm16576	predicted gene 16576	0.831715	1.00064	1.28436	0.645712	0.888833
171281	12	2594	Acot3	acyl-CoA thioesterase 3	0.166075	0.652462	0.328711	0	0.0352713
72416	17	4621	Lrpprc	leucine-rich PPR-motif containing	4.21637	4.43694	4.92132	3.54116	3.8812
110454	15	828	Ly6a	lymphocyte antigen 6 complex, locus A	4.47189	5.4592	5.17961	2.48585	4.76976
108832	2	1435	Tmem74b	transmembrane protein 74B	1.37337	1.32428	1.93403	1.06313	1.31092
11739	8	1108	Slc25a4	solute carrier family 25 (mitochondrial carrier, adenine nucleotide translocator), member 4	8.847	9.47392	9.55666	7.99472	8.21602
56703	4	4236	Pigo	phosphatidylinositol glycan anchor biosynthesis, class O	2.39475	2.68131	3.01027	2.52598	2.61363
209200	16	5181	Dtx3l	deltex 3-like, E3 ubiquitin ligase	1.92198	2.69426	2.66219	2.93347	3.66124
216831	11	4074	Arhgap44	Rho GTPase activating protein 44	2.49278	2.62608	3.13926	3.42101	3.6798
16155	16	1850	Il10rb	interleukin 10 receptor, beta	4.07331	4.57985	4.77352	4.15743	4.29264
72961	7	2940	Slc17a7	solute carrier family 17 (sodium-dependent inorganic phosphate cotransporter), member 7	1.70348	1.67524	2.30624	2.83536	3.09981
227753	2	2938	Gsn	gelsolin	6.00727	6.46429	6.71388	4.8798	4.73078
66046	3	999	Ndufb5	NADH dehydrogenase (ubiquinone) 1 beta subcomplex, 5	6.33185	6.8297	7.04117	5.8384	5.96946
17117	15	2575	Amacr	alpha-methylacyl-CoA racemase	2.45873	2.94659	3.0942	2.32875	2.46385
20751	6	1226	Spr	sepiapterin reductase	4.40879	4.71698	5.11172	4.31181	4.20344
109205	10	4980	Sobp	sine oculis-binding protein homolog (Drosophila)	1.59919	1.62495	2.1951	1.83041	2.00896
270151	9	3980	Nlrx1	NLR family member X1	2.40869	2.54912	3.06767	1.99196	2.02718
68073	15	1166	Fam173b	family with sequence similarity 173, member B	2.64958	2.86587	3.32369	3.21118	3.26357
69572	15	2169	Mfsd3	major facilitator superfamily domain containing 3	1.93746	2.23877	2.55673	2.20244	2.36203
117146	5	5191	Ube3b	ubiquitin protein ligase E3B	3.66738	3.82996	4.35283	4.05543	4.22007
104923	12	1676	Adi1	acireductone dioxygenase 1	3.21976	3.37744	3.90156	2.86686	3.11413
387609	15	4374	Zhx2	zinc fingers and homeoboxes 2	2.43171	2.65678	3.0822	3.06428	3.25465
71238	6	550	Sdhaf3	succinate dehydrogenase complex assembly factor 3	2.22857	2.70008	2.81939	2.07347	2.46937
70284	5	529	2310040G07Rik	RIKEN cDNA 2310040G07 gene	1.51026	2.0074	2.11261	0	0.857275
241633	2	5529	Atp8b4	ATPase, class I, type 8B, member 4	0.148938	0.429356	0.265302	0.1857	0.290614
100862384	6	367	#N/A	#N/A	7.42514	7.68773	8.12474	6.19835	6.58651
83456	15	4052	Mov10l1	Moloney leukemia virus 10-like 1	3.28013	3.12157	4.05916	2.60887	2.6374
18217	12	1547	Ntsr2	neurotensin receptor 2	1.04713	1.54	1.57234	0.876888	1.52698
67414	3	4531	Mfn1	mitofusin 1	4.78999	4.95366	5.48406	4.02959	4.42317
100042178	4	3542	Gm13111	predicted gene 13111	1.29897	1.56532	1.83447	0.65829	0.895214
68173	14	1777	Ppifos	peptidylprolyl isomerase F, opposite strand	3.45796	3.86779	4.1412	2.75839	3.29741
78829	5	3175	Tsc22d4	TSC22 domain family, member 4	4.23845	4.67161	4.91098	5.42916	5.54951
14695	6	1846	Gnb3	guanine nucleotide binding protein (G protein), beta 3	1.75628	1.78395	2.32301	0.391372	1.05563
67993	17	2280	Nudt12	nudix (nucleoside diphosphate linked moiety X)-type motif 12	1.29353	1.90023	1.81078	1.56545	1.9927
270672	X	4348	Map3k15	mitogen-activated protein kinase kinase kinase 15	4.2925	4.78649	4.97675	4.16669	4.49571
11674	7	1824	Aldoa	aldolase A, fructose-bisphosphate	7.6663	8.13905	8.35697	7.93998	8.18508
240667	19	3923	Sec31b	Sec31 homolog B (S. cerevisiae)	2.04387	2.32094	2.6981	0.678837	1.03884
109676	3	7547	Ank2	ankyrin 2, brain	3.07726	3.1312	3.74704	2.55538	3.01699
65964	2	9111	Zak	sterile alpha motif and leucine zipper containing kinase AZK	3.019	3.42918	3.68217	3.40161	3.6415
72085	1	2283	Osgepl1	O-sialoglycoprotein endopeptidase-like 1	3.0569	3.88065	3.72186	2.86024	3.15215
66706	9	1067	Ndufaf3	NADH dehydrogenase (ubiquinone) 1 alpha subcomplex, assembly factor 3	3.49464	3.92901	4.17147	3.68924	3.76533
208922	19	5792	Cpeb3	cytoplasmic polyadenylation element binding protein 3	2.51263	2.922	3.17141	1.87122	2.33072
12978	18	3875	Csf1r	colony stimulating factor 1 receptor	2.57892	3.46434	3.2743	1.89107	1.80681
17868	2	4163	Mybpc3	myosin binding protein C, cardiac	7.65938	7.86436	8.35008	7.18133	7.34652
226243	19	2066	Habp2	hyaluronic acid binding protein 2	1.69252	1.49946	2.28197	1.78937	2.08169
69379	2	1038	C8g	complement component 8, gamma polypeptide	0.868552	1.07452	1.36351	0.340328	0.612245
79362	6	1421	Bhlhe41	basic helix-loop-helix family, member e41	2.1581	2.09911	2.77585	2.95296	3.24332
11764	11	4543	Ap1b1	adaptor protein complex AP-1, beta 1 subunit	3.56175	3.5382	4.23268	3.72774	3.87246
243197	5	2508	Mfsd7a	major facilitator superfamily domain containing 7A	0.780896	0.908148	1.27792	0.585094	0.854126
66493	6	1515	Mrpl51	mitochondrial ribosomal protein L51	4.59585	4.90831	5.27383	4.20651	4.35032
56226	4	3144	Espn	espin	0.560412	0.731411	0.899207	0.683856	0.581571
67608	11	4412	Narf	nuclear prelamin A recognition factor	3.63683	3.84382	4.3075	3.78674	3.94892
15473	15	994	Rida	reactive intermediate imine deaminase A homolog	1.773	1.95431	2.26236	2.56312	2.79058
16651	6	4408	Sspn	sarcospan	4.34213	4.58918	5.01844	4.31039	4.65394
17995	19	1572	Ndufv1	NADH dehydrogenase (ubiquinone) flavoprotein 1	6.99902	7.37121	7.6817	6.10427	6.19203
23831	3	1625	Car14	carbonic anhydrase 14	4.63023	5.2383	5.30859	3.96191	4.46886
68185	7	834	Coa4	cytochrome c oxidase assembly factor 4	2.10647	2.88653	2.68528	2.60517	2.68231
100862238	4	531	#N/A	#N/A	3.89021	4.78074	4.5689	4.22913	4.51937
68043	14	836	Eef1akmt1	eukaryotic translation elongation factor 1 alpha lysine methyltransferase 1	3.72991	3.94026	4.41758	3.92564	3.73511
215929	10	2679	Mfsd4b1	major facilitator superfamily domain containing 4B1	0.98152	1.50298	1.4512	0.357847	0.928965
107747	6	3084	Aldh1l1	aldehyde dehydrogenase 1 family, member L1	2.64417	1.04151	3.30277	1.74953	1.76483
56280	4	1496	Mrpl37	mitochondrial ribosomal protein L37	4.28161	4.96012	4.95655	4.47931	4.46854
57754	7	1657	Cend1	cell cycle exit and neuronal differentiation 1	0.73158	1.09166	1.14384	1.56286	1.29945
74552	4	5025	Nipal3	NIPA-like domain containing 3	2.44076	2.70897	3.07529	2.04474	2.15417
75219	11	4632	Dusp18	dual specificity phosphatase 18	2.59327	2.99428	3.24675	3.21308	3.47338
230757	4	2855	5730409E04Rik	RIKEN cDNA 5730409E04Rik gene	2.08025	1.98453	2.68286	2.4737	2.56252
66431	11	810	Oxld1	oxidoreductase like domain containing 1	3.26379	4.10291	3.9286	2.88538	2.89116
216150	10	1266	Cdc34	cell division cycle 34	4.27575	4.85321	4.95852	5.24792	5.35272
71706	5	2421	Slc46a3	solute carrier family 46, member 3	1.4758	2.3912	1.9987	1.23866	1.3422
19339	8	1451	Rab3a	RAB3A, member RAS oncogene family	3.58551	3.98727	4.2706	2.96552	3.18358
12497	2	2500	Entpd6	ectonucleoside triphosphate diphosphohydrolase 6	2.77872	2.84555	3.41579	2.75397	3.04754
109620	13	9592	Dsp	desmoplakin	5.07641	4.824	5.73991	4.36769	4.81419
17025	4	1350	Alad	aminolevulinate, delta-, dehydratase	4.26602	4.32769	4.94641	3.60195	3.47705
72318	15	2791	Cyth4	cytohesin 4	1.69273	2.29145	2.31826	1.03524	0.59808
55981	9	2193	Pigb	phosphatidylinositol glycan anchor biosynthesis, class B	1.91265	1.91111	2.5451	1.88845	1.98528
213435	8	3070	Mylk3	myosin light chain kinase 3	5.34892	5.70618	6.02332	5.06061	5.21259
68350	4	3732	Mul1	mitochondrial ubiquitin ligase activator of NFKB 1	3.42296	3.65586	4.08405	3.2322	3.44089
100502849	17	764	Gm19412	predicted gene, 19412	2.95537	3.97035	3.56245	4.54553	4.71357
72873	12	2190	Bbof1	basal body orientation factor 1	2.2441	2.69113	2.87071	1.543	1.60195
17153	2	2778	Mal	myelin and lymphocyte protein, T cell differentiation protein	1.67868	1.40867	2.25798	0.466834	1.02209
68936	16	500	Smim11	small integral membrane protein 11	4.32319	4.31056	4.978	4.22663	4.13768
100861664	8	759	#N/A	#N/A	4.30595	4.48122	4.97323	4.70415	4.82672
18641	10	3719	Pfkl	phosphofructokinase, liver, B-type	4.3313	4.47904	5.00166	5.3022	5.38116
243833	7	3833	Zfp128	zinc finger protein 128	0.751609	0.868623	1.14491	0.595887	0.688194
66885	7	3348	Acadsb	acyl-Coenzyme A dehydrogenase, short/branched chain	3.74878	3.96791	4.41061	3.51988	3.53405
20308	11	3008	Ccl9	chemokine (C-C motif) ligand 9	1.28907	2.20145	1.83414	2.18045	2.17932
69956	6	2595	Ptcd3	pentatricopeptide repeat domain 3	3.54396	4.15628	4.20826	3.77415	4.08902
77652	17	3755	Zfp955a	zinc finger protein 955A	1.12589	1.41385	1.64594	0.949766	1.31405
70383	11	2921	Cox10	cytochrome c oxidase assembly protein 10	3.67685	4.07526	4.34829	3.63346	3.90336
664968	7	1051	Tmem238	transmembrane protein 238	0.779868	1.16802	1.1657	1.65996	1.88398
20747	11	2882	Spop	speckle-type POZ protein	4.56753	4.58156	5.23026	4.39281	4.50993
66694	13	1313	Uqcrfs1	ubiquinol-cytochrome c reductase, Rieske iron-sulfur polypeptide 1	6.13435	6.86937	6.8043	6.04462	6.26643
17930	8	4953	Myom2	myomesin 2	6.06228	6.14654	6.73237	4.89518	5.22699
22256	5	2097	Ung	uracil DNA glycosylase	3.09614	3.35854	3.74325	2.71791	3.1431
114585	17	2126	D17H6S53E	DNA segment, Chr 17, human D6S53E	2.79165	2.69382	3.40634	2.22151	2.36816
18673	11	1799	Phb	prohibitin	4.3494	4.69562	5.01696	4.44085	4.51319
100503965	11	578	Gm12167	predicted gene 12167	2.19655	2.78524	2.89686	1.37214	1.64118
68342	17	635	Ndufb10	NADH dehydrogenase (ubiquinone) 1 beta subcomplex, 10	6.80722	7.48461	7.476	6.42264	6.61694
24131	14	6016	Ldb3	LIM domain binding 3	5.26924	5.44333	5.93507	5.21317	5.68729
623661	1	1555	Lipt1	lipoyltransferase 1	1.79352	2.17435	2.38112	2.09701	2.48474
214048	3	1705	Larp1b	La ribonucleoprotein domain family, member 1B	3.50101	3.78434	4.15451	3.88635	4.18323
68312	3	1305	Gstm7	glutathione S-transferase, mu 7	3.86753	4.05389	4.56046	2.48262	2.68206
80877	3	11512	Lrba	LPS-responsive beige-like anchor	1.50509	1.60508	2.03203	1.29322	1.59473
71365	10	2031	Pdss2	prenyl (solanesyl) diphosphate synthase, subunit 2	2.70586	3.13765	3.33901	2.44422	2.61143
100502801	5	602	Gm19383	predicted gene, 19383	4.1799	4.6999	4.74218	5.10116	5.21116
103844	11	1377	Inca1	inhibitor of CDK, cyclin A1 interacting protein 1	1.76236	1.90424	2.32057	1.11678	1.52366
77697	5	2987	Mmab	methylmalonic aciduria (cobalamin deficiency) cblB type homolog (human)	2.74231	2.8429	3.37869	2.43222	2.42761
56632	7	4163	Sphk2	sphingosine kinase 2	3.11643	3.32444	3.75675	3.10571	3.13496
17916	17	3833	Myo1f	myosin IF	0.772961	1.43155	1.14902	0.725623	0.658284
20975	17	5597	Synj2	synaptojanin 2	2.6246	2.85573	3.24196	2.90145	3.10017
70397	1	1732	Tmem70	transmembrane protein 70	3.14366	4.1748	3.78784	3.725	4.10917
105968	15	583	AU021063	expressed sequence AU021063	1.4738	1.84439	2.02103	1.44275	0.985463
56012	11	906	Pgam2	phosphoglycerate mutase 2	7.06001	7.17845	7.72011	6.54994	6.72218
69684	11	1334	Aarsd1	alanyl-tRNA synthetase domain containing 1	3.88384	4.33137	4.53567	3.64545	3.74543
100380944	1	1802	Ino80dos	INO80 complex subunit D, opposite strand	4.6026	5.03415	5.26078	3.36689	3.89109
68653	15	1673	Samm50	SAMM50 sorting and assembly machinery component	5.5258	5.84813	6.1864	5.25602	5.36098
403187	7	2260	Opa3	optic atrophy 3	3.65241	3.94294	4.29575	3.84919	3.97106
66454	4	954	Nmnat1	nicotinamide nucleotide adenylyltransferase 1	2.65548	3.15916	3.29603	3.38455	3.24759
320806	13	5367	Gfm2	G elongation factor, mitochondrial 2	2.83685	3.23064	3.46279	2.81645	2.937
215751	10	1557	Ginm1	glycoprotein integral membrane 1	3.87356	4.25094	4.52887	4.03441	4.10551
226646	1	1606	Ndufs2	NADH dehydrogenase (ubiquinone) Fe-S protein 2	6.6196	7.11158	7.27979	6.39312	6.50796
216795	11	3318	Wnt9a	wingless-type MMTV integration site family, member 9A	0.927119	1.45012	1.38152	1.20974	1.25875
17449	11	1958	Mdh1	malate dehydrogenase 1, NAD (soluble)	7.22601	7.58176	7.88451	6.77024	7.0404
319625	17	2245	Galm	galactose mutarotase	2.6225	2.58353	3.26179	2.78393	3.03298
321008	7	3348	6330408A02Rik	RIKEN cDNA 6330408A02 gene	1.72866	1.57578	2.27156	1.69127	1.89483
66495	1	532	Ndufb3	NADH dehydrogenase (ubiquinone) 1 beta subcomplex 3	5.53961	6.01044	6.19617	5.25002	5.31174
68611	17	1065	Mrpl28	mitochondrial ribosomal protein L28	4.936	5.35493	5.5853	4.94667	4.79004
13449	14	1717	Dok2	docking protein 2	1.14181	1.51018	1.63944	0.58536	0.302445
214239	2	4716	A430105I19Rik	RIKEN cDNA A430105I19 gene	2.89725	2.85369	3.54139	2.55036	2.69813
17929	17	5613	Myom1	myomesin 1	6.04392	6.24592	6.69611	5.37428	5.6484
18041	2	2053	Nfs1	nitrogen fixation gene 1 (S. cerevisiae)	3.84658	4.26913	4.48955	3.79817	3.9479
13063	6	3059	Cycs	cytochrome c, somatic	4.24291	4.84404	4.88911	4.06995	4.34113
243853	7	2806	Fkrp	fukutin related protein	2.52176	3.24249	3.14099	3.63219	3.64571
27643	X	2317	Ubl4a	ubiquitin-like 4A	3.71768	3.99316	4.35949	3.75013	3.77333
72157	4	2334	Pgm2	phosphoglucomutase 2	5.36064	5.51959	6.01316	5.21722	5.4714
208967	2	3899	Thnsl1	threonine synthase-like 1 (bacterial)	1.19769	1.56177	1.70254	1.6233	1.86848
76563	10	1970	Qrsl1	glutaminyl-tRNA synthase (glutamine-hydrolyzing)-like 1	2.99357	3.18313	3.62249	2.84436	3.21946
110842	9	1464	Etfa	electron transferring flavoprotein, alpha polypeptide	5.75501	6.23554	6.40785	5.13884	5.51837
67273	1	1220	Ndufa10	NADH dehydrogenase (ubiquinone) 1 alpha subcomplex 10	6.40714	6.93021	7.05573	6.0961	6.26162
78653	6	530	Bola3	bolA-like 3 (E. coli)	4.36488	5.33919	5.00956	5.11941	5.40949
100502960	19	607	Gm19474	predicted gene, 19474	4.68531	6.04327	5.33723	4.91303	5.75618
19171	8	1270	Psmb10	proteasome (prosome, macropain) subunit, beta type 10	4.58119	4.71184	5.38955	4.68615	4.89159
12856	16	436	Cox17	cytochrome c oxidase assembly protein 17	5.13974	5.92531	5.79244	5.91176	5.90139
66491	7	1671	Polr2l	polymerase (RNA) II (DNA directed) polypeptide L	2.7272	3.18205	3.32191	3.29149	3.1218
72503	11	7443	2610507B11Rik	RIKEN cDNA 2610507B11 gene	4.39979	4.502	5.04825	4.30127	4.55311
77559	3	9625	Agl	amylo-1,6-glucosidase, 4-alpha-glucanotransferase	3.63546	3.85442	4.26635	3.30239	3.71727
68170	2	2269	B230118H07Rik	RIKEN cDNA B230118H07 gene	3.50125	3.60308	4.14093	2.70269	2.92083
100316717	7	73	Mir1839	microRNA 1839	4.19225	4.03273	4.83708	3.34054	3.5731
20928	6	7538	Abcc9	ATP-binding cassette, sub-family C (CFTR/MRP), member 9	3.74645	3.87959	4.37407	3.12328	3.59251
207375	X	7709	Fam120c	family with sequence similarity 120, member C	1.28207	1.39491	1.72631	1.32151	1.71888
257633	8	2207	Acsf3	acyl-CoA synthetase family member 3	3.33045	3.50653	3.95569	2.97339	3.31981
73373	2	2104	Phospho2	phosphatase, orphan 2	2.51706	2.82898	3.11517	2.36794	2.79164
68349	2	940	Ndufs3	NADH dehydrogenase (ubiquinone) Fe-S protein 3	6.04037	6.5182	6.67895	5.39567	5.62133
68440	1	1417	Dusp23	dual specificity phosphatase 23	2.2574	2.7379	2.83734	2.63796	2.58741
75291	19	2071	Zbtb3	zinc finger and BTB domain containing 3	0.609213	0.761211	1.0174	1.11499	0.87381
434350	8	2671	9430091E24Rik	RIKEN cDNA 9430091E24 gene	1.73619	1.93997	2.28747	1.10698	1.65398
67441	7	1065	Isoc2b	isochorismatase domain containing 2b	2.12372	2.18925	2.72234	2.15828	2.03294
71916	12	1768	Dus4l	dihydrouridine synthase 4-like (S. cerevisiae)	1.37721	1.85986	1.83763	1.19728	1.77137
232430	6	2536	Crebl2	cAMP responsive element binding protein-like 2	1.68967	1.84751	2.25257	1.1132	1.23063
13347	4	2658	Dffa	DNA fragmentation factor, alpha subunit	2.97245	2.99662	3.56463	2.69932	2.71557
227197	1	2927	Ndufs1	NADH dehydrogenase (ubiquinone) Fe-S protein 1	5.85801	6.17638	6.49462	4.79872	5.22139
66379	15	723	Cox14	cytochrome c oxidase assembly protein 14	4.67281	5.35896	5.30893	4.91311	5.0685
21685	15	4458	Tef	thyrotroph embryonic factor	4.15143	4.6784	4.789	3.60097	3.55876
71776	11	1840	Tha1	threonine aldolase 1	2.12551	2.6677	2.70373	1.71332	1.86612
613262	2	1392	BC029722	cDNA sequence BC029722	3.44825	3.75079	4.07338	3.78947	3.76416
66108	6	1322	Ndufa9	NADH dehydrogenase (ubiquinone) 1 alpha subcomplex, 9	6.12895	6.58418	6.76525	5.85796	6.0197
67433	13	8615	Ccdc127	coiled-coil domain containing 127	2.76085	3.17138	3.36804	2.61737	2.81341
22117	15	1096	Tst	thiosulfate sulfurtransferase, mitochondrial	3.0107	3.4712	3.60863	3.18833	3.35624
29818	4	2768	Hspb7	heat shock protein family, member 7 (cardiovascular)	6.67138	6.79859	7.3068	6.82083	6.96338
70556	4	1877	Slc25a33	solute carrier family 25, member 33	2.97411	3.81895	3.59008	2.88689	3.27841
26549	X	1293	Itgb1bp2	integrin beta 1 binding protein 2	5.79368	6.07235	6.42626	4.71135	4.62065
68841	16	854	Lppos	LIM domain containing preferred translocation partner in lipoma, opposite strand	3.47738	3.65613	4.09721	2.91907	2.92731
100502734	4	2493	Gm16023	predicted gene 16023	0.680076	0.748598	0.853414	0.727068	1.11147
50935	2	2585	St6galnac6	ST6 (alpha-N-acetyl-neuraminyl-2,3-beta-galactosyl-1,3)-N-acetylgalactosaminide alpha-2,6-sialyltransferase 6	3.93069	4.21174	4.54873	3.93439	3.95791
20354	13	4377	Sema4d	sema domain, immunoglobulin domain (Ig), transmembrane domain (TM) and short cytoplasmic domain, (semaphorin) 4D	2.48989	2.75094	3.07622	2.22429	2.61382
268670	13	3482	Zfp759	zinc finger protein 759	0.460959	0.587636	0.70976	0.334737	0.425453
66091	7	349	Ndufa3	NADH dehydrogenase (ubiquinone) 1 alpha subcomplex, 3	6.41539	6.77584	7.04678	6.65079	6.65666
68375	2	739	Ndufa8	NADH dehydrogenase (ubiquinone) 1 alpha subcomplex, 8	6.33756	6.8004	6.9707	5.96979	6.20926
52466	11	1974	Slc46a1	solute carrier family 46, member 1	0.958462	1.13176	1.42756	2.29509	2.02597
227695	2	1838	Spout1	SPOUT domain containing methyltransferase 1	3.58089	3.90774	4.19846	3.41633	3.47034
77462	5	1451	Tmem116	transmembrane protein 116	1.63155	1.5079	2.16163	1.02166	1.47117
66847	10	696	Hint3	histidine triad nucleotide binding protein 3	3.77163	4.32388	4.39909	3.0493	3.28494
100861632	2	624	#N/A	#N/A	6.49406	6.94103	7.12684	6.02353	6.29139
11785	7	3176	Apbb1	amyloid beta (A4) precursor protein-binding, family B, member 1	3.84848	4.07185	4.46686	3.33822	3.16256
13171	3	3292	Dbt	dihydrolipoamide branched chain transacylase E2	2.91343	3.21665	3.51245	2.70432	2.88772
74646	4	3055	Spsb1	splA/ryanodine receptor domain and SOCS box containing 1	2.82831	3.41878	3.44742	2.78288	3.06383
77090	8	1652	Ocel1	occludin/ELL domain containing 1	1.64203	1.96013	2.36124	2.32919	2.42541
333433	9	4393	Gpd1l	glycerol-3-phosphate dehydrogenase 1-like	3.13801	3.55591	3.74701	2.94677	3.12879
242785	4	3895	Klhl21	kelch-like 21	3.56138	3.77411	4.16794	3.6967	3.76875
76187	1	3139	Adhfe1	alcohol dehydrogenase, iron containing, 1	2.77207	3.56609	3.33949	1.25842	1.15141
100037283	17	962	Rnaset2a	ribonuclease T2A	1.7667	2.15341	2.51747	2.5438	2.7599
319594	19	6190	Hif1an	hypoxia-inducible factor 1, alpha subunit inhibitor	3.26239	3.19131	3.86834	2.93971	2.92584
12359	2	2551	Cat	catalase	4.23862	4.86953	4.85418	4.20113	4.64364
66834	13	686	Acot13	acyl-CoA thioesterase 13	5.77531	6.27547	6.4062	5.56116	5.76011
60525	2	2833	Acss2	acyl-CoA synthetase short-chain family member 2	3.0045	3.25994	3.6078	2.90872	3.21884
13009	7	973	Csrp3	cysteine and glycine-rich protein 3	7.30189	7.37376	7.93412	6.30456	6.29789
14979	17	964	H2-Ke6	H2-K region expressed gene 6	4.35859	4.71975	4.98221	3.83177	4.1942
23854	8	4107	Def8	differentially expressed in FDCP 8	3.23381	3.40859	3.83685	3.57609	3.73315
245860	1	3764	Atg9a	autophagy related 9A	3.59609	4.10594	4.19899	4.25934	4.34377
100862160	4	650	#N/A	#N/A	1.54975	1.51155	2.20422	1.56664	1.41421
338369	11	1147	Tmem220	transmembrane protein 220	1.25595	1.28739	1.73347	1.20101	1.34481
70110	11	1360	Ifi35	interferon-induced protein 35	3.77259	4.18549	4.39903	4.32822	4.83763
433968	5	659	Gm5566	predicted pseudogene 5566	0.896659	0.746689	1.34413	0.113608	0.926971
18639	X	1721	Pfkfb1	6-phosphofructo-2-kinase/fructose-2,6-biphosphatase 1	1.2632	1.35667	1.97549	1.16444	0.977403
68636	17	1407	Fahd1	fumarylacetoacetate hydrolase domain containing 1	4.03014	4.24223	4.64134	3.59775	3.70836
13867	10	4020	Erbb3	erb-b2 receptor tyrosine kinase 3	1.4752	1.67782	1.91017	1.14004	1.32439
17992	6	492	Ndufa4	NADH dehydrogenase (ubiquinone) 1 alpha subcomplex, 4	7.00627	7.80803	7.62958	7.12529	7.16394
328232	13	6654	Gfod1	glucose-fructose oxidoreductase domain containing 1	2.53457	2.61753	3.10939	1.98915	1.99642
71452	11	3763	Ankrd40	ankyrin repeat domain 40	4.29797	4.4667	4.90927	4.39245	4.54788
252837	9	2109	Ackr4	atypical chemokine receptor 4	2.1329	2.32427	2.69388	1.17768	1.58736
11980	5	8249	Atp8a1	ATPase, aminophospholipid transporter (APLT), class I, type 8A, member 1	1.92195	2.11166	2.46705	1.28813	1.61901
76137	13	4356	Mcur1	mitochondrial calcium uniporter regulator 1	2.80128	3.33582	3.38753	2.59348	2.77846
74116	17	2245	Pi16	peptidase inhibitor 16	3.35355	4.32172	3.89147	0.423317	0.299373
229228	3	1072	Nudt6	nudix (nucleoside diphosphate linked moiety X)-type motif 6	2.92365	3.49412	3.51378	2.84404	2.9824
71881	2	2190	Apmap	adipocyte plasma membrane associated protein	3.14458	3.32362	3.74527	3.04053	3.14645
225638	18	7250	Alpk2	alpha-kinase 2	3.21899	3.09421	3.81109	2.99077	3.20232
13058	X	4752	Cybb	cytochrome b-245, beta polypeptide	1.04615	2.04718	1.46523	1.34383	1.41388
71807	3	4440	Tars2	threonyl-tRNA synthetase 2, mitochondrial (putative)	3.00648	3.25397	3.59311	3.02871	3.13561
230649	4	2330	Atpaf1	ATP synthase mitochondrial F1 complex assembly factor 1	1.82776	2.44957	2.37375	1.8468	2.31642
171486	X	3600	Cd99l2	CD99 antigen-like 2	3.60133	3.66	4.21259	3.72068	3.67129
18023	11	4867	Nfe2l1	nuclear factor, erythroid derived 2,-like 1	5.12272	5.15674	5.72567	5.1151	5.2998
100862017	19	431	#N/A	#N/A	2.63109	3.06738	3.22181	3.63464	3.73434
235542	9	7361	Ppp2r3a	protein phosphatase 2, regulatory subunit B'', alpha	3.8086	4.13331	4.40367	3.88333	4.22593
270076	8	2177	Gcdh	glutaryl-Coenzyme A dehydrogenase	3.82723	4.04664	4.43029	3.19043	3.16324
21356	17	2750	Tapbp	TAP binding protein	3.98235	4.50612	4.64175	5.00206	5.25739
77032	4	1587	Tstd3	thiosulfate sulfurtransferase (rhodanese)-like domain containing 3	2.4729	2.83253	3.04379	2.69407	2.99076
53325	8	5455	Banp	BTG3 associated nuclear protein	1.63309	1.38344	2.12473	2.25598	2.30352
78830	2	2924	Slc25a12	solute carrier family 25 (mitochondrial carrier, Aralar), member 12	4.54432	5.01821	5.14724	4.51236	4.83075
66387	19	786	Nudt8	nudix (nucleoside diphosphate linked moiety X)-type motif 8	4.6648	5.01015	5.26854	3.8344	4.16205
100503676	8	695	Gm38426	predicted gene, 38426	0.993088	0.6013	1.55295	1.69379	2.0017
100861972	6	533	#N/A	#N/A	1.62986	0.898038	2.28273	1.71448	1.33936
70120	16	1587	Yars2	tyrosyl-tRNA synthetase 2 (mitochondrial)	2.34107	3.1718	2.92111	3.52563	3.70761
72201	4	3259	Otud6b	OTU domain containing 6B	3.04013	3.15421	3.62187	3.11639	3.30189
68922	4	2491	Dnaic1	dynein, axonemal, intermediate chain 1	0.638915	0.891161	0.989609	0.224876	0.0997084
67036	11	2431	Mrpl45	mitochondrial ribosomal protein L45	3.7785	3.90805	4.37018	3.98611	4.23411
245877	4	3387	Map7d1	MAP7 domain containing 1	5.15165	5.40766	5.76211	5.38401	5.28521
676676	19	1120	F530104D19Rik	RIKEN cDNA F530104D19 gene	1.23751	0.929291	1.54263	1.65353	2.13324
100972	5	1636	Rab28	RAB28, member RAS oncogene family	3.5333	3.90912	4.12368	3.57894	3.68853
69163	1	1424	Mrpl44	mitochondrial ribosomal protein L44	3.58576	4.17649	4.17673	3.78502	3.87261
671535	15	3395	Parp10	poly (ADP-ribose) polymerase family, member 10	2.95052	3.48053	3.63463	3.4228	4.02705
235611	9	8600	Plxnb1	plexin B1	2.88884	2.69115	3.45955	2.42117	2.5611
14319	19	866	Fth1	ferritin heavy polypeptide 1	7.63361	8.03534	8.23354	8.05902	8.26833
380755	12	1213	Lsmem1	leucine-rich single-pass membrane protein 1	2.85402	2.79151	3.44114	2.42982	3.13216
260299	7	2155	Cadm4	cell adhesion molecule 4	2.96256	3.08991	3.53188	2.35193	2.53373
100862154	10	483	#N/A	#N/A	7.29706	7.81131	7.90342	7.29347	7.24981
76088	19	7810	Dock8	dedicator of cytokinesis 8	1.18812	1.6689	1.608	0.828212	0.814617
76757	10	4514	Trdn	triadin	4.30124	4.5794	4.89249	3.78216	4.18692
24110	6	1771	Usp18	ubiquitin specific peptidase 18	2.28496	4.26238	3.03019	4.08362	5.23121
11534	14	1952	Adk	adenosine kinase	4.40068	4.77397	4.99151	4.20189	4.1211
53619	2	2080	Blcap	bladder cancer associated protein	3.39793	3.49041	3.97923	3.42449	3.71535
229487	3	2307	Gatb	glutamyl-tRNA(Gln) amidotransferase, subunit B	3.56845	3.61006	4.15483	2.77402	2.80845
14127	1	658	Fcer1g	Fc receptor, IgE, high affinity I, gamma polypeptide	2.34943	3.37507	2.87562	2.19398	2.36662
12335	2	3488	Capn3	calpain 3	0.662555	0.512657	0.890522	0.0511232	0.241233
68048	7	2580	Aen	apoptosis enhancing nuclease	2.50753	2.7257	3.0648	3.73682	3.8202
216156	10	2954	Wdr18	WD repeat domain 18	3.15445	3.36748	3.7305	3.59644	3.51549
16582	8	3762	Kifc3	kinesin family member C3	3.25311	3.5074	3.83214	3.62978	3.76062
319583	8	4081	Lig4	ligase IV, DNA, ATP-dependent	0.858045	1.18054	1.23698	1.52604	1.76893
668173	4	1647	Pex10	peroxisomal biogenesis factor 10	2.31766	2.83744	2.85885	2.10166	2.39454
20288	8	3998	Msr1	macrophage scavenger receptor 1	0.628077	0.978149	0.918558	1.01812	1.11129
14469	3	2455	Gbp2	guanylate binding protein 2	2.71862	3.60311	3.44628	3.81032	4.24805
140742	10	3339	Sesn1	sestrin 1	3.83363	4.48424	4.41664	2.82705	3.01202
100861762	11	568	#N/A	#N/A	4.01825	4.45985	4.62714	4.38941	4.46416
14933	X	4427	Gk	glycerol kinase	2.03437	2.30671	2.56552	2.45507	2.83298
13138	9	4415	Dag1	dystroglycan 1	4.48553	4.82798	5.05146	5.2637	5.31468
353208	2	1779	Zfp931	zinc finger protein 931	0.485788	1.16739	0.811145	0.67635	0.714434
66273	7	893	Aamdc	adipogenesis associated Mth938 domain containing	4.09013	4.12107	4.67308	3.2484	3.28619
68401	11	1543	G6pc3	glucose 6 phosphatase, catalytic, 3	3.74872	3.88083	4.32872	3.77322	3.93689
97212	5	3835	Hadha	hydroxyacyl-Coenzyme A dehydrogenase/3-ketoacyl-Coenzyme A thiolase/enoyl-Coenzyme A hydratase (trifunctional protein), alpha subunit	6.36553	6.40633	6.95341	5.37404	5.95045
11946	18	2432	Atp5a1	ATP synthase, H+ transporting, mitochondrial F1 complex, alpha subunit 1	8.06536	8.34854	8.65452	7.40739	7.61082
232086	6	1510	Tmem150a	transmembrane protein 150A	3.02878	3.28965	3.59278	3.93869	4.21406
66462	8	657	2810428I15Rik	RIKEN cDNA 2810428I15 gene	3.9045	4.79481	4.47459	5.02331	4.71523
30059	2	666	Timm10	translocase of inner mitochondrial membrane 10	4.13058	4.37219	4.70928	4.39709	4.65578
22342	7	716	Lin7b	lin-7 homolog B (C. elegans)	1.4055	1.20686	1.52309	0.687149	1.09171
66043	10	931	Atp5d	ATP synthase, H+ transporting, mitochondrial F1 complex, delta subunit	6.77595	7.42358	7.37289	7.06835	7.0662
68291	9	2364	Mto1	mitochondrial tRNA translation optimization 1	2.44242	2.84245	2.99155	3.10982	3.25796
100861760	4	399	#N/A	#N/A	2.45733	3.11401	3.05702	3.42816	3.04922
16795	8	3669	Large1	LARGE xylosyl- and glucuronyltransferase 1	3.19236	3.37217	3.76206	3.63013	3.77471
69190	18	2471	Dym	dymeclin	3.58593	3.62116	4.16162	3.62072	3.75448
625249	10	1201	Gpx4	glutathione peroxidase 4	4.9509	5.53632	5.53811	5.90047	5.89205
70827	1	6240	Trak2	trafficking protein, kinesin binding 2	3.95146	3.86148	4.52877	3.85756	4.17341
69168	3	729	Bola1	bolA-like 1 (E. coli)	2.28054	3.23974	2.81355	3.19214	3.2328
233890	7	2247	Zfp768	zinc finger protein 768	3.34223	3.46266	3.91575	3.46285	3.74672
641376	1	2920	Tomm40l	translocase of outer mitochondrial membrane 40 homolog-like (yeast)	3.76003	4.00845	4.34047	3.67884	3.64337
231440	5	2100	Parm1	prostate androgen-regulated mucin-like protein 1	3.4033	3.51649	3.95253	4.62685	4.93745
74376	5	8280	Myo18b	myosin XVIIIb	4.7282	4.57227	5.30652	4.00669	4.18515
104759	12	1978	Pld4	phospholipase D family, member 4	2.10114	2.97738	2.70889	0.491726	0.900836
213233	6	2080	Tapbpl	TAP binding protein-like	2.15464	2.4396	2.82449	2.33388	2.28469
74143	16	6002	Opa1	optic atrophy 1	3.73649	3.9909	4.30343	3.25785	3.57983
14673	5	1880	Gna12	guanine nucleotide binding protein, alpha 12	3.65499	4.01031	4.20625	4.32004	4.27589
224796	17	5870	Clic5	chloride intracellular channel 5	3.59566	3.91308	4.15894	3.67159	3.85548
74762	17	7566	Mdga1	MAM domain containing glycosylphosphatidylinositol anchor 1	1.53729	1.55604	1.97207	2.09915	1.89912
100042065	1	359	Gm3646	predicted gene 3646	2.48429	2.90723	3.04789	1.71124	2.44634
11464	2	1390	Actc1	actin, alpha, cardiac muscle 1	9.40542	9.60069	9.98918	9.38584	9.48555
13476	18	2898	Reep5	receptor accessory protein 5	5.16491	5.47548	5.74385	5.22972	5.27581
53612	12	1281	Vti1b	vesicle transport through interaction with t-SNAREs 1B	4.2494	4.337	4.82404	4.45245	4.60719
66072	19	3097	Sdhaf2	succinate dehydrogenase complex assembly factor 2	3.12289	3.43587	3.69104	3.03145	3.2518
96979	2	1952	Ptges2	prostaglandin E synthase 2	3.86201	4.30168	4.43752	3.90501	3.98988
68539	19	1930	Tmem109	transmembrane protein 109	4.76725	4.82152	5.34383	4.95143	4.81666
100503484	5	4230	Gm19719	predicted gene, 19719	0.722671	1.33387	1.06691	0.329819	0.334173
14251	17	1694	Flot1	flotillin 1	4.7891	5.26487	5.36725	5.74017	5.8493
23970	15	3880	Pacsin2	protein kinase C and casein kinase substrate in neurons 2	4.2273	4.23534	4.7975	4.14603	4.41744
110385	8	3203	Pde4c	phosphodiesterase 4C, cAMP specific	1.24074	1.59481	1.70103	0.233302	0.486185
106947	10	3462	Slc39a3	solute carrier family 39 (zinc transporter), member 3	2.10912	2.83259	2.60264	2.61231	2.46506
12759	14	1808	Clu	clusterin	5.98611	5.85826	6.56304	7.45825	7.86161
22138	2	104320	Ttn	titin	3.08434	2.70376	3.63553	2.93833	3.4174
100504309	4	325	Toporsos	topoisomerase I binding, arginine/serine-rich, opposite strand	3.01029	3.60004	3.57867	3.1814	3.37601
17448	5	1282	Mdh2	malate dehydrogenase 2, NAD (mitochondrial)	7.32197	7.86195	7.89943	7.00377	7.06425
98496	1	2667	Pid1	phosphotyrosine interaction domain containing 1	1.47582	1.92804	1.91538	1.76175	1.51423
66522	8	4882	Pgpep1	pyroglutamyl-peptidase I	2.68624	2.55447	3.23299	2.93238	2.99772
72805	12	3725	Zfp839	zinc finger protein 839	1.77618	1.92864	2.27023	1.41557	1.51762
66083	8	1669	Setd6	SET domain containing 6	2.33251	2.53948	2.86594	2.62968	2.84002
24030	7	684	Mrps12	mitochondrial ribosomal protein S12	4.28457	4.82675	4.85555	4.68016	4.48263
57423	5	477	Atp5j2	ATP synthase, H+ transporting, mitochondrial F0 complex, subunit F2	7.47331	7.89625	8.05233	7.38625	7.27585
332579	2	1611	Card9	caspase recruitment domain family, member 9	0.957778	1.48559	1.34261	0.342781	0.763676
226251	19	7073	Ablim1	actin-binding LIM protein 1	4.61333	4.74166	5.1828	3.76966	4.28032
13382	12	2243	Dld	dihydrolipoamide dehydrogenase	5.3825	5.82679	5.95325	4.79581	5.18097
68493	4	3632	Ndufaf4	NADH dehydrogenase (ubiquinone) 1 alpha subcomplex, assembly factor 4	2.75228	3.12945	3.31582	2.5886	3.11128
67442	6	1937	Retsat	retinol saturase (all trans retinol 13,14 reductase)	3.75493	4.13072	4.33119	3.19391	3.52324
27273	6	3453	Pdk4	pyruvate dehydrogenase kinase, isoenzyme 4	4.66843	7.15824	5.22038	3.40067	4.32838
20454	6	2448	St3gal5	ST3 beta-galactoside alpha-2,3-sialyltransferase 5	3.42832	3.33476	3.98656	3.2527	3.22493
102626	9	2816	Mapkapk3	mitogen-activated protein kinase-activated protein kinase 3	2.51543	2.91668	3.05211	3.27996	3.09588
19215	2	805	Ptgds	prostaglandin D2 synthase (brain)	5.60435	5.21647	6.17295	4.65648	4.76827
226856	1	7246	Lpgat1	lysophosphatidylglycerol acyltransferase 1	2.71522	2.70398	3.23665	2.97258	3.18533
74610	5	2940	Abcb8	ATP-binding cassette, sub-family B (MDR/TAP), member 8	4.17799	4.41727	4.73611	3.48667	3.57998
319475	11	3646	Zfp672	zinc finger protein 672	2.32211	2.80782	2.84832	2.65763	2.98406
16428	11	4272	Itk	IL2 inducible T cell kinase	0.55331	1.06907	0.841047	0.184584	0.134595
230917	4	6985	Tmem201	transmembrane protein 201	3.35026	3.57275	3.90075	3.06484	3.30902
104027	18	7113	Synpo	synaptopodin	3.2386	3.62374	3.78083	4.11284	3.94636
227697	2	2126	Dolk	dolichol kinase	2.87211	3.10023	3.3997	3.19548	3.20472
67731	15	6936	Fbxo32	F-box protein 32	3.20716	3.86857	3.78065	2.988	3.26185
100503119	9	763	#N/A	#N/A	3.00842	2.62204	3.57806	2.55485	2.57443
18830	2	1806	Pltp	phospholipid transfer protein	3.52918	3.93461	4.085	3.82142	3.52179
68728	2	3934	Trp53inp2	transformation related protein 53 inducible nuclear protein 2	5.23996	5.34842	5.80473	5.68627	5.98223
64659	1	1970	Mrps14	mitochondrial ribosomal protein S14	3.24885	3.67051	3.80537	3.65687	3.5834
72825	9	2095	Mon1a	MON1 homolog A, secretory traffciking associated	2.40058	2.70458	2.91919	2.91214	2.94947
74356	8	3553	4931428F04Rik	RIKEN cDNA 4931428F04 gene	2.12135	1.98042	2.62113	2.08773	2.552
17748	8	542	Mt1	metallothionein 1	5.95944	7.0422	6.52112	5.79381	6.04612
80284	4	1022	Smim12	small integral membrane protein 12	3.8536	4.06823	4.41508	3.847	3.90733
56551	15	1282	Txn2	thioredoxin 2	5.4456	5.96049	6.00892	5.4416	5.52592
12778	1	2579	Ackr3	atypical chemokine receptor 3	3.374	3.87829	3.92614	2.73888	2.73975
280408	11	1489	Rilp	Rab interacting lysosomal protein	3.73146	4.28905	4.29209	2.96199	3.39417
67895	10	1292	Ppa1	pyrophosphatase (inorganic) 1	3.61863	4.13605	4.17388	4.71602	4.77521
66531	8	1440	Cmc2	COX assembly mitochondrial protein 2	3.58133	3.83401	4.1306	3.5176	3.56163
75905	X	1799	4930578C19Rik	RIKEN cDNA 4930578C19 gene	1.16879	1.43962	1.48573	0	0
14371	5	2110	Fzd9	frizzled class receptor 9	0.718208	0.716361	1.07766	0.839449	1.18119
66445	15	1194	Cyc1	cytochrome c-1	6.73764	7.54155	7.3	6.80544	6.96812
66218	15	651	Ndufb9	NADH dehydrogenase (ubiquinone) 1 beta subcomplex, 9	7.04499	7.57113	7.60954	6.69691	6.8041
66082	14	2018	Abhd6	abhydrolase domain containing 6	1.66687	1.83104	2.12979	2.15882	2.34687
208076	9	3539	Pknox2	Pbx/knotted 1 homeobox 2	1.7468	1.7493	2.20868	2.58339	2.10983
58909	6	4293	Fam13a	family with sequence similarity 13, member A	1.84064	2.08974	2.24172	1.70765	2.0354
73724	7	696	Mcee	methylmalonyl CoA epimerase	4.41261	4.84448	4.96762	4.194	4.14423
67264	19	641	Ndufb8	NADH dehydrogenase (ubiquinone) 1 beta subcomplex 8	6.75123	7.53389	7.31597	7.06924	7.09133
74032	8	2835	Sdr42e1	short chain dehydrogenase/reductase family 42E, member 1	0.8122	0.950117	1.08944	0.928004	0.95636
229898	3	3021	Gbp5	guanylate binding protein 5	1.81513	2.44341	2.42716	2.06634	2.23596
214063	4	3913	Dnajc16	DnaJ heat shock protein family (Hsp40) member C16	2.61443	2.57775	3.10557	2.51284	2.7052
227377	1	3912	Farp2	FERM, RhoGEF and pleckstrin domain protein 2	2.04386	2.19965	2.54639	1.66674	2.0321
72937	X	1359	#N/A	#N/A	1.80598	2.01448	2.27069	1.23191	1.36171
56188	7	712	Fxyd1	FXYD domain-containing ion transport regulator 1	5.96234	6.40629	6.52106	6.29093	6.38549
22718	7	4057	Zfp60	zinc finger protein 60	1.06803	1.35105	1.46365	0.958178	1.46887
67095	9	4886	Trak1	trafficking protein, kinesin binding 1	4.43128	4.6086	4.9857	4.53228	4.75331
20516	8	3658	Slc20a2	solute carrier family 20, member 2	3.9196	4.5318	4.46802	4.15976	4.54638
216961	11	1536	Coro6	coronin 6	4.41143	5.14008	4.96168	4.24522	4.9525
76964	10	1763	2610028H24Rik	RIKEN cDNA 2610028H24 gene	0.774248	0.967743	1.14074	0.42026	0.703256
66052	1	1179	Sdhc	succinate dehydrogenase complex, subunit C, integral membrane protein	5.87113	6.41261	6.42769	6.13575	6.21686
28169	10	3439	Agpat3	1-acylglycerol-3-phosphate O-acyltransferase 3	4.4851	4.67288	5.03279	4.38471	4.71562
230393	4	5796	Focad	focadhesin	1.85501	1.86723	2.3267	1.98101	2.08734
65973	4	12295	Asph	aspartate-beta-hydroxylase	3.2158	3.32293	3.77333	2.87859	3.06606
94061	5	4170	Mrpl1	mitochondrial ribosomal protein L1	2.36966	2.79035	2.89254	2.23546	2.64832
74238	10	1567	Mterf2	mitochondrial transcription termination factor 2	2.43675	3.1439	2.93987	2.26309	2.76227
68777	4	953	Tmem53	transmembrane protein 53	3.20233	3.49822	3.71414	3.50007	3.29683
53620	6	1648	Vamp5	vesicle-associated membrane protein 5	3.36541	3.64204	3.89764	3.50017	3.22477
320004	17	478	A930002H24Rik	RIKEN cDNA A930002H24 gene	1.67637	1.89876	1.94639	2.44901	2.42281
216134	10	5094	Pdxk	pyridoxal (pyridoxine, vitamin B6) kinase	1.85037	1.99509	2.33493	2.32197	2.25347
12858	9	693	Cox5a	cytochrome c oxidase subunit Va	7.40083	7.84022	7.9562	6.9839	7.26496
13684	3	2882	Eif4e	eukaryotic translation initiation factor 4E	3.13918	3.50906	3.68182	3.44497	3.65875
270086	8	5311	Ogfod1	2-oxoglutarate and iron-dependent oxygenase domain containing 1	2.15408	2.18996	2.65911	2.23295	2.45018
11690	5	854	Alox5ap	arachidonate 5-lipoxygenase activating protein	2.18866	3.19545	2.68083	1.32539	1.28342
72472	10	6556	Slc16a10	solute carrier family 16 (monocarboxylic acid transporters), member 10	1.59345	1.85228	2.03466	1.46883	1.62378
76483	17	1861	Lmf1	lipase maturation factor 1	3.42866	3.43251	3.96852	3.66977	3.54787
64296	8	1985	Abhd8	abhydrolase domain containing 8	2.80475	3.27969	3.21886	3.99133	3.84481
622178	19	195	Gm6293	predicted pseudogene 6293	3.65677	4.28151	4.1813	2.483	2.6085
100862111	2	334	#N/A	#N/A	4.41929	5.01197	4.92878	4.34869	4.6737
18442	7	3000	P2ry2	purinergic receptor P2Y, G-protein coupled 2	2.52912	2.69875	3.02504	2.2175	2.10805
100504005	11	518	#N/A	#N/A	2.71923	3.72947	3.17804	3.80002	4.16627
19186	14	977	Psme1	proteasome (prosome, macropain) activator subunit 1 (PA28 alpha)	5.55767	5.97763	6.11777	5.66806	5.92393
16709	14	4485	Ktn1	kinectin 1	4.48001	4.51932	5.00993	4.35196	4.58964
76916	16	2077	Timmdc1	translocase of inner mitochondrial membrane domain containing 1	3.66077	3.88615	4.20116	3.51044	3.70795
381269	1	2493	Mreg	melanoregulin	2.27887	2.68924	2.78955	1.71907	2.20917
22042	16	4914	Tfrc	transferrin receptor	3.3906	2.65217	3.95203	4.1175	4.74425
102791	9	1629	Tcta	T cell leukemia translocation altered gene	3.71298	4.06824	4.25935	3.13182	3.22781
84585	9	4314	Rnf123	ring finger protein 123	3.26	3.66688	3.77683	3.58797	3.77587
227638	2	2449	Qsox2	quiescin Q6 sulfhydryl oxidase 2	2.15781	2.48441	2.60551	2.6331	2.54007
104130	X	853	Ndufb11	NADH dehydrogenase (ubiquinone) 1 beta subcomplex, 11	6.2515	6.86328	6.79513	6.21967	6.24489
212508	7	1595	Mtg1	mitochondrial ribosome-associated GTPase 1	3.05104	3.47637	3.57523	2.70126	2.9605
100503836	1	636	Gm19918	predicted gene, 19918	4.03805	3.9335	4.5819	4.07254	4.14851
70478	14	3582	Mipep	mitochondrial intermediate peptidase	3.48448	3.65077	4.0237	2.86353	3.08066
228715	2	459	Gm561	predicted gene 561	3.61293	4.0133	4.16376	3.34346	3.64903
14797	10	1347	Aes	amino-terminal enhancer of split	6.48888	6.97768	7.03634	6.93216	6.93121
13010	2	742	Cst3	cystatin C	6.71923	7.54664	7.26109	8.1647	7.90804
66610	11	4075	Abi3	ABI gene family, member 3	3.2386	3.7051	3.79675	3.57346	4.02032
64656	11	1302	Mrps23	mitochondrial ribosomal protein S23	4.93398	5.29723	5.47153	4.94102	5.12128
77975	16	2222	Tmem50b	transmembrane protein 50B	3.71605	3.82842	4.25082	3.84803	3.91472
66399	10	1180	Tsfm	Ts translation elongation factor, mitochondrial	3.54351	4.07504	4.07053	3.88127	3.98049
74148	11	5399	Cluh	clustered mitochondria (cluA/CLU1) homolog	4.59018	4.73742	5.12233	4.42494	4.79383
26382	17	2625	Fgd2	FYVE, RhoGEF and PH domain containing 2	1.06005	1.54474	1.45825	0.0387327	0
246221	15	1522	Mpst	mercaptopyruvate sulfurtransferase	3.37699	4.03398	3.90405	3.69366	3.43394
100862094	1	1412	#N/A	#N/A	4.4201	4.93886	4.95621	1.70248	1.42297
11640	11	3911	Akap1	A kinase (PRKA) anchor protein 1	3.98414	4.06525	4.51232	3.82563	4.18592
78330	17	1580	Ndufv3	NADH dehydrogenase (ubiquinone) flavoprotein 3	5.43699	5.76669	5.9734	5.36008	5.35888
75570	1	860	Nhej1	nonhomologous end-joining factor 1	2.28125	2.37784	2.77245	2.17803	1.92958
329252	1	3623	Lgr6	leucine-rich repeat-containing G protein-coupled receptor 6	1.85088	2.97142	2.72426	2.18279	2.40295
17164	1	2567	Mapkapk2	MAP kinase-activated protein kinase 2	5.23823	5.46608	5.77445	5.46423	5.53835
19015	17	3218	Ppard	peroxisome proliferator activator receptor delta	2.64677	2.90148	3.15623	3.53579	3.53005
100504305	2	1607	Gm16534	predicted gene 16534	2.00496	2.20888	2.49298	1.70972	1.86206
68526	2	5079	Gpr155	G protein-coupled receptor 155	1.42664	1.80687	1.85498	1.27714	1.47667
12296	2	4450	Cacnb2	calcium channel, voltage-dependent, beta 2 subunit	2.59762	2.73209	3.10404	3.37533	3.68116
100861778	6	395	#N/A	#N/A	1.4495	1.48749	1.82227	2.00664	2.04476
22628	5	3592	Ywhag	tyrosine 3-monooxygenase/tryptophan 5-monooxygenase activation protein, gamma polypeptide	4.17543	4.43574	4.69921	5.02462	5.18426
15451	7	1830	Hpn	hepsin	1.18762	1.40492	1.59121	1.29637	1.97929
230979	4	893	Tnfrsf14	tumor necrosis factor receptor superfamily, member 14 (herpesvirus entry mediator)	1.70791	1.80165	2.16738	2.05438	1.98856
78323	9	3055	Fam219b	family with sequence similarity 219, member B	2.39336	2.4265	2.90562	2.09244	2.39382
74753	4	1558	Trmo	tRNA methyltransferase O	1.24357	1.49593	1.64661	2.0193	2.26244
50720	14	3343	Sacs	sacsin	2.6277	2.98047	3.15818	1.90277	1.77456
53419	5	5033	Corin	corin	3.79929	4.42	4.3201	1.94924	2.24546
230577	4	3077	Pars2	prolyl-tRNA synthetase (mitochondrial)(putative)	1.46746	1.76055	1.9044	1.3624	1.49056
52538	18	1500	Acaa2	acetyl-Coenzyme A acyltransferase 2 (mitochondrial 3-oxoacyl-Coenzyme A thiolase)	6.94751	7.06237	7.48044	5.70042	6.29839
380836	13	2035	Mrs2	MRS2 magnesium transporter	2.68941	2.80714	3.18744	2.73939	2.93397
67834	9	2404	Idh3a	isocitrate dehydrogenase 3 (NAD+) alpha	5.66799	6.21284	6.19884	5.39052	5.72616
242409	4	4775	Tmem8b	transmembrane protein 8B	2.67641	2.37346	3.17999	2.21872	2.46554
16169	2	1548	Il15ra	interleukin 15 receptor, alpha chain	2.00529	2.79385	2.52802	2.39562	2.75279
100732	5	1906	Mapre3	microtubule-associated protein, RP/EB family, member 3	3.01769	3.16396	3.52955	3.88213	4.21931
16558	2	5445	Kif16b	kinesin family member 16B	2.82271	2.7224	3.32544	2.27895	2.65714
98314	1	3058	D2hgdh	D-2-hydroxyglutarate dehydrogenase	2.46544	2.41055	2.94899	1.89278	2.09518
100861974	5	695	#N/A	#N/A	4.73449	4.84152	5.25185	5.35622	5.51975
67563	17	2555	Narfl	nuclear prelamin A recognition factor-like	3.38597	3.6003	3.90225	3.2264	3.30986
102566	9	2599	Ano10	anoctamin 10	3.57666	3.43988	4.09764	3.76267	3.69272
665211	2	4725	Gm14326	predicted gene 14326	0.882001	0.733166	1.13269	0.643007	0.953354
56464	19	1975	Ctsf	cathepsin F	3.8373	4.04452	4.35832	3.28883	3.37729
69046	13	1915	Isca1	iron-sulfur cluster assembly 1	3.91977	4.36578	4.43807	3.96538	4.30603
230967	4	3277	Cep104	centrosomal protein 104	3.1505	3.1715	3.6586	3.08039	3.13736
12143	14	2475	Blk	B lymphoid kinase	0.862763	0.463813	1.20061	0.663343	1.34478
24053	14	3515	Sgcg	sarcoglycan, gamma (dystrophin-associated glycoprotein)	4.43718	4.81125	4.98212	3.73426	3.62657
67493	11	2718	Mettl16	methyltransferase like 16	2.27189	2.29355	2.71301	2.81108	3.01637
234309	8	1115	Cbr4	carbonyl reductase 4	3.65335	4.00439	4.14907	2.9433	3.21189
100503216	2	337	#N/A	#N/A	7.28015	7.83704	7.805	8.29738	8.08553
380765	12	689	D830013O20Rik	RIKEN cDNA D830013O20 gene	2.34018	2.35996	2.83086	0.740761	1.21005
234847	8	2558	Spg7	spastic paraplegia 7 homolog (human)	4.63331	4.56538	5.15661	4.15959	4.19194
57344	19	1751	As3mt	arsenic (+3 oxidation state) methyltransferase	3.77785	3.9747	4.29588	2.57443	2.9466
56412	5	2303	Noa1	nitric oxide associated 1	2.40871	2.70862	2.89791	3.08667	3.09327
330953	9	3798	Hcn4	hyperpolarization-activated, cyclic nucleotide-gated K+ 4	1.2278	0.963343	1.61149	1.52431	1.22264
27395	1	4203	Mrpl15	mitochondrial ribosomal protein L15	3.2771	3.40627	3.85647	3.26712	3.44475
435965	7	3938	Lrp3	low density lipoprotein receptor-related protein 3	1.5378	2.11291	1.95731	1.85681	1.82712
11782	12	1113	Ap4s1	adaptor-related protein complex AP-4, sigma 1	3.4317	4.00248	3.95016	3.3035	3.53122
71599	9	3904	Senp8	SUMO/sentrin specific peptidase 8	0.807266	0.959896	1.09722	1.03945	1.18087
59022	2	669	Edf1	endothelial differentiation-related factor 1	5.31427	5.83594	5.82345	6.341	6.16697
26407	17	5305	Map3k4	mitogen-activated protein kinase kinase kinase 4	2.94377	2.71205	3.45125	2.95677	2.9514
14387	11	3797	Gaa	glucosidase, alpha, acid	4.3633	4.28953	4.88421	4.71812	4.84991
67360	5	1047	1700095B10Rik	RIKEN cDNA 1700095B10 gene	4.31035	3.9393	4.81577	3.18393	3.29045
110265	14	1937	Msra	methionine sulfoxide reductase A	3.32701	3.77352	3.83906	2.97204	2.89695
77963	4	4242	Hook1	hook microtubule tethering protein 1	1.44089	1.50384	1.84585	0.853162	1.19782
72185	8	2637	Dbndd1	dysbindin (dystrobrevin binding protein 1) domain containing 1	0.772917	0.567982	1.07234	1.04249	1.11311
321007	17	5630	Serac1	serine active site containing 1	1.53601	1.53542	1.9619	1.42494	1.72363
17391	2	4304	Mmp24	matrix metallopeptidase 24	1.97346	2.16067	2.42646	2.13722	1.98811
619292	8	723	G430095P16Rik	RIKEN cDNA G430095P16 gene	3.17143	3.28145	3.69675	3.44949	3.39059
21339	1	2386	Taf1a	TATA-box binding protein associated factor, RNA polymerase I, A	2.51657	2.49306	3.00257	1.7068	2.01584
84035	11	4908	Kremen1	kringle containing transmembrane protein 1	3.79889	3.77387	4.31065	3.6182	3.76463
12683	18	1164	Cidea	cell death-inducing DNA fragmentation factor, alpha subunit-like effector A	3.71104	3.77066	4.22494	3.35525	4.20752
11652	7	3241	Akt2	thymoma viral proto-oncogene 2	4.09817	4.28484	4.60703	4.26779	4.28651
12180	6	3361	Smyd1	SET and MYND domain containing 1	5.61989	5.67447	6.13505	4.99129	5.46469
67795	19	1630	Rnls	renalase, FAD-dependent amine oxidase	1.30202	1.94701	1.74287	1.50203	1.65737
22376	X	2094	Was	Wiskott-Aldrich syndrome	0.930252	1.33299	1.32561	0.170911	0.250942
237615	10	6615	Ankrd52	ankyrin repeat domain 52	2.93994	2.79207	3.43052	3.39738	3.47268
414069	7	1748	BC024978	cDNA sequence BC024978	2.07281	2.2315	2.50387	2.93015	2.91926
76527	8	1838	Il34	interleukin 34	1.26854	1.62884	1.66309	1.32812	1.58133
66958	2	1968	Tmx2	thioredoxin-related transmembrane protein 2	3.59786	3.77646	4.10062	3.83338	4.23079
102857	X	3981	Slc6a8	solute carrier family 6 (neurotransmitter transporter, creatine), member 8	3.95036	4.04886	4.45335	4.47277	4.71042
14747	5	2845	Cmklr1	chemokine-like receptor 1	2.19821	2.51213	2.66118	1.73118	0.880549
11666	X	3401	Abcd1	ATP-binding cassette, sub-family D (ALD), member 1	2.91186	3.06296	3.40345	2.85905	3.01593
108902	19	2035	B4gat1	beta-1,4-glucuronyltransferase 1	3.43392	3.80456	3.9279	3.66102	3.73043
100502970	10	631	#N/A	#N/A	2.65712	3.40009	3.14045	2.94322	3.1227
76850	4	6523	Ago4	argonaute RISC catalytic subunit 4	1.36168	1.29992	1.76059	0.804679	1.00739
104859	12	7830	Tecpr2	tectonin beta-propeller repeat containing 2	1.38434	1.43198	1.79376	1.35308	1.68778
654424	3	4451	Mccc1os	methylcrotonoyl-Coenzyme A carboxylase 1 (alpha), opposite strand	0.896337	1.45403	1.27338	0.641956	0.851227
100503503	5	456	#N/A	#N/A	5.00314	5.05573	5.50828	4.89368	4.87914
76614	6	2761	Immt	inner membrane protein, mitochondrial	5.76343	5.95517	6.27231	5.40598	5.67405
19299	3	3399	Abcd3	ATP-binding cassette, sub-family D (ALD), member 3	3.90064	4.2183	4.40587	3.58026	3.85402
100502779	11	1542	Gm12356	predicted gene 12356	1.67193	2.99332	2.0832	3.75608	3.89031
79044	17	899	Mrps34	mitochondrial ribosomal protein S34	4.3897	4.71653	4.89569	4.46953	4.75293
66116	6	1011	Nat8f1	N-acetyltransferase 8 (GCN5-related) family member 1	0.960458	1.38576	1.32102	1.25028	1.29373
74039	15	2759	Nfam1	Nfat activating molecule with ITAM motif 1	1.04123	1.2556	1.38213	0.0826966	0.233832
223722	15	1893	Mcat	malonyl CoA:ACP acyltransferase (mitochondrial)	3.42643	3.81236	3.92055	3.1526	3.28706
57274	15	1791	Slc16a8	solute carrier family 16 (monocarboxylic acid transporters), member 8	0.958105	1.14471	1.16345	0.628662	0.708508
231912	5	6157	Katnal1	katanin p60 subunit A-like 1	1.43326	1.34721	1.83853	1.6803	1.75592
68198	6	455	Ndufb2	NADH dehydrogenase (ubiquinone) 1 beta subcomplex, 2	6.07616	6.62967	6.59182	5.89244	5.84873
69568	5	1114	Vkorc1l1	vitamin K epoxide reductase complex, subunit 1-like 1	0.78424	1.23436	0.972056	1.61853	1.76438
12496	2	1937	Entpd2	ectonucleoside triphosphate diphosphohydrolase 2	1.92658	2.6589	2.33773	1.09628	1.18229
16194	3	3343	Il6ra	interleukin 6 receptor, alpha	1.14409	1.22003	1.51537	1.75718	1.42759
208624	16	1425	Alg3	asparagine-linked glycosylation 3 (alpha-1,3-mannosyltransferase)	2.24097	2.37634	2.70779	3.29279	3.36702
66355	13	1554	Gmpr	guanosine monophosphate reductase	5.09106	5.34111	5.59932	4.709	4.86153
50915	2	1968	Grb14	growth factor receptor bound protein 14	4.5832	4.64655	5.09466	4.25214	4.5906
14194	1	1632	Fh1	fumarate hydratase 1	5.95773	6.43984	6.46183	5.43408	5.53525
98404	1	3457	AI597479	expressed sequence AI597479	2.06548	2.45748	2.52077	2.19274	2.40959
78541	15	2278	Asb8	ankyrin repeat and SOCS box-containing 8	4.08433	4.1216	4.58282	3.75687	3.95386
72278	9	3635	Ccpg1	cell cycle progression 1	3.79939	3.70867	4.29254	3.24031	3.29053
52639	11	1817	Wipi1	WD repeat domain, phosphoinositide interacting 1	3.78669	4.18017	4.26325	4.64236	4.72199
67469	9	3148	Abhd5	abhydrolase domain containing 5	2.94842	3.2446	3.41375	3.41724	3.58974
233575	7	1184	Pgap2	post-GPI attachment to proteins 2	3.42651	3.80725	3.90762	3.69521	3.94547
66060	18	595	Cystm1	cysteine-rich transmembrane module containing 1	3.28883	4.09768	3.76991	4.79182	4.86012
319931	19	1919	A330032B11Rik	RIKEN cDNA A330032B11 gene	0.595551	0.894967	0.881549	0.425734	0.572572
52838	2	2923	Dnlz	DNL-type zinc finger	3.01844	3.24067	3.50095	3.36865	3.42189
236794	X	4916	Slc9a6	solute carrier family 9 (sodium/hydrogen exchanger), member 6	1.83495	1.95833	2.26024	2.11409	2.25064
100316678	2	80	Mir1902	microRNA 1902	4.38073	4.37057	4.69543	4.7565	4.87106
226539	1	3581	Dars2	aspartyl-tRNA synthetase 2 (mitochondrial)	2.25942	2.5058	2.70603	2.41708	2.44375
68770	5	4839	Phtf2	putative homeodomain transcription factor 2	3.17162	3.34427	3.64214	2.82662	2.98654
13667	5	2101	Eif2b4	eukaryotic translation initiation factor 2B, subunit 4 delta	3.97588	4.1128	4.46842	3.69957	4.04515
68212	10	808	Tmbim4	transmembrane BAX inhibitor motif containing 4	4.13287	4.47272	4.6341	4.50226	4.72574
232341	6	12052	Wnk1	WNK lysine deficient protein kinase 1	3.97116	3.71557	4.46186	3.71097	4.07474
58887	6	3146	Repin1	replication initiator 1	2.08859	2.58895	2.54045	2.75598	2.92489
211253	14	1862	Mtrf1	mitochondrial translational release factor 1	2.01309	2.40498	2.47375	1.91796	2.15873
14991	17	1425	H2-M3	histocompatibility 2, M region locus 3	1.85391	2.26817	2.23772	1.55703	1.93755
21922	9	992	Clec3b	C-type lectin domain family 3, member b	3.48379	4.16685	3.95318	0.148292	0.359555
20972	15	4465	Syngr1	synaptogyrin 1	3.06255	3.41564	3.5406	2.98005	3.1032
98396	1	4660	Slc41a1	solute carrier family 41, member 1	3.05045	3.25936	3.52868	2.83821	2.87108
69875	17	2661	Ndufa11	NADH dehydrogenase (ubiquinone) 1 alpha subcomplex 11	5.27817	5.71145	5.77509	4.99308	5.11885
105298	13	2387	Epdr1	ependymin related protein 1 (zebrafish)	2.07888	2.58053	2.52885	3.54517	3.64805
18105	13	4045	Nqo2	NAD(P)H dehydrogenase, quinone 2	2.5951	2.81743	3.05937	2.79199	2.77289
595136	4	509	Ndufs5	NADH dehydrogenase (ubiquinone) Fe-S protein 5	4.60843	5.23937	5.10382	4.52891	4.56297
329763	3	1665	Gm5105	predicted gene 5105	2.08257	2.14826	2.51359	1.73325	2.04391
74192	2	1271	Arpc5l	actin related protein 2/3 complex, subunit 5-like	4.29052	4.57173	4.7818	4.15507	4.38386
74443	9	1810	P4htm	prolyl 4-hydroxylase, transmembrane (endoplasmic reticulum)	2.68174	3.0582	3.13754	2.22843	2.27336
14923	11	1137	Guk1	guanylate kinase 1	4.35247	4.77692	4.83847	4.12004	4.17697
215015	1	4238	Fam20b	family with sequence similarity 20, member B	3.49162	3.42337	3.97058	3.52036	3.64677
382137	9	1978	Fdxacb1	ferredoxin-fold anticodon binding domain containing 1	1.56928	1.93471	1.9978	1.7914	1.93609
26408	10	5393	Map3k5	mitogen-activated protein kinase kinase kinase 5	2.54481	2.7615	2.9879	2.16329	2.55702
13518	1	23242	Dst	dystonin	3.13847	2.90803	3.60259	3.4432	3.82798
210029	11	2468	Metrnl	meteorin, glial cell differentiation regulator-like	2.2272	2.44443	2.68006	3.07367	2.9149
76508	11	1840	Ube2d-ps	ubiquitin-conjugating enzyme E2D, pseudogene	2.64486	3.03359	3.14498	2.56328	2.70746
67006	3	2869	Cisd2	CDGSH iron sulfur domain 2	3.2104	3.48275	3.69229	3.6249	3.66333
66163	9	1289	Mrpl4	mitochondrial ribosomal protein L4	4.36021	5.01434	4.84452	4.74299	4.7937
16779	9	5624	Lamb2	laminin, beta 2	4.80555	5.13185	5.28388	4.8014	4.92603
215445	17	5188	Rab11fip3	RAB11 family interacting protein 3 (class II)	2.78605	2.5623	3.24412	2.94361	3.06859
225849	19	2708	Ppp2r5b	protein phosphatase 2, regulatory subunit B', beta	3.13459	3.34451	3.59771	3.91916	3.83408
66594	10	436	Uqcr11	ubiquinol-cytochrome c reductase, complex III subunit XI	6.76197	7.41651	7.24957	6.91491	6.67992
100503758	10	442	Gm19876	predicted gene, 19876	6.74832	7.40295	7.23571	6.90108	6.66603
20648	2	2115	Snta1	syntrophin, acidic 1	4.4428	4.77305	4.92585	4.36308	4.65887
72281	8	2767	Sh2d4a	SH2 domain containing 4A	2.12595	2.30135	2.58537	2.46282	2.89704
75099	7	3383	Lysmd4	LysM, putative peptidoglycan-binding, domain containing 4	2.08017	2.40987	2.50128	1.58945	1.88396
56199	8	4306	Abcb10	ATP-binding cassette, sub-family B (MDR/TAP), member 10	2.86826	3.11044	3.31371	2.90806	2.86428
67003	7	1882	Uqcrc2	ubiquinol cytochrome c reductase core protein 2	6.34004	6.96187	6.8289	5.96633	6.15947
21425	17	2827	Tfeb	transcription factor EB	3.07218	3.59949	3.51911	3.34818	3.4826
12895	15	2894	Cpt1b	carnitine palmitoyltransferase 1b, muscle	5.90512	6.02248	6.39045	4.86338	5.63806
235636	9	2460	Rtp3	receptor transporter protein 3	0.738006	0.738262	1.02534	0	0.0975537
235584	9	3213	Dusp7	dual specificity phosphatase 7	2.29467	2.93837	2.72263	3.3116	3.21268
210789	14	6641	Tbc1d4	TBC1 domain family, member 4	3.03939	3.2301	3.50471	2.51947	3.09356
72999	1	2524	Insig2	insulin induced gene 2	2.6904	3.13904	3.15138	3.48147	3.57185
380863	13	1155	Tmem171	transmembrane protein 171	1.18645	1.46491	1.60158	1.73104	2.01265
217732	12	4409	Cipc	CLOCK interacting protein, circadian	2.81864	3.04158	3.27424	2.98479	3.44327
246177	11	3307	Myo1g	myosin IG	0.850172	1.32044	1.15246	0.576638	0.668076
100271841	2	2270	Uckl1os	uridine-cytidine kinase 1-like 1, opposite strand	1.6854	2.41862	2.05604	1.85504	1.77776
56451	6	1392	Suclg1	succinate-CoA ligase, GDP-forming, alpha subunit	6.1138	6.52807	6.59737	5.50857	5.78199
140483	2	1640	Hnmt	histamine N-methyltransferase	1.44698	2.07122	1.91411	0.391846	0.326705
66278	5	954	Smim20	small integral membrane protein 20	4.6599	4.92895	5.15072	4.0733	4.14155
214572	8	2254	Prmt7	protein arginine N-methyltransferase 7	3.45993	3.59371	3.93118	3.68242	3.77157
67880	11	918	Dcxr	dicarbonyl L-xylulose reductase	2.88863	3.01841	3.34968	3.86094	3.3861
235599	9	2552	6430571L13Rik	RIKEN cDNA 6430571L13 gene	1.0902	1.15188	1.44073	1.04802	1.07086
60441	11	1411	Mrpl38	mitochondrial ribosomal protein L38	4.13205	4.58056	4.60929	4.78281	4.84878
211548	7	4259	Nomo1	nodal modulator 1	4.31072	4.17927	4.78991	4.74333	4.64768
239706	16	1313	Mettl22	methyltransferase like 22	3.48209	3.6973	3.95333	3.27449	3.69498
66602	2	1551	1700020I14Rik	RIKEN cDNA 1700020I14 gene	4.18011	4.34702	4.63408	3.80969	4.05338
74498	9	3483	Gorasp1	golgi reassembly stacking protein 1	2.70376	3.00828	3.15488	3.13583	3.16223
668923	2	2770	Zfp442	zinc finger protein 442	0.426758	0.433245	0.637793	0.399422	0.516675
269682	5	4817	Golga3	golgi autoantigen, golgin subfamily a, 3	3.28357	3.03463	3.74716	3.17331	3.18111
17533	2	5318	Mrc1	mannose receptor, C type 1	1.80892	2.41878	2.27906	0.345598	0.573872
75530	11	2180	Lyrm7	LYR motif containing 7	2.00266	2.39489	2.45948	1.61007	1.8621
74142	17	2967	Lonp1	lon peptidase 1, mitochondrial	4.93362	4.79669	5.41354	4.77744	5.02983
18634	10	1894	Pex7	peroxisomal biogenesis factor 7	3.09883	3.314	3.56603	2.81985	3.00862
104910	12	1580	Slc25a47	solute carrier family 25, member 47	1.55304	1.54673	1.94441	1.45416	1.65366
105377	13	3742	Slf1	SMC5-SMC6 complex localization factor 1	2.22883	2.28817	2.6723	1.71356	2.03711
21961	1	9966	Tns1	tensin 1	5.10731	5.04871	5.58005	5.02874	5.12096
73326	13	690	4932702P03Rik	RIKEN cDNA 4932702P03 gene	3.32881	3.41959	3.80054	2.48154	2.50179
109801	17	1940	Glo1	glyoxalase 1	3.80672	3.95833	4.2802	3.69255	3.72686
11950	3	1456	Atp5f1	ATP synthase, H+ transporting, mitochondrial F0 complex, subunit B1	6.17561	6.8055	6.6578	6.13992	6.32799
94232	3	3372	Ubqln4	ubiquilin 4	3.89681	3.81575	4.36975	4.03273	4.16943
64082	16	2205	Popdc2	popeye domain containing 2	6.03295	5.92707	6.50856	6.4704	6.60225
214895	1	2225	Lman2l	lectin, mannose-binding 2-like	3.24147	3.06722	3.71545	3.27461	3.29714
100861875	13	598	#N/A	#N/A	4.24153	4.58289	4.70886	4.33002	4.64862
100861804	10	464	#N/A	#N/A	7.54968	7.86236	8.02923	7.19794	7.43049
239027	14	2598	Arhgap22	Rho GTPase activating protein 22	0.780965	1.10641	1.07992	1.69446	1.37824
238037	12	3180	BC068281	cDNA sequence BC068281	1.2271	1.28629	1.58584	1.22915	1.49699
13506	18	4416	Dsc2	desmocollin 2	2.42985	2.91749	2.87571	2.36534	2.71006
26381	1	5580	Esrrg	estrogen-related receptor gamma	2.1903	2.17596	2.58283	1.71593	2.22552
225010	17	4476	Lclat1	lysocardiolipin acyltransferase 1	3.49374	3.72241	3.96251	4.26032	4.58057
67118	16	3003	Bfar	bifunctional apoptosis regulator	3.69296	3.65562	4.1597	3.46746	3.59752
72479	4	2616	Hsdl2	hydroxysteroid dehydrogenase like 2	4.5669	4.99136	5.03618	3.76632	4.58282
55979	17	2253	Agpat1	1-acylglycerol-3-phosphate O-acyltransferase 1 (lysophosphatidic acid acyltransferase, alpha)	3.77903	3.95698	4.24576	4.75895	4.73905
11981	2	3529	Atp9a	ATPase, class II, type 9A	4.06812	4.27	4.53738	4.06476	4.24181
19737	1	1809	Rgs5	regulator of G-protein signaling 5	4.47034	4.88076	4.94007	1.78322	1.47126
80907	9	2031	Lactb	lactamase, beta	2.69745	2.71505	3.14073	2.37322	2.77679
66223	6	3695	Mrpl35	mitochondrial ribosomal protein L35	2.61321	2.89683	3.05942	3.14681	3.36675
56390	19	690	Sssca1	Sjogren's syndrome/scleroderma autoantigen 1 homolog (human)	3.4092	3.84206	3.82992	4.06681	3.97674
329910	4	5668	Acot11	acyl-CoA thioesterase 11	2.27177	2.40311	2.69199	1.62065	1.64861
235461	9	8081	Fam63b	family with sequence similarity 63, member B	1.74541	2.11182	2.12854	2.45808	2.58182
234725	8	4902	Zfp612	zinc finger protein 612	1.31698	1.8836	1.6995	0.835638	1.55893
68337	12	1439	Crip2	cysteine rich protein 2	7.04396	7.12849	7.51629	7.39297	7.34346
56376	3	6812	Pdlim5	PDZ and LIM domain 5	4.34952	4.83916	4.82662	5.16584	5.26787
21871	5	3035	Atp6v0a2	ATPase, H+ transporting, lysosomal V0 subunit A2	3.09296	3.09696	3.54444	3.58323	3.49698
244216	7	1230	Zfp771	zinc finger protein 771	1.66736	2.97172	1.86289	3.55587	3.58633
83965	17	2541	Enpp5	ectonucleotide pyrophosphatase/phosphodiesterase 5	2.20277	2.10938	2.64583	2.59138	2.95209
19866	6	62	Rnu7	U7 small nuclear RNA	3.47216	3.31587	3.91843	3.23839	3.14575
97998	15	3437	Deptor	DEP domain containing MTOR-interacting protein	0.921305	1.01193	1.21835	0.805031	0.850198
320662	6	2534	Casc1	cancer susceptibility candidate 1	1.02832	0.893779	1.35621	0.42963	0.458479
69773	9	3170	1810026J23Rik	RIKEN cDNA 1810026J23 gene	3.42664	3.53777	3.88256	3.67799	3.66853
66128	13	716	Mrps36	mitochondrial ribosomal protein S36	2.37373	3.27845	2.81	3.87385	3.77412
12373	3	2461	Casq2	calsequestrin 2	6.65484	6.61876	7.12565	6.11096	6.29991
16650	4	5711	Kpna6	karyopherin (importin) alpha 6	3.20369	3.07927	3.65228	3.72473	3.86698
208884	X	2995	Zdhhc9	zinc finger, DHHC domain containing 9	2.9491	2.67208	3.38681	3.52075	3.68368
66674	14	1690	Spryd7	SPRY domain containing 7	2.79087	3.41417	3.24151	2.75903	2.99694
14756	13	4659	Gpld1	glycosylphosphatidylinositol specific phospholipase D1	2.17018	2.04138	2.59331	2.11295	2.50898
100862137	9	1105	#N/A	#N/A	1.05175	1.39753	1.25662	1.8217	1.55923
13405	X	13852	Dmd	dystrophin, muscular dystrophy	2.32296	2.34024	2.72996	1.98856	2.16819
100504714	8	1728	Gm16793	predicted gene, 16793	2.37172	2.59888	2.76411	2.29687	2.57669
12857	8	679	Cox4i1	cytochrome c oxidase subunit IV isoform 1	8.14171	8.56094	8.61183	7.85552	7.82287
94176	11	6330	Dock2	dedicator of cyto-kinesis 2	0.680566	0.988647	1.02126	0.307727	0.619235
217700	12	1822	Acot6	acyl-CoA thioesterase 6	0.446324	1.01323	0.636441	0.895808	0.794291
67861	6	1341	Akr1b10	aldo-keto reductase family 1, member B10 (aldose reductase)	3.80279	4.15978	4.25985	3.86913	4.01564
215113	11	7232	Slc43a2	solute carrier family 43, member 2	1.87292	2.22604	2.27826	2.28766	2.08852
15574	11	4581	Hus1	HUS1 checkpoint clamp component	1.46816	1.76974	1.82745	1.99145	2.18094
69597	18	3058	Afg3l2	AFG3-like AAA ATPase 2	4.54224	4.54522	4.99854	4.46294	4.94685
217149	11	742	Cisd3	CDGSH iron sulfur domain 3	4.46465	4.60489	4.92089	4.47283	4.65594
20657	5	2045	Sod3	superoxide dismutase 3, extracellular	2.48859	2.85672	2.77659	3.05575	3.87378
71900	6	6082	Tmem106b	transmembrane protein 106B	2.80471	3.39166	3.25702	3.02992	3.15385
11958	5	292	Atp5k	ATP synthase, H+ transporting, mitochondrial F1F0 complex, subunit E	7.24839	7.71457	7.71641	7.14289	6.9745
67826	11	1837	Snap47	synaptosomal-associated protein, 47	3.69119	3.54171	4.14766	4.34313	4.41533
66271	7	766	Tmem126a	transmembrane protein 126A	3.67874	4.44302	4.1309	4.69774	4.98695
668253	14	1694	Dleu2	deleted in lymphocytic leukemia, 2	1.05944	1.55808	1.37564	1.09194	1.21065
353242	19	992	Mrpl21	mitochondrial ribosomal protein L21	3.56993	4.07029	4.00562	4.06227	4.09072
74776	3	1211	Ppa2	pyrophosphatase (inorganic) 2	4.22861	4.64809	4.68758	4.192	4.42486
68565	17	864	Mrps18a	mitochondrial ribosomal protein S18A	4.71644	4.96358	5.17077	4.74114	4.93595
69634	14	1241	Clybl	citrate lyase beta like	4.86412	4.89549	5.32237	4.23114	4.39866
67851	10	898	1700021F05Rik	RIKEN cDNA 1700021F05 gene	4.50949	4.58012	4.96625	4.27026	4.38095
414872	4	10654	Zyg11b	zyg-ll family member B, cell cycle regulator	2.29857	2.38651	2.71354	2.40279	2.70357
100124433	14	77	Mir208b	microRNA 208b	5.53616	5.71646	6.10362	2.86973	4.76998
67374	16	4822	Jam2	junction adhesion molecule 2	3.11963	3.50451	3.56259	2.48749	2.53455
216984	11	3971	Evi2b	ecotropic viral integration site 2b	0.310211	0.879054	0.431163	0.169144	0.483826
215814	10	1166	Ccdc28a	coiled-coil domain containing 28A	2.15135	2.58386	2.57839	1.56694	1.81929
54405	X	494	Ndufa1	NADH dehydrogenase (ubiquinone) 1 alpha subcomplex, 1	6.01088	6.30745	6.46676	5.97866	6.00824
72170	6	1245	Chchd4	coiled-coil-helix-coiled-coil-helix domain containing 4	3.23893	3.3189	3.69177	3.54096	3.86283
216873	11	1161	Spag7	sperm associated antigen 7	4.78862	4.74357	5.23734	4.66254	4.62315
100861956	11	701	#N/A	#N/A	3.83428	3.93587	4.2813	3.85651	3.83494
19204	4	1820	Ptafr	platelet-activating factor receptor	0.651543	0.834467	0.880926	0.296496	0.604239
100861930	18	351	#N/A	#N/A	4.1076	3.92065	4.54871	3.87515	4.03695
237711	11	8080	Eml6	echinoderm microtubule associated protein like 6	0.741932	0.769982	0.92529	0.424183	0.640096
70316	7	800	Ndufab1	NADH dehydrogenase (ubiquinone) 1, alpha/beta subcomplex, 1	4.11637	4.72428	4.58397	4.21051	4.99143
320473	17	6437	Heatr5b	HEAT repeat containing 5B	2.09337	2.26704	2.50461	2.9073	2.983
68126	2	1226	Fahd2a	fumarylacetoacetate hydrolase domain containing 2A	3.70286	3.73197	4.16223	2.4179	2.55382
28030	3	2598	Gfm1	G elongation factor, mitochondrial 1	4.25917	4.65304	4.70258	4.28597	4.66946
15039	17	1758	H2-T22	histocompatibility 2, T region locus 22	3.04581	3.69475	3.5007	3.63421	4.27524
117167	5	3140	Steap4	STEAP family member 4	2.10951	2.54377	2.50023	3.22291	2.58104
14862	3	1294	Gstm1	glutathione S-transferase, mu 1	4.75254	4.84407	5.2028	4.69946	5.09255
52065	8	6408	Mfhas1	malignant fibrous histiocytoma amplified sequence 1	3.04885	2.86619	3.50908	3.31578	3.41426
107734	1	691	Mrpl30	mitochondrial ribosomal protein L30	5.2478	5.6531	5.69685	5.35536	5.48934
72039	3	2992	Mccc1	methylcrotonoyl-Coenzyme A carboxylase 1 (alpha)	4.12938	4.2541	4.58402	3.47316	3.72249
69955	13	2126	Fars2	phenylalanine-tRNA synthetase 2 (mitochondrial)	4.08665	4.1923	4.53393	3.42139	3.52383
66599	11	1098	Rdm1	RAD52 motif 1	3.9257	3.93106	4.36726	2.55657	2.54106
76416	17	977	Znrd1as	zinc ribbon domain containing 1, antisense	2.63454	2.58789	3.06123	2.19122	2.63285
195522	4	2396	Zfp691	zinc finger protein 691	2.58918	2.52692	2.99988	2.2934	2.65927
110351	4	3398	Rap1gap	Rap1 GTPase-activating protein	1.58222	2.12623	1.92874	1.744	2.21691
69596	2	1432	Ap5s1	adaptor-related protein 5 complex, sigma 1 subunit	3.77858	3.8721	4.22321	3.12023	3.34706
18751	7	8830	Prkcb	protein kinase C, beta	0.399449	0.760905	0.582397	0.290976	0.191589
17993	13	1534	Ndufs4	NADH dehydrogenase (ubiquinone) Fe-S protein 4	5.35	5.60169	5.80131	4.56211	4.77474
238323	12	2534	Rps6kl1	ribosomal protein S6 kinase-like 1	1.71186	1.29105	1.95357	0.389697	0.363431
66377	3	414	Ndufc1	NADH dehydrogenase (ubiquinone) 1, subcomplex unknown, 1	6.13075	6.6696	6.57626	6.30592	6.29018
66292	3	407	Mrps21	mitochondrial ribosomal protein S21	5.17801	5.42942	5.62107	5.66444	5.47087
66701	10	1570	Spryd4	SPRY domain containing 4	3.49103	3.50634	3.92256	3.45577	3.4847
278725	16	3755	E130310I04Rik	RIKEN cDNA E130310I04 gene	1.14023	1.02382	1.46326	0.949766	1.2649
210172	7	3352	Zfp526	zinc finger protein 526	1.36412	1.57889	1.68551	1.69598	1.68742
20322	2	2259	Sord	sorbitol dehydrogenase	4.61628	4.63254	5.05628	3.29605	3.5973
66459	6	5410	Pyurf	Pigy upstream reading frame	2.59072	2.98126	3.00788	2.31191	2.52185
193280	11	1056	C030037D09Rik	RIKEN cDNA C030037D09 gene	1.89067	2.099	2.29188	2.41942	2.7639
105351	13	2023	AW209491	expressed sequence AW209491	1.71217	2.20347	2.09986	2.24057	2.51585
12050	14	3461	Bcl2l2	BCL2-like 2	3.06037	3.02611	3.47439	3.2446	3.42825
225020	17	1911	Fez2	fasciculation and elongation protein zeta 2 (zygin II)	4.41437	4.34593	4.86015	4.54197	4.68305
217718	12	5386	Nek9	NIMA (never in mitosis gene a)-related expressed kinase 9	3.98701	3.87309	4.42313	3.84501	4.16241
67238	5	2331	Fam220a	family with sequence similarity 220, member A	3.32045	3.51544	3.75625	3.29954	3.64477
20019	6	6109	Polr1a	polymerase (RNA) I polypeptide A	3.09258	2.64373	3.51913	3.07959	3.33592
76947	4	1082	Ndufaf6	NADH dehydrogenase (ubiquinone) complex I, assembly factor 6	2.97753	3.49214	3.43156	2.64049	2.95899
13166	2	2282	Dbh	dopamine beta hydroxylase	1.51749	1.34689	1.87906	1.74296	1.72454
56484	10	2889	Foxo3	forkhead box O3	2.79119	3.28065	3.19189	2.81927	2.89549
16648	14	4167	Kpna3	karyopherin (importin) alpha 3	2.75412	3.18932	3.16467	3.10768	3.29799
70325	11	2735	Pigw	phosphatidylinositol glycan anchor biosynthesis, class W	1.14912	1.28949	1.44627	1.41357	1.47452
268319	10	1890	BC025920	zinc finger protein pseudogene	1.14663	1.06617	1.36755	0.887673	1.07495
217463	12	6226	Snx13	sorting nexin 13	2.45559	2.80099	2.85768	2.63121	2.87637
14962	17	2747	Cfb	complement factor B	1.57588	2.29606	1.95464	1.60286	2.28292
212679	1	2882	Mars2	methionine-tRNA synthetase 2 (mitochondrial)	1.59402	1.81066	1.95194	1.72284	2.17816
245269	13	4103	Nim1k	NIM1 serine/threonine protein kinase	0.764946	0.828634	0.979116	0.53938	0.610216
57275	3	668	Lenep	lens epithelial protein	2.45182	2.76127	2.84629	2.06248	2.597
18674	10	1512	Slc25a3	solute carrier family 25 (mitochondrial carrier, phosphate carrier), member 3	6.92808	7.42562	7.36625	6.9182	7.18498
19400	2	1620	Rapsn	receptor-associated protein of the synapse	2.90158	2.83009	3.31679	2.72202	3.04781
15526	18	3043	Hspa9	heat shock protein 9	6.33267	6.20378	6.76955	5.91566	6.31316
110446	9	3373	Acat1	acetyl-Coenzyme A acetyltransferase 1	5.10125	5.52179	5.53747	4.16136	4.28936
102115	10	1444	Dohh	deoxyhypusine hydroxylase/monooxygenase	3.57172	4.35076	3.99967	4.18288	4.08617
68915	17	4425	Vars2	valyl-tRNA synthetase 2, mitochondrial	2.89406	2.9463	3.29188	2.75707	2.71871
26926	X	2100	Aifm1	apoptosis-inducing factor, mitochondrion-associated 1	4.5576	4.51416	4.98978	4.15316	4.32625
68480	13	804	Card19	caspase recruitment domain family, member 19	3.81344	4.65072	4.21558	4.90089	4.96333
56503	9	1764	Ankrd49	ankyrin repeat domain 49	1.42962	1.87607	1.77764	1.85254	2.05849
56282	11	949	Mrpl12	mitochondrial ribosomal protein L12	6.06705	6.45597	6.50098	5.69863	5.70287
71883	5	1712	Coq2	coenzyme Q2 4-hydroxybenzoate polyprenyltransferase	4.03856	4.48016	4.46868	3.53949	3.80743
17761	10	3895	Map7	microtubule-associated protein 7	2.22953	2.57584	2.62874	1.62814	2.03436
225341	18	1688	Lims2	LIM and senescent cell antigen like domains 2	4.15602	4.51989	4.57304	3.40024	3.65031
269585	4	5372	Zscan20	zinc finger and SCAN domains 20	1.11474	1.00123	1.42525	0.737628	0.815496
26414	5	7203	Mapk10	mitogen-activated protein kinase 10	1.43059	1.59785	1.76061	0.347039	0.866611
226154	19	2921	Lzts2	leucine zipper, putative tumor suppressor 2	3.85893	4.12	4.28365	4.5508	4.35492
20530	4	1824	Slc31a2	solute carrier family 31, member 2	2.85575	3.12966	3.26966	3.08954	3.04611
105440	14	3307	Kctd9	potassium channel tetramerisation domain containing 9	3.25978	3.29468	3.67477	3.08029	3.33722
230909	4	1385	Gm572	predicted gene 572	2.19373	2.07013	2.49122	0.988235	1.53233
68295	2	3590	Aar2	AAR2 splicing factor homolog	2.91817	3.10843	3.33231	2.87244	2.9138
213760	17	3837	Prepl	prolyl endopeptidase-like	3.63007	3.78951	4.05294	2.87687	3.09753
68472	7	858	Tmem126b	transmembrane protein 126B	3.07678	3.17472	3.50138	3.02408	3.16394
14151	18	2901	Fech	ferrochelatase	3.88135	4.14194	4.30628	3.98596	4.1924
116891	11	3623	Derl2	Der1-like domain family, member 2	2.43391	2.5863	2.82279	3.06613	2.97946
12859	1	569	Cox5b	cytochrome c oxidase subunit Vb	6.71446	7.228	7.14355	6.9355	7.04973
66397	11	1253	Sar1b	secretion associated Ras related GTPase 1B	4.43224	4.63215	4.86861	4.42255	4.48991
73852	3	3574	D3Ertd751e	DNA segment, Chr 3, ERATO Doi 751, expressed	1.83103	1.8049	2.20459	0.996241	1.21613
331046	9	2767	Tgm4	transglutaminase 4 (prostate)	2.05555	1.89891	2.44282	2.15502	2.20318
224647	17	3809	D17Wsu92e	DNA segment, Chr 17, Wayne State University 92, expressed	4.59045	4.3789	5.0183	4.33814	4.50289
381356	2	3474	Cacfd1	calcium channel flower domain containing 1	3.06171	2.71702	3.47617	2.71956	2.97227
72320	10	2472	Kif1bp	KIF1 binding protein	3.14097	3.28186	3.54833	3.50677	3.59059
98685	1	2665	Trmt1l	tRNA methyltransferase 1 like	2.54051	2.77515	2.94526	3.11186	3.50205
208727	1	3960	Hdac4	histone deacetylase 4	2.17084	2.03455	2.59117	1.98029	2.07786
209586	11	3963	Nudcd3	NudC domain containing 3	3.90731	3.72767	4.33181	3.57442	3.68915
17991	18	529	Ndufa2	NADH dehydrogenase (ubiquinone) 1 alpha subcomplex, 2	6.85576	7.1681	7.28092	6.19481	6.03258
240028	17	5181	Lnpep	leucyl/cystinyl aminopeptidase	2.77468	3.02514	3.12143	2.46659	2.66418
20850	11	3888	Stat5a	signal transducer and activator of transcription 5A	2.28212	2.68306	2.67571	2.52163	2.77141
66401	4	848	Nudt2	nudix (nucleoside diphosphate linked moiety X)-type motif 2	3.17809	3.46059	3.56227	3.23791	3.17127
67014	16	2159	Mina	myc induced nuclear antigen	2.83473	2.88525	3.22706	3.04837	3.3332
12837	16	5110	Col8a1	collagen, type VIII, alpha 1	1.64256	2.23462	1.75852	3.98917	4.26104
12616	2	2724	Cenpb	centromere protein B	4.843	4.91068	5.26956	4.87593	4.81031
100037282	17	1614	Rsph3b	radial spoke 3B homolog (Chlamydomonas)	1.65337	2.70139	2.10339	2.41879	2.70363
66050	11	795	0610009B22Rik	RIKEN cDNA 0610009B22 gene	2.33655	2.97173	2.7269	3.14151	3.36728
224454	17	3115	Zdhhc14	zinc finger, DHHC domain containing 14	1.1641	1.3087	1.44668	1.25279	1.16398
94332	1	4159	Cadm3	cell adhesion molecule 3	0.463171	0.524762	0.624448	1.13181	1.56719
57279	9	1783	Slc25a20	solute carrier family 25 (mitochondrial carnitine/acylcarnitine translocase), member 20	4.84798	5.13288	5.27207	4.07066	4.53758
107047	18	1059	Psmg2	proteasome (prosome, macropain) assembly chaperone 2	3.80018	3.76909	4.22054	3.59865	3.83494
79059	17	724	Nme3	NME/NM23 nucleoside diphosphate kinase 3	3.18194	3.63224	3.56992	3.6768	3.40218
26569	2	4008	Slc27a4	solute carrier family 27 (fatty acid transporter), member 4	3.13637	3.03272	3.54289	3.62357	3.51645
272396	7	3194	Tarsl2	threonyl-tRNA synthetase-like 2	2.87758	3.165	3.27533	2.38438	2.79696
13040	3	1355	Ctss	cathepsin S	2.8382	3.73956	3.32942	2.68235	2.71666
20509	10	2390	Slc19a1	solute carrier family 19 (folate transporter), member 1	1.40044	1.57926	1.74524	2.24507	2.34984
66092	14	3081	Ghitm	growth hormone inducible transmembrane protein	5.32682	5.67135	5.74696	5.15163	5.61057
619301	14	1227	Tmem253	transmembrane protein 253	1.04867	1.06396	1.32584	0.652075	0.84939
66464	4	1350	Taf12	TATA-box binding protein associated factor 12	2.73154	2.97304	3.12795	3.53219	3.47522
116904	7	6369	Alpk3	alpha-kinase 3	4.34934	3.95325	4.77002	3.53142	3.86492
11607	13	2284	Agtr1a	angiotensin II receptor, type 1a	2.48475	2.91805	2.8757	1.55845	1.95947
102607	9	5541	Snx19	sorting nexin 19	2.99035	2.78054	3.38404	3.13402	3.27137
69536	9	2194	Hemk1	HemK methyltransferase family member 1	2.8335	3.08827	3.23678	2.32735	2.43129
22335	8	1423	Vdac3	voltage-dependent anion channel 3	4.80556	4.93044	5.22628	4.68586	4.93238
57320	4	903	Park7	Parkinson disease (autosomal recessive, early onset) 7	5.79536	5.85055	6.2121	5.71594	5.67557
56213	7	2039	Htra1	HtrA serine peptidase 1	4.79	4.80435	5.20448	5.24259	5.33828
66948	9	2865	Acad8	acyl-Coenzyme A dehydrogenase family, member 8	3.59828	3.59866	4.00634	2.98783	3.01393
72480	10	3900	Tspyl4	TSPY-like 4	1.81796	2.0177	2.16486	2.06358	2.20146
210146	7	6124	Irgq	immunity-related GTPase family, Q	2.40411	2.22242	2.78316	3.02617	3.06271
66075	6	1432	Chchd3	coiled-coil-helix-coiled-coil-helix domain containing 3	5.87563	6.3089	6.29111	5.32485	5.52236
227683	2	1987	Coq4	coenzyme Q4	2.81821	2.98008	3.21966	2.8102	2.7263
54611	6	4205	Pde3a	phosphodiesterase 3A, cGMP inhibited	2.76683	2.81558	3.08716	2.50802	2.35918
67473	11	2634	Slc47a1	solute carrier family 47, member 1	3.5146	3.67599	3.92529	3.00043	3.46454
66446	9	1037	Exosc7	exosome component 7	3.15285	3.24972	3.55181	3.47284	3.46926
16646	16	4022	Kpna1	karyopherin (importin) alpha 1	3.44439	3.39429	3.84421	3.34583	3.57131
329384	2	913	Ptrh1	peptidyl-tRNA hydrolase 1 homolog	1.40826	1.45946	1.65884	3.80099	3.37535
18081	13	1132	Ninj1	ninjurin 1	3.90363	4.1823	4.30916	4.7603	4.61401
73635	11	1461	Ptges3l	prostaglandin E synthase 3 (cytosolic)-like	3.97814	4.12203	4.38725	3.65857	3.89759
100861766	11	1104	Gm16755	predicted gene, 16755	5.62397	5.86401	6.03798	4.96613	5.00222
66607	19	1464	Ms4a4d	membrane-spanning 4-domains, subfamily A, member 4D	1.56004	2.28923	1.79726	2.18161	3.2686
20532	17	2305	Slc3a1	solute carrier family 3, member 1	2.77428	2.81316	3.18522	1.84172	2.1638
53895	17	1207	Clpp	caseinolytic mitochondrial matrix peptidase proteolytic subunit	4.27291	4.57414	4.67933	4.16896	4.302
20646	7	2380	Snrpn	small nuclear ribonucleoprotein N	3.95495	4.23877	4.36197	3.02975	3.26745
67676	17	500	Rpp21	ribonuclease P 21 subunit	3.90227	3.96752	4.20325	3.937	3.83986
76824	4	2139	Mtfr1l	mitochondrial fission regulator 1-like	4.69536	4.6924	5.10254	4.58302	4.77167
84704	7	1970	Snurf	SNRPN upstream reading frame	4.14071	4.42507	4.54834	3.21046	3.44993
20520	11	3105	Slc22a5	solute carrier family 22 (organic cation transporter), member 5	2.44364	2.98175	2.79404	1.72135	1.94635
78388	7	2810	Mvp	major vault protein	3.91342	3.86692	4.3385	4.73529	4.74744
14339	8	2165	Aktip	thymoma viral proto-oncogene 1 interacting protein	3.19168	3.5552	3.5874	3.29687	3.47293
94254	5	2310	Wbscr16	Williams-Beuren syndrome chromosome region 16 homolog (human)	3.2547	3.35593	3.64168	2.93677	2.98437
13030	14	4743	Ctsb	cathepsin B	5.26018	5.44757	5.6682	5.87437	5.82053
72900	17	1472	Ndufv2	NADH dehydrogenase (ubiquinone) flavoprotein 2	5.97929	6.48549	6.38774	5.66684	5.87675
14600	15	4425	Ghr	growth hormone receptor	3.39885	3.67617	3.79976	4.18515	4.1639
12846	16	2400	Comt	catechol-O-methyltransferase	4.12551	4.52933	4.53248	4.93046	4.91078
544717	10	748	1190007I07Rik	RIKEN cDNA 1190007I07 gene	1.94505	2.8842	2.38212	2.59105	2.74171
224705	17	2766	Vps52	VPS52 GARP complex subunit	3.49635	3.72677	3.89158	3.86697	3.9204
50762	4	2149	Fbxo6	F-box protein 6	2.81845	3.05137	3.21805	3.27654	3.25508
67530	13	503	Uqcrb	ubiquinol-cytochrome c reductase binding protein	5.81023	6.37915	6.22169	6.02423	6.27975
71163	7	2192	Zfp626	zinc finger protein 626	0.819352	0.979046	1.04328	0.761112	0.891224
270166	9	2851	Clpx	caseinolytic mitochondrial matrix peptidase chaperone subunit	3.77245	4.25709	4.1728	3.45908	3.82832
19247	5	5611	Ptpn11	protein tyrosine phosphatase, non-receptor type 11	4.56152	4.52461	4.96266	4.25406	4.43935
12475	18	1497	Cd14	CD14 antigen	2.20796	2.44525	2.6203	1.8566	2.21609
193043	11	1823	Zfp3	zinc finger protein 3	1.94802	1.86829	2.33594	1.51794	1.90021
218461	13	4931	Pde8b	phosphodiesterase 8B	0.684988	0.805902	0.873006	0.292757	0.384505
100504662	13	867	Gm20338	predicted gene, 20338	3.60457	4.05687	4.00194	4.16268	3.98396
232947	7	2971	Ppp1r37	protein phosphatase 1, regulatory subunit 37	4.33701	4.38152	4.76748	4.09712	4.08416
217203	11	2301	Tmem106a	transmembrane protein 106A	1.54945	2.03035	1.92304	2.53942	3.00284
69737	2	4562	Ttl	tubulin tyrosine ligase	2.31633	2.34433	2.68836	2.29784	2.36778
19328	17	2010	Rab12	RAB12, member RAS oncogene family	4.49662	4.71196	4.90114	4.39404	4.52176
67636	6	1623	Lyrm5	LYR motif containing 5	3.10473	3.76616	3.49159	3.25096	3.60096
213550	9	3970	Dis3l	DIS3 like exosome 3'-5' exoribonuclease	2.81313	3.00109	3.18328	2.81722	2.88751
16601	19	3263	Klf9	Kruppel-like factor 9	3.11658	3.87885	3.507	4.08049	4.0517
234388	8	911	Ccdc124	coiled-coil domain containing 124	4.27016	4.79686	4.6805	5.04733	4.84273
215201	X	3638	Trmt2b	TRM2 tRNA methyltransferase 2B	3.23222	3.38094	3.62558	3.09944	3.38571
20869	10	1621	Stk11	serine/threonine kinase 11	4.78678	4.80518	5.18532	4.86381	4.79087
242474	4	6895	Tmem245	transmembrane protein 245	2.37673	2.48545	2.69717	2.2933	2.83874
66865	2	3125	Pmpca	peptidase (mitochondrial processing) alpha	4.31878	4.3288	4.71718	4.36555	4.41818
94066	13	902	Mrpl36	mitochondrial ribosomal protein L36	3.57584	4.02168	3.96698	4.12373	3.94913
54120	3	1264	Gipc2	GIPC PDZ domain containing family, member 2	1.37175	1.35088	1.64975	1.5217	1.74305
107971	17	2135	Frs3	fibroblast growth factor receptor substrate 3	1.01193	1.63528	1.24196	1.30583	1.43858
69721	14	4592	Nkiras1	NFKB inhibitor interacting Ras-like protein 1	2.56422	2.60558	2.98982	2.43363	2.62921
52892	11	4280	Sco1	SCO1 cytochrome c oxidase assembly protein	1.95768	1.98386	2.32379	2.06569	2.21737
50909	6	2762	C1ra	complement component 1, r subcomponent A	1.4637	1.98953	1.77191	2.63833	2.92769
20917	6	2279	Suclg2	succinate-Coenzyme A ligase, GDP-forming, beta subunit	4.04464	3.97469	4.43805	3.37944	3.49882
224129	16	5060	Adcy5	adenylate cyclase 5	3.69258	3.58032	4.08089	3.76411	3.86711
63828	11	4358	Fn3k	fructosamine 3 kinase	2.26361	2.48233	2.63002	1.22004	1.29317
73046	12	930	Glrx5	glutaredoxin 5	4.644	5.07052	5.04827	4.81859	4.87081
380977	15	1776	A330009N23Rik	RIKEN cDNA A330009N23 gene	1.08564	1.34599	1.28009	0.857127	0.557068
230815	4	4715	Man1c1	mannosidase, alpha, class 1C, member 1	2.68481	2.69187	3.01627	3.89917	3.86918
[truncated: 3,584 more rows]
