# Supplementary material for: Single-cell analysis of murine fibroblasts identifies neonatal to adult switching that regulates cardiomyocyte maturation
Source: Nat Commun. 2020 May 22;11:2585. doi: 10.1038/s41467-020-16204-w (PMC7244751; doi:10.1038/s41467-020-16204-w)
Supplement: Supplementary file 30 — Supplementary Data 27 [file 41467_2020_16204_MOESM30_ESM.xlsx]

## Sheet: S27_DEGs along CM in vitro
Supplementary Data Table 27 DEGs along the pseudotime trajectory in vitro
Gene	Cluster
Thbs1	1
Fn1	1
Fabp4	1
Col1a1	1
Rcn3	1
Fbln2	1
Cd93	1
Col1a2	1
Gpr116	1
Pcdh17	1
Angpt2	1
Fxyd5	1
Col5a2	1
Serpine1	1
Cdh5	1
Flnb	1
Itpripl2	1
Postn	1
Esam	1
Akap12	1
Cald1	1
Emcn	1
Lhx6	1
Gvin1	1
Apln	1
Gpihbp1	1
Gm4070	1
Igfbp7	1
Col18a1	1
Plaur	1
Gimap6	1
Adamts5	1
BC028528	1
Erg	1
Myct1	1
Col5a1	1
Igfbp3	1
Myof	1
Apold1	1
Esm1	1
Pecam1	1
Gimap4	1
Loxl2	1
Sash1	1
Csf1	1
Edn1	1
Flt1	1
Cthrc1	1
Cttnbp2nl	1
Egfl7	1
Myh9	1
Lrrc32	1
Cxcl2	1
Hs6st2	1
Pdpn	1
Pdgfrb	1
Fam43a	1
Angptl4	1
Vcam1	1
Fbn1	1
Thbs2	1
Arl5c	1
Gngt2	1
Nfkbia	1
Slc3a2	1
Col15a1	1
Ets1	1
Tshz1	1
Sema6a	1
Robo4	1
Rasgrp3	1
Igfbp2	1
Cenpw	1
Slpi	1
Nfkbiz	1
Ctf2	1
Efnb2	1
Col6a1	1
Enoph1	1
Lig1	1
Diap3	1
Ptpre	1
Kcne3	1
Kit	1
Tpx2	1
Pla1a	1
RP23-103I12.13	1
Nrarp	1
Hsd11b1	1
Rnase4	1
Ltc4s	1
Ppp1r16b	1
Ltbp4	1
Dpt	1
Ptger4	1
Msl2	1
Rgcc	1
Actn1	1
Swap70	1
Lama4	1
Pcolce2	1
Npdc1	1
Acvrl1	1
Rerg	1
A330069E16Rik	1
Cntln	1
9930013L23Rik	1
Adam15	1
Sulf1	1
Gm26782	1
Clec14a	1
Kcnj8	1
Mtrf1l	1
Adss	1
Tnfaip2	1
Tbcel	1
Ctla2a	2
Ccl7	2
Mgp	2
Cxcl1	2
Ifitm3	2
Anxa1	2
Nupr1	2
Vim	2
Tmsb4x	2
Actb	2
Tagln	2
Rbp1	2
B2m	2
Tm4sf1	2
Emp3	2
Col3a1	2
Cxcl5	2
Tagln2	2
Dcn	2
Nid1	2
Fstl1	2
Meg3	2
S100a6	2
Filip1l	2
Pgf	2
Ccl6	2
Lpar4	2
Sept11	2
Anxa2	2
Emp1	2
Hist1h2ap	2
Lox	2
Top2a	2
Slc43a3	2
Nes	2
Ly6e	2
Col8a1	2
Cp	2
Timp1	2
Prc1	2
Arhgdib	2
Plk2	2
Ppic	2
Ly6a	2
Ifit3	2
Inhba	2
Marcks	2
Ccnd1	2
Hmga2	2
Flna	2
Agpat4	2
Cd44	2
Iqgap3	2
Bdnf	2
Tpm2	2
Zfp867	2
Tnfrsf11b	2
Actg2	2
Ly6c1	2
Myo1b	2
Cenpe	2
Fam111a	2
Hmmr	2
Ctla2b	2
Dclk1	2
Mki67	2
Lxn	2
Poglut1	2
Tmem45a	2
Pkd2	2
Tyms	2
Mmp2	2
1810009A15Rik	2
Ifi44	2
Zdhhc20	2
Haus1	2
Kank3	2
Lmo4	2
Man2a1	2
Pnp	2
Gfpt2	2
Pear1	2
Fli1	2
Ankib1	2
Sap30bp	2
Dtx3l	2
Gnb4	2
Birc5	2
Gpx8	2
Ccne2	2
D17H6S56E-5	2
Mxra8	2
Ctsh	2
Spp1	2
Cdk1	2
Adamts2	2
Esyt1	2
Pf4	2
Rell1	2
Usp53	2
Glipr2	2
Litaf	2
Specc1	2
Gpr4	2
Smc2	2
Cxcl12	2
1500009L16Rik	2
Ctsk	2
Mdk	2
Mgst1	2
Nov	2
Zbp1	2
Serp1	2
3300005D01Rik	2
Dut	2
Igf1	2
C130074G19Rik	2
Tmem204	2
Trp53	2
Mplkip	2
Nusap1	2
Nhsl2	2
Plk1	2
Gbp2	2
Ift122	2
Srm	2
Ifi27l2a	2
Sept4	2
Spata6	2
Wfdc17	2
Ncapg	2
Slc25a33	2
Mustn1	2
Thy1	2
Srsf7	2
Saa3	2
Rbm47	2
Gm20689	2
Frzb	2
Ctss	2
Xaf1	2
Tgif1	2
Mcm6	2
Cxcl16	2
Gstcd	2
Fam149a	2
Fktn	2
S1pr2	2
Fam129b	2
Rbpj	2
Bcl2	2
Mvb12a	2
Sfrp2	2
Apaf1	2
Mogat2	2
Cdkn2aipnl	2
Nup35	2
Hp	2
Rmdn2	2
Slfn10-ps	2
Cmtm4	2
Nsun3	2
ERCC.00042.DQ516783	2
Slc7a2	2
Spc24	2
Bcl2l1	2
Sipa1	2
Tgtp2	2
Cybb	2
E130311K13Rik	2
Rab8b	2
Pvt1	2
Ankfy1	2
Slfn9	2
Sept9	2
Ms4a4d	2
Sytl2	2
Kif4	2
Lcn2	2
Mcfd2	2
Samd9l	2
Gm17435	2
Crcp	2
Prex2	2
2810408I11Rik	2
Pfdn4	2
Rorb	2
Cd200	2
Cenpq	2
Ddc	2
Tspan2	2
Ldb2	2
Ccl5	2
Psph	2
Prelp	2
Mapk4	2
Tacc3	2
Asah1	2
Cks1b	2
Pgm1	2
Vamp5	2
Dhfr	2
Cenpt	2
Cdca8	2
Haus4	2
Mis18a	2
Ebpl	2
H19	2
Cgref1	2
Cdkn3	2
Wnt5b	2
Dct	3
Myl7	3
Sln	3
Mlana	3
Myl4	3
Pkp2	3
Magi3	3
Nppa	3
Pam	3
Smim20	3
Opa1	3
Nmrk2	3
2010003O02Rik	3
Nppb	3
Agpat3	3
Pik3ip1	3
Prox1	3
Phactr2	3
Prkab2	3
Klhdc2	3
D830015G02Rik	3
Rab11fip5	3
Hibch	3
Kcnj3	3
Fgfr1op	3
Hsph1	3
Aig1	3
Zfp36	3
Atg10	3
Nlrp10	3
Doc2g	3
Cep290	3
Arih1	3
Tmem184c	3
Meis1	3
Mtmr6	3
Ptdss1	3
Ythdf1	3
Ric8b	3
Gimap5	3
Slain2	3
Lias	3
Dync1li1	3
Larp4b	3
Tubgcp3	3
Sema5a	3
Tnfaip8	3
Itga6	3
Zcchc9	3
Podn	3
Ifi205	3
Tbc1d1	3
Fastk	3
Trappc9	3
Jrkl	3
Ndrg3	3
Brip1	3
D330023K18Rik	3
2310022A10Rik	3
Cers5	3
Ddx1	3
Arhgap17	3
Snw1	3
Zcchc8	3
Dkk3	3
Fam193a	3
Sbk2	3
Vegfa	3
Epha4	3
Ank1	3
Chchd6	3
Flt4	3
Gpx3	3
Ttc4	3
Folr1	3
Mylk4	3
Cwc27	3
Gtpbp2	3
Mypn	3
1500012F01Rik	3
Vti1a	3
Cinp	3
Sgk3	3
Fgf12	3
Stradb	3
Hdac5	3
Gm4737	3
Fnbp1	3
Tmem68	3
Map3k2	3
Orai1	3
Gm17414	3
Sike1	3
Syde2	3
Ube2e3	3
Rfxap	3
Tslp	3
Itpr3	3
Casd1	3
Gucy1a3	3
Guf1	3
Prune2	3
Parp12	3
Neat1	3
Trmt2a	3
Uba6	3
Lama5	3
Lrig2	3
Esco1	3
Zfp7	3
Tsacc	3
1110059E24Rik	3
Osbpl2	3
Tmcc1	3
Nrbp2	3
Gosr1	3
Ppp1r1a	3
Iqsec1	3
Gm11974	3
Nhlrc2	3
Pms2	3
Tagap1	3
Gch1	3
Vps13d	3
Cacnb3	3
Pet112	3
Gtf2e1	3
Kif11	3
Tnip1	3
Lyst	3
AI837181	3
Armcx4	3
Ash1l	3
Gigyf1	3
Setd2	3
Lsm14a	3
Zfyve27	3
Uhrf2	3
Adck1	3
Cep104	3
Slc2a1	3
Mpp7	3
Dpp7	3
Pofut1	3
Rabl5	3
2010204K13Rik	3
Herpud2	3
Ereg	3
Megf9	3
Pogz	3
Zmat3	3
Rere	3
Myl1	4
Csrp3	4
Lmod3	4
Gm11716	4
Dnajc5	4
9330158H04Rik	4
Deb1	4
Pla2g16	4
Gm20594	4
Serinc3	4
Clu	4
Slitrk4	4
Polr2i	4
Gm15543	4
Metap1	4
Ccdc55	4
Med4	4
Nmt1	4
Med21	4
Col4a1	4
Hbegf	4
Smpdl3a	4
Rmdn1	4
Bhlhb9	4
Iigp1	4
Fry	4
Il15ra	4
Rapgef1	4
Hagh	4
Acsl1	4
Slc16a1	4
Capns1	4
Tmem86a	4
3632451O06Rik	4
Hes1	4
2410127L17Rik	4
Map4	4
Zfp945	4
Arid1b	4
Atxn7l3b	4
Tubgcp2	4
Mocs2	4
Mt1	4
Rock2	4
Jmjd1c	4
Slk	4
Pex2	4
Aktip	4
Serpinb1a	4
D3Ertd751e	4
Gm18588	4
Rnd3	4
Agtpbp1	4
Hist1h1c	4
Taok1	4
Rapgef6	4
Usp24	4
Mtfr1l	4
Fbxo3	4
Spsb4	4
Idnk	4
Psmc3ip	4
Mbnl2	4
Ttc27	4
Arpc5l	4
Zfp958	4
Rsf1	4
B4galt6	4
Ifngr1	4
Gyk	4
Me1	4
5430417L22Rik	4
Mcur1	4
Tollip	4
Antxr2	4
Mcm8	4
Tsc22d3	4
Fam188a	4
Slc40a1	4
Trib2	4
Sharpin	4
Upf3b	4
Manbal	4
Strn	4
Zmat2	4
Socs6	4
Mut	4
Gpatch8	4
Bpnt1	4
Bckdk	4
Rab11a	4
1500011K16Rik	4
Nudt16l1	4
Tmed5	4
Sulf2	4
Polr2g	4
Prpf4b	4
Mapk14	4
Paip2b	4
Zfp51	4
Ssbp3	4
Sparcl1	4
Fbxo44	4
Rad17	4
Dirc2	4
Wdr33	4
Rpp25l	4
Rassf7	4
Kcnk3	4
Pkd2l2	4
Gm2a	4
Pitrm1	4
Ptdss2	4
Urgcp	4
Tg	4
Ndufaf2	4
Erlin2	4
Tars	4
Ralgps2	4
Wee1	4
Acn9	4
9230114K14Rik	4
Pja1	4
Acox3	4
F830016B08Rik	4
Klhdc8b	4
Bcl7a	4
Zbtb7b	4
Mcts2	4
Sorl1	4
Seh1l	4
Pex14	4
Cebpd	4
Akap1	4
Ttbk2	4
Irf9	4
Erbb4	4
Stk3	4
Rcor3	4
Eapp	4
Cog7	4
Rfc1	4
Oxsr1	4
Herc2	4
Slfn5	4
AA465934	4
Yipf1	4
Rsad2	4
Etv6	4
Knop1	4
Slc25a23	4
2310015A10Rik	4
Usp20	4
Zdhhc17	4
Ltbp1	4
3222401L13Rik	4
Crebrf	4
Cbfa2t3	4
2700049A03Rik	4
Exoc6	4
Scamp1	4
Snrnp70	4
Dock1	4
Nrde2	4
Itga4	4
Ddx41	4
Dnajc25	4
Cux1	4
Swt1	4
Ash2l	4
Rabif	4
Msto1	4
0610009L18Rik	4
Rbm4	4
Stx12	4
Micall1	4
Bex1	4
Gm15446	4
Actr6	4
1810013L24Rik	4
Rhoq	4
Ube2g2	4
Ppm1k	4
Cul2	4
Snapc4	4
Ythdc2	4
Gm27029	4
Rnf185	4
Frg1	4
Haus6	4
Zdhhc8	4
Gm15163	4
Wnk1	4
Ikbkg	4
Ddx24	4
Mtmr1	4
Nr1d2	4
Actr1b	4
Atg4a	4
Lnp	4
Thap4	4
Abhd13	4
Glt28d2	4
Smc3	4
Mcl1	4
Stk4	4
App	4
Klf2	4
Picalm	4
Elovl5	4
Prkaa1	4
Sh3bp5l	4
Gin1	4
Bcl7b	4
Ocel1	4
Snhg5	4
Zfp942	4
Gm11206	4
Ccdc101	4
Gm13594	4
Rin2	4
Strip1	4
2810025M15Rik	4
Sesn3	4
St3gal3	4
Gm14038	4
Gm16039	4
Ube2n	4
H2afy	4
Cirh1a	4
Cyb5r4	4
Zbtb1	4
Phf3	4
Zfp292	4
Gm4076	5
Gm13339	5
SIRV1	5
SIRV7	5
SIRV3	5
SIRV2	5
ERCC.00004.DQ516752	5
SIRV4	5
ERCC.00171.DQ854994	5
ERCC.00046.DQ516748	5
Gm11407	5
Zfp944	5
Uimc1	5
ERCC.00060.DQ516763	5
ERCC.00136.EF011063	5
ERCC.00113.DQ883663	5
Mms19	5
ERCC.00095.DQ516759	5
Atg9a	5
ERCC.00003.DQ516784	5
Lyz2	5
Zfp652	5
Rn7sk	5
Etv5	5
Sfrp1	5
AI597468	5
Gm25162	5
Ubald1	5
Tle6	5
Dnaaf2	5
Stxbp3b	5
Tmem248	5
Lrp5	5
ERCC.00145.DQ875386	5
Dfna5	5
Mutyh	5
Hmbox1	5
Wrb	5
ERCC.00009.DQ668364	5
Fam63a	5
Ptpra	6
Nudt14	6
Adh5	6
Adcy5	6
Tet3	6
Tgfbr1	6
Ranbp10	6
Ubtd2	6
Fam98a	6
Pde1c	6
Rrp1	6
Ssh2	6
Phc3	6
Cmbl	6
Spon1	6
Mmgt1	6
Pappa	6
Klf7	6
Gpr56	6
Uvrag	6
Nt5c3b	6
Plekhb2	6
Cst6	6
Sepn1	6
Ing5	6
Sec11c	6
Gm14902	6
Oacyl	6
Mrpl38	6
Fam214a	6
Nhs	6
Pex1	6
Ube3b	6
Mfsd7b	6
Mettl1	6
Lacc1	6
Secisbp2	6
Xrcc5	6
Mast4	6
Ppig	6
Rny3	6
Tcof1	6
Taf2	6
Rian	6
Ccl4	6
Armcx3	6
Spen	6
Usp8	6
Atl3	6
Tmem35	6
Atm	6
