# Supplementary material for: Single-cell analysis of murine fibroblasts identifies neonatal to adult switching that regulates cardiomyocyte maturation
Source: Nat Commun. 2020 May 22;11:2585. doi: 10.1038/s41467-020-16204-w (PMC7244751; doi:10.1038/s41467-020-16204-w)
Supplement: Supplementary file 31 — Supplementary Data 28 [file 41467_2020_16204_MOESM31_ESM.xlsx]

## Sheet: S28_NetworkPathway invitro
Supplementary Data Table 28 Enriched pathway in vitro
Term Node	Pathway
1	Rap1 signaling pathway
2	HIF-1 signaling pathway
3	Ras signaling pathway
4	PI3K-Akt signaling pathway
5	MAPK signaling pathway
6	Fluid shear stress and atherosclerosis
7	NOD-like receptor signaling pathway
8	Rheumatoid arthritis
9	Chemokine signaling pathway
10	Cytokine-cytokine receptor interaction
11	IL-17 signaling pathway
12	Amoebiasis
13	Transcriptional misregulation in cancer
14	NF-kappa B signaling pathway
15	Protein digestion and absorption
16	AGE-RAGE signaling pathway in diabetic complications
17	Proteoglycans in cancer
18	ECM-receptor interaction
19	Relaxin signaling pathway
20	Human papillomavirus infection
21	Focal adhesion
22	Ferroptosis
23	TNF signaling pathway
24	Malaria
25	Salivary secretion
26	Autophagy
27	Lysosome
28	Apoptosis
29	Leukocyte transendothelial migration
30	Gastric cancer
31	Breast cancer
32	Parathyroid hormone synthesis, secretion and action
33	Endocrine resistance
34	Bladder cancer
35	Prostate cancer
36	p53 signaling pathway
37	African trypanosomiasis
38	Hepatitis B
39	Small cell lung cancer
40	MicroRNAs in cancer
41	Cell adhesion molecules (CAMs)
42	Wnt signaling pathway
43	Hepatocellular carcinoma
44	mTOR signaling pathway
