# Supplementary material for: Single-cell analysis of murine fibroblasts identifies neonatal to adult switching that regulates cardiomyocyte maturation
Source: Nat Commun. 2020 May 22;11:2585. doi: 10.1038/s41467-020-16204-w (PMC7244751; doi:10.1038/s41467-020-16204-w)
Supplement: Supplementary file 32 — Supplementary Data 29 [file 41467_2020_16204_MOESM32_ESM.xlsx]

## Sheet: S29_Ligand list invitro
Supplementary Data Table 29 Ligand list of co-cultured FB in vitro
Gene	Cluster	P_val	Avg_logFC	Pct.1	Pct.2	P_val_adj
Col3a1	coAF_2	7.12004e-65	1.57323	0.983	0.505	1.002e-60
Cxcl5	coAF_2	3.77435e-61	1.82691	0.989	0.477	5.31165e-57
Col1a1	coAF_2	1.02061e-46	1.06272	1	0.966	1.43631e-42
Serpinf1	coAF_2	2.73736e-37	0.862189	0.789	0.209	3.85228e-33
Timp1	coAF_2	4.06713e-36	0.866096	0.994	0.907	5.72367e-32
Col1a2	coAF_2	7.85788e-35	0.853138	1	0.938	1.10584e-30
Lcn2	coAF_2	1.81927e-34	0.325561	0.686	0.153	2.56026e-30
Dcn	coAF_2	3.77e-31	0.701934	0.96	0.526	5.30553e-27
Sdc1	coAF_2	2.11709e-26	0.464892	0.697	0.199	2.97938e-22
Mmp3	coAF_2	1.17371e-23	1.26691	0.6	0.171	1.65176e-19
Il6	coAF_2	1.20977e-23	0.62434	0.514	0.09	1.70251e-19
Vcan	coAF_2	3.24162e-23	0.680875	0.863	0.436	4.56193e-19
Npc2	coAF_2	1.09399e-20	0.514676	0.983	0.816	1.53958e-16
Il1r1	coAF_2	4.94613e-19	0.323349	0.606	0.196	6.96069e-15
Vegfa	coAF_2	2.55836e-17	0.301536	0.703	0.299	3.60038e-13
Lum	coAF_2	3.28043e-16	0.447683	0.463	0.112	4.61655e-12
Col5a1	coAF_2	7.96798e-16	0.411871	0.931	0.601	1.12133e-11
Fgf7	coAF_2	1.90943e-14	0.494027	0.343	0.069	2.68714e-10
Lama4	coAF_2	1.20213e-13	0.278417	0.68	0.318	1.69176e-09
Ccl7	coAF_2	1.50791e-09	0.408801	1	0.947	2.12209e-05
Cxcl1	coAF_2	4.3995e-09	0.412098	0.994	0.9	6.19142e-05
Ccl8	coAF_2	6.54698e-09	1.00109	0.24	0.084	9.21356e-05
Casp4	coAF_2	2.35933e-08	0.298185	0.383	0.153	0.000332028
Tnc	coAF_2	3.02552e-08	0.397668	0.691	0.427	0.000425782
Sfrp1	coAF_2	5.08882e-08	0.300678	0.554	0.283	0.00071615
Mmp2	coAF_2	1.85053e-07	0.340381	0.611	0.355	0.00260425
Pf4	coAF_2	2.08217e-07	0.385336	0.349	0.125	0.00293024
Col11a1	coAF_2	2.87972e-07	0.322917	0.674	0.417	0.00405263
Cxcl12	coAF_2	1.52898e-06	0.549294	0.754	0.539	0.0215174
Col14a1	coAF_2	2.78003e-05	0.272705	0.457	0.246	0.391234
Vegfa	coAF_3	1.5346e-12	0.78862	0.186	0.466	2.15964e-08
Il1r1	coAF_3	8.54132e-11	0.549681	0.14	0.36	1.20202e-06
Inhbb	coAF_3	3.83657e-09	0.936747	0.023	0.166	5.3992e-05
Hsp90ab1	coAF_3	8.16533e-09	0.47751	0.977	0.993	0.000114911
Spp1	coAF_3	8.86136e-08	1.2497	0.116	0.203	0.00124706
Col18a1	coAF_3	7.63316e-05	0.354222	0.116	0.143	1
Ccl3	coAF_3	0.000295403	0.791461	0.163	0.068	1
Cxcl5	coAF_3	0.000297417	0.292154	0.884	0.636	1
Dcn	coAF_3	0.000616498	0.59682	0.86	0.662	1
Cp	coAF_4	1.39636e-13	2.24883	0.941	0.388	1.9651e-09
Dcn	coAF_4	3.79088e-11	1.87606	1	0.668	5.33491e-07
Efna1	coAF_4	1.27191e-10	0.560959	0.765	0.073	1.78996e-06
Vwf	coAF_4	9.00185e-10	1.17228	0.235	0.023	1.26683e-05
Csf3	coAF_4	2.09198e-09	1.33667	0.412	0.008	2.94405e-05
Lama5	coAF_4	6.82131e-09	0.789726	0.765	0.106	9.59963e-05
Lcn2	coAF_4	4.59189e-08	1.72121	0.824	0.324	0.000646217
Igfbp3	coAF_4	2.55267e-07	1.10521	0.529	0.075	0.00359237
Csf2	coAF_4	1.67862e-06	1.17727	0.294	0.013	0.0236233
Pdgfa	coAF_4	0.000317919	1.12817	0.706	0.478	1
Plaur	coAF_4	0.000492856	0.292525	1	0.589	1
Serpine1	coNF_1	4.19793e-17	0.621824	0.954	0.798	5.90774e-13
Npnt	coNF_1	4.2211e-08	0.261297	0.284	0.089	0.000594035
Cst3	coNF_1	4.05691e-07	0.294143	0.979	0.93	0.0057093
Bdnf	coNF_1	0.000771791	0.341274	0.412	0.272	1
Lyz2	coNF_3	4.49069e-14	2.25113	0.316	0.203	6.31974e-10
Ctsd	coNF_3	1.39262e-08	0.488786	0.5	0.799	0.000195984
Wnt10b	coNF_3	1.94621e-06	0.279154	0.211	0.124	0.027389
Gnas	coNF_3	2.50832e-05	0.602784	0.105	0.074	0.352996
Cd14	coNF_3	5.42571e-05	0.398487	0.158	0.039	0.76356
Angpt2	coNF_4	4.23341e-11	1.36936	0.619	0.107	5.95767e-07
Bmp4	coNF_4	1.57062e-07	0.753199	0.667	0.135	0.00221034
Hbegf	coNF_4	1.85168e-05	0.710676	1	0.623	0.260587
