# Supplementary material for: Single-cell analysis of murine fibroblasts identifies neonatal to adult switching that regulates cardiomyocyte maturation
Source: Nat Commun. 2020 May 22;11:2585. doi: 10.1038/s41467-020-16204-w (PMC7244751; doi:10.1038/s41467-020-16204-w)
Supplement: Supplementary file 33 — Supplementary Data 30 [file 41467_2020_16204_MOESM33_ESM.xlsx]

## Sheet: S30_vivoAndvitro pathway
Supplementary Data Table 30 unique pathways in vivo and in vitro
	ID	Unique pathway	Overlap
1	mmu04015	Rap1 signaling pathway	in_vitro
2	mmu04066	HIF-1 signaling pathway	in_vitro
3	mmu04014	Ras signaling pathway	in_vitro
4	mmu04151	PI3K-Akt signaling pathway	in_vitro
5	mmu04010	MAPK signaling pathway	in_vitro
12	mmu05418	Fluid shear stress and atherosclerosis	in_vitro
14	mmu04621	NOD-like receptor signaling pathway	in_vitro
15	mmu05323	Rheumatoid arthritis	overlap
16	mmu04062	Chemokine signaling pathway	overlap
17	mmu04060	Cytokine-cytokine receptor interaction	in_vitro
19	mmu04657	IL-17 signaling pathway	overlap
23	mmu05146	Amoebiasis	overlap
24	mmu05202	Transcriptional misregulation in cancer	in_vitro
26	mmu04064	NF-kappa B signaling pathway	in_vitro
29	mmu04974	Protein digestion and absorption	in_vitro
32	mmu04933	AGE-RAGE signaling pathway in diabetic complications	in_vitro
33	mmu05205	Proteoglycans in cancer	overlap
34	mmu04512	ECM-receptor interaction	overlap
36	mmu04926	Relaxin signaling pathway	overlap
38	mmu05165	Human papillomavirus infection	in_vitro
40	mmu04510	Focal adhesion	overlap
64	mmu04216	Ferroptosis	in_vitro
66	mmu04668	TNF signaling pathway	overlap
75	mmu05144	Malaria	overlap
78	mmu04970	Salivary secretion	in_vitro
79	mmu04140	Autophagy	overlap
80	mmu04142	Lysosome	in_vitro
81	mmu04210	Apoptosis	in_vitro
88	mmu04670	Leukocyte transendothelial migration	in_vitro
112	mmu05226	Gastric cancer	in_vitro
117	mmu05224	Breast cancer	in_vitro
121	mmu04928	Parathyroid hormone synthesis, secretion and action	in_vitro
122	mmu01522	Endocrine resistance	in_vitro
130	mmu05219	Bladder cancer	in_vitro
133	mmu05215	Prostate cancer	in_vitro
141	mmu04115	p53 signaling pathway	in_vitro
164	mmu05143	African trypanosomiasis	overlap
165	mmu05161	Hepatitis B	in_vitro
178	mmu05222	Small cell lung cancer	in_vitro
235	mmu05206	MicroRNAs in cancer	in_vitro
246	mmu04514	Cell adhesion molecules (CAMs)	in_vitro
257	mmu04310	Wnt signaling pathway	in_vitro
323	mmu05225	Hepatocellular carcinoma	in_vitro
329	mmu04150	mTOR signaling pathway	in_vitro
333	mmu04612	Antigen processing and presentation	in_vivo
334	mmu05142	Chagas disease (American trypanosomiasis)	in_vivo
340	mmu05134	Legionellosis	in_vivo
342	mmu05168	Herpes simplex infection	in_vivo
343	mmu05167	Kaposi's sarcoma-associated herpesvirus infection	in_vivo
344	mmu05152	Tuberculosis	in_vivo
345	mmu04145	Phagosome	in_vivo
390	mmu05132	Salmonella infection	in_vivo
396	mmu04620	Toll-like receptor signaling pathway	in_vivo
407	mmu04640	Hematopoietic cell lineage	in_vivo
423	mmu04611	Platelet activation	in_vivo
543	mmu05332	Graft-versus-host disease	in_vivo
553	mmu04659	Th17 cell differentiation	in_vivo
557	mmu05166	HTLV-I infection	in_vivo
558	mmu04660	T cell receptor signaling pathway	in_vivo
564	mmu04658	Th1 and Th2 cell differentiation	in_vivo
649	mmu04371	Apelin signaling pathway	in_vivo
