# Supplementary material for: Single-cell analysis of murine fibroblasts identifies neonatal to adult switching that regulates cardiomyocyte maturation
Source: Nat Commun. 2020 May 22;11:2585. doi: 10.1038/s41467-020-16204-w (PMC7244751; doi:10.1038/s41467-020-16204-w)
Supplement: Supplementary file 34 — Supplementary Data 31 [file 41467_2020_16204_MOESM34_ESM.xlsx]

## Sheet: S31_ligand_overlap
Supplementary Data Table 31 unique ligands in vivo and in vitro
Unique ligand	Overlap
Angpt2	in_vitro
Bdnf	in_vitro
Bmp4	in_vitro
Casp4	in_vitro
Ccl3	overlap
Ccl7	overlap
Ccl8	overlap
Cd14	overlap
Col11a1	in_vitro
Col14a1	in_vitro
Col18a1	in_vitro
Col1a1	overlap
Col1a2	overlap
Col3a1	overlap
Col5a1	in_vitro
Cp	in_vitro
Csf2	in_vitro
Csf3	in_vitro
Cst3	in_vitro
Ctsd	in_vitro
Cxcl1	overlap
Cxcl12	overlap
Cxcl5	in_vitro
Dcn	overlap
Efna1	in_vitro
Fgf7	in_vitro
Gnas	in_vitro
Hbegf	overlap
Hsp90ab1	in_vitro
Igfbp3	in_vitro
Il1r1	overlap
Il6	overlap
Inhbb	in_vitro
Lama4	overlap
Lama5	in_vitro
Lcn2	in_vitro
Lum	overlap
Lyz2	in_vitro
Mmp2	overlap
Mmp3	in_vitro
Npc2	in_vitro
Npnt	in_vitro
Pdgfa	in_vitro
Pf4	overlap
Plaur	in_vitro
Sdc1	in_vitro
Serpine1	overlap
Serpinf1	in_vitro
Sfrp1	in_vitro
Spp1	in_vitro
Timp1	in_vitro
Tnc	in_vitro
Vcan	in_vitro
Vegfa	in_vitro
Vwf	in_vitro
Wnt10b	in_vitro
B2m	in_vivo
C1qa	in_vivo
C1qb	in_vivo
C1qc	in_vivo
C3	in_vivo
Ccl11	in_vivo
Ccl12	in_vivo
Ccl2	in_vivo
Ccl4	in_vivo
Ccl6	in_vivo
Ccl9	in_vivo
Cd63	in_vivo
Cfp	in_vivo
Col4a1	in_vivo
Col4a2	in_vivo
Col6a1	in_vivo
Col6a2	in_vivo
Colec11	in_vivo
Ctsb	in_vivo
Cxcl14	in_vivo
Cxcl2	in_vivo
Fn1	in_vivo
Gpc3	in_vivo
Hspg2	in_vivo
Igf1	in_vivo
Igf2	in_vivo
Il1b	in_vivo
Il2	in_vivo
Lama2	in_vivo
Lamb1	in_vivo
Lamc1	in_vivo
Mmp9	in_vivo
Pdgfb	in_vivo
Pdgfd	in_vivo
Pgf	in_vivo
Plat	in_vivo
Sdc4	in_vivo
Tgfb2	in_vivo
Vtn	in_vivo
