# Supplementary material for: Single-cell analysis of murine fibroblasts identifies neonatal to adult switching that regulates cardiomyocyte maturation
Source: Nat Commun. 2020 May 22;11:2585. doi: 10.1038/s41467-020-16204-w (PMC7244751; doi:10.1038/s41467-020-16204-w)
Supplement: Supplementary file 35 — Supplementary Data 32 [file 41467_2020_16204_MOESM35_ESM.xlsx]

## Sheet: S32_Mitochondrial genes
Supplementary Data Table 32 Mitochondrial Genes
Gene	Ensemble ID
mt-Nd3	ENSMUSG00000064360
mt-Tf	ENSMUSG00000064336
mt-Ty	ENSMUSG00000064350
mt-Co3	ENSMUSG00000064358
mt-Tr	ENSMUSG00000064361
mt-Tl1	ENSMUSG00000064340
mt-Nd4l	ENSMUSG00000065947
mt-Te	ENSMUSG00000064369
mt-Tn	ENSMUSG00000064348
mt-Nd4	ENSMUSG00000064363
mt-Nd5	ENSMUSG00000064367
mt-Rnr1	ENSMUSG00000064337
mt-Tt	ENSMUSG00000064371
mt-Tp	ENSMUSG00000064372
mt-Ts2	ENSMUSG00000064365
mt-Nd6	ENSMUSG00000064368
mt-Tm	ENSMUSG00000064344
mt-Cytb	ENSMUSG00000064370
mt-Rnr2	ENSMUSG00000064339
mt-Tg	ENSMUSG00000064359
mt-Tl2	ENSMUSG00000064366
mt-Co2	ENSMUSG00000064354
mt-Tc	ENSMUSG00000064349
mt-Tq	ENSMUSG00000064343
mt-Tv	ENSMUSG00000064338
mt-Tk	ENSMUSG00000064355
mt-Atp6	ENSMUSG00000064357
mt-Ti	ENSMUSG00000064342
mt-Ta	ENSMUSG00000064347
mt-Td	ENSMUSG00000064353
mt-Nd1	ENSMUSG00000064341
mt-Tw	ENSMUSG00000064346
mt-Atp8	ENSMUSG00000064356
mt-Co1	ENSMUSG00000064351
mt-Ts1	ENSMUSG00000064352
mt-Th	ENSMUSG00000064364
mt-Nd2	ENSMUSG00000064345
