# Supplementary material for: Single-cell analysis of murine fibroblasts identifies neonatal to adult switching that regulates cardiomyocyte maturation
Source: Nat Commun. 2020 May 22;11:2585. doi: 10.1038/s41467-020-16204-w (PMC7244751; doi:10.1038/s41467-020-16204-w)
Supplement: Supplementary file 36 — Supplementary Data 33 [file 41467_2020_16204_MOESM36_ESM.xlsx]

## Sheet: S33_housekeeping genes
Supplementary Data Table 33 Full list of housekeeping genes
Gene
Eif1
Eif1ad
Eif1b
Eif2a
Eif2ak1
Eif2ak3
Eif2ak4
Eif2b2
Eif2b3
Eif2b4
Eif2s2
Eif3a
Eif3b
Eif3s
Eif3g
Eif3i
Eif3h
Eif3j
Eif3k
Eif3l
Eif3m
Eif3s5
Eif3s8
Eif4a1
Eif4a2
Eif4a3
Eif4e2
Eif4g1
Eif4g2
Eif4f3
Eif4h
Eif5
Eif5a
Eif5al1
Eif5b
Eif6
Rpl5
Rpl8
Rpl9
Rpl10a
Rpl11
Rpl14
Rpl25
Rpl26l1
Rpl27
Rpl30
Rpl32
Rpl34
Rpl35
Rpl35a
Rpl36al
Rps5
Rps6
Rps6ka3
Rps6kb1
Rps6kb2
Rps13
Polr1c
Polr1d
Polr1e
Polr2a
Polr2b
Polr2c
Polr2d
Polr2e
Polr2f
Polr2g
Polr2h
Polr2i
Polr2j
Polr2k
Polr2l
Polr3c
Polr3e
Polr3gl
Polr3k
Aars
Aars2
Aarsd1
Cars
Cars2
Dars
Dars2
Ears2
Fars2
FarsA
FarsB
Gars
Hars
Hars2
Iars
Iars2
Kars
Lars2
Mars
Mars2
Nars
Nars2
Qars
Rars
Rars2
Sars
Tars
Vars2
Wars2
Yars
Yars2
