# Supplementary material for: Single-cell analysis of murine fibroblasts identifies neonatal to adult switching that regulates cardiomyocyte maturation
Source: Nat Commun. 2020 May 22;11:2585. doi: 10.1038/s41467-020-16204-w (PMC7244751; doi:10.1038/s41467-020-16204-w)
Supplement: Supplementary file 37 — Source Data [file 41467_2020_16204_MOESM37_ESM.zip]

Archive with 12 entries (11 files):
- Source Data_new/Source Data/
- Source Data_new/Source Data/Source_Data_Fig.3.xlsx
- Source Data_new/Source Data/Source_Data_Fig.4.xlsx
- Source Data_new/Source Data/Source_Data_Fig.7.xlsx
- Source Data_new/Source Data/Source_Data_Fig.8.xlsx
- Source Data_new/Source Data/Source_Data_Fig.9.xlsx
- Source Data_new/Source Data/Source_Data_Supplementary_Fig.3.xlsx
- Source Data_new/Source Data/Source_Data_Supplementary_Fig.5.xlsx
- Source Data_new/Source Data/Source_Data_Supplementary_Fig.6.xlsx
- Source Data_new/Source Data/Source_Data_Supplementary_Fig.7.xlsx
- Source Data_new/Source Data/Source_Data_Supplementary_Fig.8.xlsx
- Source Data_new/Source Data/Source_Data_Supplementay_Fig.9.xlsx
