# Supplementary material for: Single-cell analysis of murine fibroblasts identifies neonatal to adult switching that regulates cardiomyocyte maturation
Source: Nat Commun. 2020 May 22;11:2585. doi: 10.1038/s41467-020-16204-w (PMC7244751; doi:10.1038/s41467-020-16204-w)
Supplement: Supplementary file 37 — Source Data [file 41467_2020_16204_MOESM37_ESM.zip › Source Data_new/Source Data/Source_Data_Fig.3.xlsx]

## Sheet: Fig. 3d & 3e
3d
Neonatal	Adult
57.0423	2.38095
50.3704	2.96296
50.3876	4.22535
45.3901	3.38983
51.5151	3.78788
3e
Neonatal	Adult
4.1958	66.1972
4.54545	63.3094
3.5461	72.5926
5.26316	71.875
3.57143	61.3793
