# Supplementary material for: Single-cell analysis of murine fibroblasts identifies neonatal to adult switching that regulates cardiomyocyte maturation
Source: Nat Commun. 2020 May 22;11:2585. doi: 10.1038/s41467-020-16204-w (PMC7244751; doi:10.1038/s41467-020-16204-w)
Supplement: Supplementary file 37 — Source Data [file 41467_2020_16204_MOESM37_ESM.zip › Source Data_new/Source Data/Source_Data_Fig.4.xlsx]

## Sheet: Fig. 4c
	imCM-NF			imCM-AF
AURKB	52.23	56.23	54.23	5.21	4.17	6.26
MKI67	43.34	47.33	45.35	4.14	5.18	5.18
pH3	59.36	66.35	67.34	4.99	3.99	6.99

## Sheet: Fig. 4h-4m
4h
imCM-NF													imCM-AF
2.1	0.733333	0.85	0.733333	1.7	1.35	3.45	4.4	1.6	1	2.6	1.68333	2.26667	1.23	2	1.23333	2.2	0.633333	1.1	2	1.65	3.6	0.25	1.68333	5.15	0.683333
4i
imCM-NF													imCM-AF
57.9911	110.815	84.8819	60.072	54.3149	12.3732	24.3585	49.4392	35.2	17.7817	69.3916	64.7171	114.422	25.2204	67.5949	52.3654	31.8	3.35057	24.243	100.799	58.9425	28.2738	14.3466	12.7669	42.8244	23.4838
4j
imCM-NF													imCM-AF
90.0598	319.409	202.567	396.45	89.7191	168.747	137.321	93.5689	111.089	73.3394	148.664	188.346	149.064	90.3379	135.997	107.299	76.9552	11.3382	186	151.846	165.003	74.6128	43.4303	43.6193	93.6565	81.9464
4k
imCM-NF													imCM-AF
-50.9	-56.7	-62.3	-61.2	-53.2	-49.6	-58.5	-72.4	-60.3	-65.7	-45.7	-64.3	-53.5	-44.3	-54.3	-55.4	-62.3	-60.3	-60.7	-54.5	-56.7	-60.7	-61.2	-54.7	-53.2	-68.3
4l
imCM-NF													imCM-AF
82.9801	76.6805	72.5351	73.2579	55.2858	102.723	124.767	113.899	85.5684	124.277	121.582	123.2	65.8073	107.909	86.5966	92.0623	123.715	112.666	98.7061	110.077	123.183	101.808	74.5423	95.7569	93.0773	122.681
4m
imCM-NF													imCM-AF
20.1416	18.9209	9.15527	9.76562	32.959	12.207	89.7217	106.201	117.798	25.6348	128.784	139.16	12.8174	98.877	17.0898	95.2148	132.446	161.133	141.602	73.2422	95.2148	74.4629	113.525	84.2285	96.4356	189.209

## Sheet: Fig. 4o
Voltage(mV）	imCM-NF		imCM-AF
	Mean	SEM	Mean	SEM
-80	-0.268993	0.123501	-0.435965	0.108306
-75	-0.321354	0.112745	-0.281211	0.103439
-70	-0.409376	0.145051	-0.302754	0.102946
-65	-0.41417	0.128699	-0.273058	0.129845
-60	-0.660627	0.145539	-0.369326	0.131238
-55	-1.34242	0.271215	-1.1952	0.226436
-50	-7.73695	4.50448	-4.96773	0.781797
-45	-15.1603	6.07456	-17.9682	3.44569
-40	-19.4528	6.29772	-31.0059	3.67738
-35	-20.6219	5.26773	-36.0367	3.23215
-30	-21.6973	5.06786	-37.7182	3.45507
-25	-19.9164	4.63614	-37.055	5.52523
-20	-17.3298	4.18052	-34.2788	7.06651
-15	-13.752	3.49213	-29.3236	7.50913
-10	-9.29415	2.71335	-23.9968	7.30939
-5	-6.56953	2.02518	-16.8135	5.68768
0	-3.69914	1.64404	-11.3587	4.17564
5	-2.3703	1.22085	-7.52951	3.52662
10	-0.816237	0.760471	-4.1698	2.65231
15	-0.0812141	0.615957	-1.60213	1.88019
20	0.17455	0.694121	-0.196004	1.31104
25	0.426695	0.558624	1.00975	0.888308
30	1.28596	0.742008	1.56413	0.810292
35	1.65115	0.592063	1.9383	0.781634
40	1.59108	0.456861	2.22323	0.774136

## Sheet: Fig. 4q & 4s
4p
Voltage(mV）	imCM-NF		imCM-AF
	Mean	SEM	Mean	SEM
-50	-0.0369118	0.0686594	0.0217263	0.0332699
-40	0.145118	0.0735858	0.0810439	0.0402014
-30	0.331586	0.14066	0.220007	0.0831741
-20	0.582162	0.206853	0.865372	0.24123
-10	0.747194	0.314715	1.65637	0.528153
0	0.992124	0.412649	2.16135	0.693395
10	1.21099	0.44066	2.54083	0.840151
20	1.49984	0.521467	3.17518	0.906117
30	1.61808	0.563535	3.78555	0.995536
40	1.75502	0.622184	4.65244	1.10845
50	2.01855	0.744226	5.2968	1.1617
60	2.22538	0.769432	6.14808	1.26142
70	2.41089	0.84188	6.81995	1.37365
80	2.62426	0.86994	7.51433	1.48056
4q
Voltage(mV）	imCM-NF		imCM-AF
	Mean	SEM	Mean	SEM
-50	0.149848	0.0385661	0.119061	0.0283596
-40	0.257377	0.0761334	0.204375	0.0477264
-30	0.573519	0.115024	0.505093	0.143321
-20	0.743623	0.157198	0.77287	0.204049
-10	1.02331	0.19913	1.00071	0.196546
0	1.40209	0.283269	1.3391	0.260458
10	1.76212	0.37063	1.70484	0.342375
20	2.10906	0.442216	2.17248	0.398415
30	2.59678	0.48205	2.66539	0.475952
40	2.98797	0.476747	3.17527	0.524378
50	3.44899	0.493336	3.79692	0.610793
60	3.90498	0.506428	4.93984	0.76945
70	4.56352	0.616588	5.91455	0.947518
80	5.06583	0.709309	7.03718	1.07983

## Sheet: Fig. 4u
imCM-NF			imCM-AF
0.131	0.125	0.141	0.187	0.182	0.179
0.0042	0.0058	0.0052	0.163	0.17	0.169
0.127	0.113	0.131	0.014	0.012	0.011

## Sheet: Fig.4w
imCM-NF			imCM-AF
0.766088	1.25025	0.983657	2.18488	2.2716	2.29826
