# Supplementary material for: Single-cell analysis of murine fibroblasts identifies neonatal to adult switching that regulates cardiomyocyte maturation
Source: Nat Commun. 2020 May 22;11:2585. doi: 10.1038/s41467-020-16204-w (PMC7244751; doi:10.1038/s41467-020-16204-w)
Supplement: Supplementary file 37 — Source Data [file 41467_2020_16204_MOESM37_ESM.zip › Source Data_new/Source Data/Source_Data_Fig.7.xlsx]

## Sheet: Fig.7b 
	shNT			shDcn
AURKB	3.09	3.51	3.09	36.14	40.14	38.13
MKI67	5.07	4.05	4.05	34.85	30.75	32.8
pH3	3.76	4.7	4.6	48.93	44.91	46.95

## Sheet: Fig.7i
	DMSO								Plerixafor								BP-1-102
AURKB	0	0	0	0	0	0	0	0	2.98	3.97	2.98	2.98	4.96	4.96	3.97	2.98	1.02	1.02	3.06	2.04	2.04	2.04	2.04	1.02
MKI67	0	0	0	0	0	0	0	0	5.04	6.05	6.05	5.04	7.05	5.04	6.05	7.05	1.96	1.96	2.94	2.94	2.94	1.96	1.96	1.96
pH3	0	0	0	0	0	0	0	0	3.95	4.94	4.94	3.95	2.96	2.96	6.92	5.93	5.04	4.03	6.05	5.04	7.05	7.05	5.04	5.04

## Sheet: Fig.7k
DMSO								Plerixafor								BP-1-102
77.1736	70.1623	75.1691	86.1804	84.1894	82.1849	83.1871	64.1533	47.1071	50.0041	48.2873	46.1585	49.2358	27.9011	40.0556	43.0813	28.135	26.0088	29.219	31.2611	29.3031	26.0509	25.9248	27.0929
