# Supplementary material for: Single-cell analysis of murine fibroblasts identifies neonatal to adult switching that regulates cardiomyocyte maturation
Source: Nat Commun. 2020 May 22;11:2585. doi: 10.1038/s41467-020-16204-w (PMC7244751; doi:10.1038/s41467-020-16204-w)
Supplement: Supplementary file 37 — Source Data [file 41467_2020_16204_MOESM37_ESM.zip › Source Data_new/Source Data/Source_Data_Fig.8.xlsx]

## Sheet: Fig.8b
	DMSO																							Plerixafor																							BP-1-102
Day 2	33.313	27.3222	32.2946	33.8084	33.001	34.8176	37.3314	35.6249	33.7075	32.7992	33.1011	30.45	35.75	34.96	31.36	39.64	31.84	37.98	38.15	37.8	35.76	36.33	40.57	26.3587	32.3702	36.7633	36.9656	32.7749	26.9425	25.4367	32.53	38.09	30.92	38.17	43.63	35.79	26.38	37.14	34.74	32.95	40.37						30.2772	39.2546	36.4019
Day 14	17.752	25.6503	17.3624	22.3796	25.8537	19.5313	24.7693	24.6503	16.3279	16.3106	18.6266													31.1386	37.6337	36.0299	37.0395	38.8222	42.0395	39.5443	36.89																36.2998	26.4998	28.4998
Day 21	19.4097	20.4312	18.3881	17.3666	18.6946	19.7161	19.3075	20.0226	20.8399	20.5334	20.9761													25.7377	35.4343	26.8277	29.0188	29.8277	36.0299	32.9621	30.53																25.2692	25.767	36.1652
[truncated: 17 more columns]

## Sheet: Fig.8d
	DMSO											Plerixafor											BP-1-102
AURKB	0	0	0	0	0	0	0	0	0	0	0	14.5307	12.6135	11.6044	13.4944	16.0444	16.5489	15.5671	15.2732				7.51975	8.36506	8.01285	8.15754	9.95002	8.18896	6.604	6.25178	10.8306	9.06949
MKI67	0	0	0	0	0	0	0	0	0	0	0	5.40635	5.05476	5.04756	4.1513	5.1513	5.50289	6.17868	5.34284				6.23755	5.45785	6.04262	7.1147	5.26293	6.14009	7.21216	8.08932	6.14009	6.55532
pH3	0	0	0	0	0	0	0	0	0	0	0	10.6417	10.1301	12.6882	13.5068	11.5626	10.9487	11.1533	10.3829				8.75781	8.66364	8.85198	7.91028	9.69951	10.7354	10.3004	9.79368	8.4753	8.85198

## Sheet: Fig.8f
	DMSO											Plerixafor											BP-1-102
AURKB	0.933091	0.83344	0.806263	0.907312	1.17769	1.0871	0.996505	0.987446	0.987446	1.26828	1.52124	6.19616	8.44397	10.6275	7.26959	9.3618	10.2796	9.45358	10.5358				8.13604	6.8514	6.74435	5.67382	9.09952	9.8489	8.99247	7.81488	6.31614	8.99247
MKI67	0	0	0	0	0	0	0	0	0	0	0	6.83473	6.784	8.82819	7.87893	9.92966	8.82819	7.784	7.40429				5.0976	4.3424	4.248	8.6816	4.0592	5.0032	4.0592	5.0032	4.3424	7.0032
pH3	0.228293	0.310041	0.213821	0.327643	0.206911	0.320732	0.213821	0.334553	0.220732	0.213821	0.224512	14.2429	13.4404	12.3371	16.3492	14.2429	13.4404	15.3462	16.2489				10.9386	11.8944	7.8502	9.4518	10.089	8.8146	10.089	9.027	14.8146	14.9208
