# Supplementary material for: Single-cell analysis of murine fibroblasts identifies neonatal to adult switching that regulates cardiomyocyte maturation
Source: Nat Commun. 2020 May 22;11:2585. doi: 10.1038/s41467-020-16204-w (PMC7244751; doi:10.1038/s41467-020-16204-w)
Supplement: Supplementary file 37 — Source Data [file 41467_2020_16204_MOESM37_ESM.zip › Source Data_new/Source Data/Source_Data_Fig.9.xlsx]

## Sheet: Fig.9c
	hCM			hCM-hAF
AURKB	40.7638	32.8425	37.8937	12.492	13.3168	10.3911
MKI67	61.0183	65.8575	70.0243	17.7167	18.8123	16.0709
pH3	82.0072	77.5007	83.9921	18.5039	19.3921	18.5039

## Sheet: Fig. 9i-9j
9i
hCM								hCM-hAF
326	330	410	400	311	412	389	388	449	432	437	430	460	452	441
9j
hCM								hCM-hAF
431	421	414	482	495	532	528	530	550	640	635	620	589	603	558
9k
hCM								hCM-hAF
1.02	1.04	0.89	0.95	0.92	0.95	0.85	0.88	0.43	0.35	0.41	0.52	0.44	0.38	0.38
9l
hCM								hCM-hAF
-54.6153	-55.6267	-51.6039	-50.5925	-53.6039	-56.6267	-54.6153	-58.6267	-56.0121	-57.0508	-59.9734	-51.9347	-46.896	-48.9734	-48.9347
9m
hCM								hCM-hAF
81.1877	84.1855	90.1833	78.1899	84.1855	93.1944	89.1966	83.1833	86.6374	87.6567	88.6952	80.5603	84.5989	87.6181	87.6374
9n
hCM								hCM-hAF
9.76562	9.76562	10.376	12.207	14.6484	14.6484	12.207	34.79	9.76562	10.376	9.15527	11.5967	10.9863	15.2588	14.6484
