# Supplementary material for: Single-cell analysis of murine fibroblasts identifies neonatal to adult switching that regulates cardiomyocyte maturation
Source: Nat Commun. 2020 May 22;11:2585. doi: 10.1038/s41467-020-16204-w (PMC7244751; doi:10.1038/s41467-020-16204-w)
Supplement: Supplementary file 37 — Source Data [file 41467_2020_16204_MOESM37_ESM.zip › Source Data_new/Source Data/Source_Data_Supplementary_Fig.3.xlsx]

## Sheet: Extended Data Fig.3e
Voltage(mV）	imCM-NF		imCM-AF
	Mean	SEM	Mean	SEM
-70	-0.215719	0.0355451	-0.318304	0.0841492
-60	-0.129048	0.0505249	-0.0954987	0.0582415
-50	-0.180022	0.0988028	-0.132011	0.0917929
-40	-0.793091	0.236862	-0.572716	0.182893
-30	-2.81927	0.572057	-1.77835	0.624632
-20	-4.08118	0.771261	-3.12927	0.922592
-10	-4.36292	0.674989	-4.03212	0.83482
0	-3.64255	0.529401	-3.86933	0.694945
10	-2.73025	0.435377	-3.29774	0.600265
20	-2.07309	0.374482	-2.27779	0.477781
30	-1.09217	0.280386	-1.44853	0.389586
40	-0.22805	0.249086	-0.615742	0.319115
50	0.333815	0.247049	-0.00173482	0.313607

## Sheet: Extended Data Fig.3f
	NCM+NF		NCM+AF
0	42.2815		19.4084
0.0075	49.5189		23.719
0.015	49.5785		20.3071
0.0225	46.7366		29.1012
0.03	45.8377		23.7408
0.0375	43.2412		28.1355
0.045	42.5242		27.3
0.0525	40.8872		30.0776
0.06	43.9462		27.296
0.0675	43.3903		17.983
0.075	42.1326		26.9116
0.0825	44.1934		22.8115
0.09	40.5776		31.229
0.0975	44.5094		29.3424
0.105	73.3574		50.4577
0.1125	101.381		91.5049
0.12	94.0443		141.399
0.1275	106.78		144.239
0.135	108.597		168.041
0.1425	106.569		175.101
0.15	101.873		178.591
0.1575	105.04		149.072
0.165	102.131		161.997
0.1725	98.6622		167.608
0.18	92.9982		170.483
0.1875	99.1242		154.409
0.195	103.554		159.297
0.2025	87.946		160.991
0.21	84.5737		141.838
0.2175	75.5666		155.965
0.225	73.7201		155.161
0.2325	60.5702		131.142
0.24	65.6354		126.414
0.2475	51.1585		130.492
0.255	52.8876		133.819
0.2625	47.7642		126.408
0.27	44.4425		105.699
0.2775	46.792		102.842
0.285	49.7093		102.41
0.2925	41.0865		103.777
0.3	46.5551		97.3206
0.3075	42.3316		99.4179
0.315	46.0975		90.0088
0.3225	46.4213		83.2648
0.33	46.3242		83.9542
0.3375	39.2502		64.0161
0.345	38.1324		71.2945
0.3525	43.3833		55.385
0.36	46.9527		58.3017
0.3675	45.6056		58.1339
0.375	42.3059		56.679
0.3825	43.6431		59.6478
0.39	41.2938		54.2799
0.3975	41.2718		45.492
0.405	39.5511		28.3091
0.4125	39.5743		34.2924
0.42	39.6578		33.4408
0.4275	54.7999		30.8293
0.435	51.5964		38.2479
0.4425	98.3131		41.8497
0.45	91.2348		32.9358
0.4575	108.025		25.2287
0.465	99.357		21.6199
0.4725	84.0349		22.6242
0.48	107.985		19.9673
0.4875	100.022		16.353
0.495	108.913		34.1059
0.5025	101.94		33.3646
0.51	101.2		27.6444
0.5175	97.9424		37.4988
0.525	88.8252		29.95
0.5325	85.7798		23.4141
0.54	76.4198		27.6658
0.5475	72.1607		35.343
0.555	67.4445		159.735
0.5625	58.5533		166.044
0.57	54.1988		180.646
0.5775	40.0016		167.187
0.585	41.3181		168.824
0.5925	42.3141		161.596
0.6	40.9749		160.979
0.6075	38.0697		165.412
0.615	40.3683		163.001
0.6225	36.2793		153.981
0.63	44.2243		156.975
0.6375	47.9751		164.932
0.645	40.7518		159.258
0.6525	40.8114		170.692
0.66	41.6216		166.143
0.6675	44.5612		150.038
0.675	44.9406		153.632
0.6825	45.8824		148.764
0.69	43.2893		140.233
0.6975	44.9327		137.964
0.705	43.399		127.38
0.7125	46.4464		117.257
0.72	40.9575		105.056
0.7275	46.8591		104.295
0.735	39.0463		90.1987
0.7425	48.173		88.6283
0.75	64.0019		79.4439
0.7575	87.9205		79.79
0.765	90.2471		87.4256
0.7725	102.582		80.5842
0.78	104.116		78.7482
0.7875	97.6158		85.5503
0.795	93.4913		67.4603
0.8025	99.7972		61.4706
0.81	100.277		58.9563
0.8175	94.9627		49.1509
0.825	92.6587		49.5293
0.8325	106.541		44.6198
0.84	93.3001		42.409
0.8475	92.8968		45.6218
0.855	94.9746		32.8906
0.8625	90.7556		21.8955
0.87	88.9454		18.0017
0.8775	89.5808		14.8481
0.885	78.534		26.9548
0.8925	71.9582		31.7794
0.9	61.7088		28.3149
0.9075	69.9879		33.5026
0.915	67.8815		30.5783
0.9225	55.7211		27.1619
0.93	41.7814		31.4724
0.9375	43.6476		28.3616
0.945	40.707		24.9069
0.9525	43.8629		31.3374
0.96	40.9575		21.7122
0.9675	40.2544		32.4825
0.975	48.6349		23.5786
0.9825	43.9849		24.4943
0.99	44.2948		23.3285
0.9975	47.8349		24.4824
1.005	56.9935		22.4682
1.0125	45.3267		32.9791
1.02	52.7035		35.534
1.0275	55.1299		41.5107
1.035	52.1548		66.2966
1.0425	49.6835		90.5811
1.05	49.4254		141.909
1.0575	48.7152		153.457
1.065	57.9228		166.564
1.0725	54.3481		153.448
1.08	65.6834		189.08
1.0875	80.3842		140.636
1.095	84.0646		159.135
1.1025	92.5752		169.083
1.11	97.3111		181.61
1.1175	103.325		138.27
1.125	100.497		150.244
1.1325	104.064		144.614
1.14	99.9554		136.292
1.1475	97.4957		133.167
1.155	99.3935		147.337
1.1625	114.205		125.656
1.17	110.087		133.38
1.1775	118.377		137.579
1.185	103.477		137.262
1.1925	87.3026		124.294
1.2	82.3356		100.243
1.2075	86.8867		89.2369
1.215	69.1635		92.4572
1.2225	63.195		97.0533
1.23	53.0652		116.563
1.2375	55.7935		102.723
1.245	48.2798		80.2958
1.2525	45.6489		87.901
1.26	58.3272		79.6476
1.2675	51.2192		56.6702
1.275	47.9997		75.4583
1.2825	46.4074		52.3276
1.29	36.5366		66.4054
1.2975	37.7264		51.2065
1.305	44.2064		62.3388
1.3125	48.9257		61.7053
1.32	39.5646		55.4943
1.3275	43.7145		46.3984
1.335	36.1704		51.0919
1.3425	41.7657		47.3975
1.35	41.1492		57.0049
1.3575	57.3592		36.0835
1.365	54.6441		37.5521
1.3725	53.3364		31.5785
1.38	43.7727		34.9284
1.3875	40.599		31.5569
1.395	54.4334		40.5263
1.4025	51.758		28.5896
1.41	57.1013		29.8288
1.4175	66.6414		36.0854
1.425	67.9775		24.5633
1.4325	71.5265		27.2877
1.44	80.817		34.0417
1.4475	92.7457		33.4407
1.455	86.1748		28.0563
1.4625	86.5664		28.2803
1.47	97.4343		30.293
1.4775	100.269		23.4464
1.485	90.6129		30.6921
1.4925	87.5121		21.7535

## Sheet: Extended Data Fig. 3g-3i
3g
imCM-NF							imCM-AF
37	40	35	36	39	41	39	83	89	73	93	67	91
3h
imCM-NF							imCM-AF
56.9806	67.4071	55.513	69.3616	57.9547	48.3639	58.7058	147.672	139.463	136.8	121.729	123.682	136.193
3i
imCM-NF							imCM-AF
76	74	80	75	71	76	71	168	197	200	176	176	191
