# Supplementary material for: Single-cell analysis of murine fibroblasts identifies neonatal to adult switching that regulates cardiomyocyte maturation
Source: Nat Commun. 2020 May 22;11:2585. doi: 10.1038/s41467-020-16204-w (PMC7244751; doi:10.1038/s41467-020-16204-w)
Supplement: Supplementary file 37 — Source Data [file 41467_2020_16204_MOESM37_ESM.zip › Source Data_new/Source Data/Source_Data_Supplementary_Fig.5.xlsx]

## Sheet: Extended Fig.6a. LA
Cell1	Partner	6		Extended Fig.6a
FB1	EC4	276
EC4	FB1	276
FB1	EC3	234
EC3	FB1	234
EC4	EC3	228
EC3	EC4	228
MP2	FB1	171
FB1	MP2	171
MP2	EC4	170
EC4	MP2	170
MP2	EC3	169
EC3	MP2	169
SMC4	FB1	156
FB1	SMC4	156
FB2	EC4	150
SMC1	EC4	150
EC4	FB2	150
EC4	SMC1	150
SMC4	EC4	145
EC4	SMC4	145
SMC1	FB1	144
FB1	SMC1	144
SMC1	EC3	139
EC3	SMC1	139
SMC4	EC3	135
EC3	SMC4	135
FB2	EC3	133
EC3	FB2	133
FB2	FB1	127
FB1	FB2	127
LA5	EC3	121
EC3	LA5	121
LA5	FB1	115
FB1	LA5	115
SMC4	SMC1	106
SMC1	SMC4	106
LA5	EC4	105
EC4	LA5	105
SMC4	MP2	103
MP2	SMC4	103
SMC4	FB2	101
FB2	SMC4	101
SMC1	MP2	100
MP2	SMC1	100
MP2	FB2	95
FB2	MP2	95
SMC1	LA5	83
LA5	SMC1	83
SMC1	FB2	82
FB2	SMC1	82
MP2	LA5	80
LA5	MP2	80
SMC4	LA5	78
LA5	SMC4	78
LA2	FB1	76
LA3	FB1	76
FB1	LA2	76
FB1	LA3	76
LA3	EC3	74
EC3	LA3	74
SMC3	FB1	72
FB1	SMC3	72
LA3	EC4	68
EC4	LA3	68
LA5	FB2	63
FB2	LA5	63
LA2	EC3	62
EC3	LA2	62
SMC3	EC3	58
EC3	SMC3	58
LA2	EC4	57
EC4	LA2	57
SMC3	EC4	56
EC4	SMC3	56
SMC1	LA3	54
LA3	SMC1	54
LA5	LA3	53
LA3	LA5	53
MP2	LA3	49
LA3	MP2	49
FB1	EC2	48
EC2	FB1	48
SMC2	FB1	48
FB1	SMC2	48
SMC2	EC3	47
SMC2	EC4	47
LA2	FB2	47
FB2	LA2	47
EC3	SMC2	47
EC4	SMC2	47
SMC4	SMC3	47
SMC3	SMC4	47
SMC1	LA2	46
SMC4	LA2	46
SMC4	LA3	46
LA2	SMC1	46
LA2	SMC4	46
LA3	SMC4	46
LA3	FB2	45
FB2	LA3	45
MP2	LA2	43
LA2	MP2	43
SMC3	SMC1	42
SMC1	SMC3	42
EC4	EC2	41
EC2	EC4	41
SMC3	FB2	41
FB2	SMC3	41
EC3	EC2	39
EC2	EC3	39
LA1	FB1	38
FB1	LA1	38
SMC3	MP2	38
MP2	SMC3	38
SMC4	SMC2	37
SMC2	SMC4	37
FB3	EC4	36
EC4	FB3	36
MP2	EC2	34
EC2	MP2	34
LA1	EC3	33
EC3	LA1	33
LA5	LA2	33
LA2	LA5	33
SMC3	LA5	33
LA5	SMC3	33
SMC2	SMC1	32
SMC1	SMC2	32
LA1	EC4	31
EC4	LA1	31
SMC1	EC2	30
EC2	SMC1	30
SMC4	EC2	29
FB3	EC3	29
SMC2	FB2	29
EC3	FB3	29
FB2	SMC2	29
EC2	SMC4	29
SMC2	LA5	28
LA5	SMC2	28
FB2	EC2	27
LA4	EC3	27
EC2	FB2	27
EC3	LA4	27
SMC2	MP2	27
MP2	SMC2	27
SMC1	LA1	25
LA1	SMC1	25
MP2	FB3	24
FB3	MP2	24
LA1	FB2	23
SMC4	FB3	23
FB2	LA1	23
SMC4	LA1	23
LA3	LA2	23
LA2	LA3	23
FB3	SMC4	23
LA1	SMC4	23
FB3	FB1	21
FB1	FB3	21
SMC3	LA2	21
LA2	SMC3	21
LA4	FB1	20
SMC3	LA3	20
FB1	LA4	20
LA3	SMC3	20
LA5	EC2	19
LA4	EC4	19
LA5	LA1	19
EC4	LA4	19
EC2	LA5	19
LA1	LA5	19
MP3	EC3	18
LA5	FB3	18
SMC1	FB3	18
MP2	LA1	18
SMC2	LA3	18
FB3	LA5	18
LA1	MP2	18
EC3	MP3	18
FB3	SMC1	18
LA3	SMC2	18
SMC2	LA2	17
LA2	SMC2	17
LA3	FB3	16
FB3	LA3	16
MP3	EC4	15
SMC4	LA4	15
EC4	MP3	15
LA4	SMC4	15
SMC3	EC2	14
LA4	FB2	14
SMC3	LA1	14
FB2	LA4	14
EC2	SMC3	14
LA1	SMC3	14
LA3	EC2	13
FB3	FB2	13
FB2	FB3	13
LA3	LA1	13
EC2	LA3	13
LA1	LA3	13
MP2	MP1	13
MP1	MP2	13
SMC3	SMC2	13
SMC2	SMC3	13
LA2	EC2	12
LA2	FB3	12
EC2	LA2	12
FB3	LA2	12
LA5	LA4	12
MP2	LA4	12
SMC1	LA4	12
LA4	LA5	12
LA4	MP2	12
LA4	SMC1	12
MP2	EC1	11
MP1	EC4	11
MP3	FB1	11
EC4	MP1	11
EC1	MP2	11
MP3	MP2	11
FB1	MP3	11
MP2	MP3	11
SMC2	EC2	10
MP1	EC3	10
EC3	MP1	10
SMC4	MP3	10
EC2	SMC2	10
MP3	SMC4	10
FB1	EC1	9
EC1	FB1	9
SMC3	FB3	9
LA4	LA3	9
LA3	LA4	9
FB3	SMC3	9
SMC2	LA1	8
MP3	LA5	8
LA5	MP3	8
SMC1	MP3	8
MP3	SMC1	8
LA1	SMC2	8
MP1	FB1	7
FB1	MP1	7
LA5	EC1	6
SMC1	EC1	6
LA1	EC2	6
MP3	FB2	6
EC2	LA1	6
LA2	LA1	6
LA1	LA2	6
SMC3	LA4	6
EC1	LA5	6
MP1	LA5	6
LA5	MP1	6
FB2	MP3	6
EC1	SMC1	6
LA4	SMC3	6
FB2	EC1	5
SMC4	EC1	5
EC1	FB2	5
EC1	SMC4	5
EC3	EC1	4
EC4	EC1	4
LA3	EC1	4
SMC3	EC1	4
FB3	EC2	4
LA4	EC2	4
MP1	EC2	4
EC1	EC3	4
EC1	EC4	4
EC2	FB3	4
LA1	FB3	4
FB3	LA1	4
MP3	LA2	4
EC1	LA3	4
EC2	LA4	4
SMC2	LA4	4
EC2	MP1	4
LA2	MP3	4
SMC3	MP3	4
LA4	SMC2	4
EC1	SMC3	4
MP3	SMC3	4
LA2	EC1	3
MP3	EC2	3
MP1	FB2	3
LA4	FB3	3
SMC2	FB3	3
EC1	LA2	3
LA4	LA2	3
MP1	LA2	3
FB3	LA4	3
LA2	LA4	3
FB2	MP1	3
LA2	MP1	3
EC2	MP3	3
FB3	SMC2	3
EC2	EC1	2
SMC2	EC1	2
EC1	EC2	2
MP1	LA3	2
MP3	LA3	2
LA3	MP1	2
SMC1	MP1	2
SMC2	MP1	2
SMC4	MP1	2
LA3	MP3	2
SMC2	MP3	2
MP1	SMC1	2
EC1	SMC2	2
MP1	SMC2	2
MP3	SMC2	2
MP1	SMC4	2
EC3	AV	1
FB3	EC1	1
LA1	EC1	1
LA4	EC1	1
MP1	EC1	1
AV	EC3	1
EC1	FB3	1
MP1	FB3	1
MP3	FB3	1
EC1	LA1	1
LA4	LA1	1
MP1	LA1	1
MP3	LA1	1
EC1	LA4	1
LA1	LA4	1
MP1	LA4	1
EC1	MP1	1
FB3	MP1	1
LA1	MP1	1
LA4	MP1	1
MP3	MP1	1
FB3	MP3	1
LA1	MP3	1
MP1	MP3	1

## Sheet: Extended Fig.5a
shNT			shDcn
1	1	1	0.0244795	0.0458674	0.0190988
