# Supplementary material for: Single-cell analysis of murine fibroblasts identifies neonatal to adult switching that regulates cardiomyocyte maturation
Source: Nat Commun. 2020 May 22;11:2585. doi: 10.1038/s41467-020-16204-w (PMC7244751; doi:10.1038/s41467-020-16204-w)
Supplement: Supplementary file 37 — Source Data [file 41467_2020_16204_MOESM37_ESM.zip › Source Data_new/Source Data/Source_Data_Supplementary_Fig.6.xlsx]

## Sheet: Extended Data Fig.6f
	DMSO								Plerixafor								BP-1-102
AURKB	0.23	0.24	0.232	0.253	0.31	0.251	0.271	0.233	0.223	0.243	0.248	0.289	0.232	0.2453	0.224	0.242	0.09	0.2098	0.212	0.112	0.332	0.233	0.242	0.206
MKI67	0.172	0.201	0.16	0.15	0.157	0.153	0.201	0.231	0.209	0.2085	0.182	0.121	0.1089	0.163	0.122	0.132	0.18	0.2168	0.178	0.155	0.189	0.203	0.294	0.2125
pH3	0.142	0.154	0.11	0.12	0.163	0.13	0.194	0.122	0.189	0.119	0.142	0.118	0.159	0.106	0.106	0.193	0.155	0.154	0.166	0.156	0.145	0.159	0.184	0.183

## Sheet: Extended Data Fig.6h
DMSO								Plerixafor								BP-1-102
85.1	80.3	90.3	84.3	80.3	89.4	87.4	89.1	63.5	60.3	64.2	67.2	64.3	62.3	61.9	61.3	62.4	59.2	56.7	70.4	64.3	60.1	63.2	68.3
