# Supplementary material for: Single-cell analysis of murine fibroblasts identifies neonatal to adult switching that regulates cardiomyocyte maturation
Source: Nat Commun. 2020 May 22;11:2585. doi: 10.1038/s41467-020-16204-w (PMC7244751; doi:10.1038/s41467-020-16204-w)
Supplement: Supplementary file 37 — Source Data [file 41467_2020_16204_MOESM37_ESM.zip › Source Data_new/Source Data/Source_Data_Supplementary_Fig.7.xlsx]

## Sheet: Extended Data Fig.7b & 7c
7b
DMSO																Plerixafor																BP-1-102
71.78	75.31	68.85	71.27	64.07	70.88	69.27	68.48	68.8	61.49	73.86	74.3	67.24	72.29	69.71	67.53	75.22	67.83	78.29	73.37	72.43	74.99	73.9	70.08	63.19	72.94	71.67	72.14	72.66	68.85			76.5	70.13	67.81	79.46	65.93	70.69	80.32	67.98	71.65	66.09	72.94	67.74
7c
DMSO																Plerixafor																BP-1-102
69.46	68.32	63.58	67.27	63.46	71.59	69.74	68.65	63.89	77.55	63.77	71.94	64.21	77.84	64.09	74.39	78.69	63.16	67.41	63.83	82.35	74.59	62.24	71.52	66.57	59.96	78.12	62.7	66.91	63.37			71.94	80.15	70.93	64.49	59.47	73.01	66.13	65.18	73.41	69.01	69.49	65.78

## Sheet: Extended Data Fig.7f & 7g
7f
DMSO																Plerixafor																BP-1-102
1.00617	1.11093	0.983142	1.10978	0.970478	0.967025	1.04531	0.996956	1.01307	0.855356	0.945152	0.998108	1.02344	0.983142	1.00651	0.985444	0.989061	0.976919	1.02954	1.09091	0.947763	0.950585	0.991631	1.09317	0.995851	1.03881	0.879359	0.98114	1.00604	0.966428			1.03836	1.03136	1.00386	0.799923	1.0124	0.99797	0.912871	1.03254	1.04549	0.916095	1.00502	1.03005
7g
DMSO																Plerixafor																BP-1-102
1.00617	1.11093	0.983142	1.10978	0.970478	0.967025	1.04531	0.996956	1.01307	0.855356	0.945152	0.998108	1.02344	0.983142	1.00651	0.985444	0.98198	0.969925	1.02216	1.0831	0.940977	0.943779	0.984531	1.08535	0.988721	1.03137	0.873063	0.974115	0.998833	0.959509			1.04442	1.03737	1.00972	0.804588	1.0183	1.00379	0.918196	1.03856	1.05159	0.921438	1.01088	1.03605
