# Supplementary material for: Single-cell analysis of murine fibroblasts identifies neonatal to adult switching that regulates cardiomyocyte maturation
Source: Nat Commun. 2020 May 22;11:2585. doi: 10.1038/s41467-020-16204-w (PMC7244751; doi:10.1038/s41467-020-16204-w)
Supplement: Supplementary file 37 — Source Data [file 41467_2020_16204_MOESM37_ESM.zip › Source Data_new/Source Data/Source_Data_Supplementary_Fig.8.xlsx]

## Sheet: Extended Data Fig.8a-8d
8a
	DMSO																							Plerixafor																							BP-1-102
Day 2	4.05	4.47	4.54	4.2	4.47	4.35	4.52	4.21	4.29	4.6	4.31	4.7	4.54	3.75	4.17	4.47	4.25	4.4	4.87	4.46	3.6	4.13	4.24	4.7	4.23	4.35	4.25	4.3	4.59	4.49	4.29	4.24	4.35	3.79	3.73	5.03	4.11	4.84	4.06	4.59	4.61						4.46	4.24	4.4
Day 14	4.81	4.8	4.7	4.45	4.27	4.48	4.44	4.52	4.69	5.01	4.33													5.21	4.83	4.81	5.16	4.86	4.83	5.14	4.53																5.01	4.91	4.75
Day 21	4.66	4.02	5.13	3.94	4.21	4.36	5.02	4.21	4.39	4.79	4.18													5.66	5.71	5.83	5.07	5.69	5.56	5.7	5.53																5.2	5.11	5.35
8b
	DMSO																							Plerixafor																							BP-1-102
Day 2	15.14	16.21	15.21	16.43	15.87	15.16	16.23	15.23	16.45	15.89	14.83	14.29	17.04	16.34	16.14	19.67	14.87	18.21	18.93	18.14	17.45	16.21	19.59	16.39	15.6	14.56	13.2	16.73	15.92	14.87	13.47	18.21	14.43	18.08	21.09	16.18	12.06	19.18	15.99	14.65	19.62						14.43	14.87	16.62
Day 14	8.04	8.53	8.26	12.61	9.51	10.36	8.14	8.65	8.37	11.78	9.64													15.82	20.16	15.78	17.85	21.79	20.77	16.29	18.42																16.94	17.39	11.03
Day 21	8.46	8.93	9.85	8.37	8.86	8.55	9.03	9.96	8.47	8.96	8.99													14.1	14.02	17.7	12.68	14.13	14.05	17.73	12.7																12.53	12.23	17.14
8c
	DMSO																							Plerixafor																							BP-1-102
Day 2	0.59	0.81	0.73	1	0.65	0.6	0.83	0.75	1.03	0.67	0.89	0.48	0.73	0.72	0.34	0.79	0.56	0.76	0.58	0.74	0.57	0.89	1.22	0.48	0.67	0.67	0.79	0.49	0.68	0.68	0.8	0.61	0.67	0.71	0.9	0.7	0.86	0.52	0.63	0.78	0.67						0.74	0.61	0.76
Day 14	0.66	0.67	0.69	0.7	0.63	0.69	0.66	0.67	0.69	0.7	0.63													0.94	0.73	0.73	0.82	0.78	0.75	0.74	0.83																0.79	0.9	0.77
Day 21	0.69	0.64	0.74	0.7	0.8	0.7	0.69	0.64	0.74	0.7	0.65													1.09	0.92	0.97	1.09	1.1	0.93	0.98	1.11																0.87	0.84	0.77
8d
	DMSO																							Plerixafor																							BP-1-102
Day 2	71.94	90.79	94.16	78.75	90.79	72.84	91.91	95.33	79.73	91.91	83.9	80.48	79.39	80.74	82.5	86.09	80.53	84.85	85.17	87.88	85.17	88.5	90.65	102.15	79.99	85.17	80.74	80.98	86.23	81.74	86.23	85.53	83.83	82.5	91.34	81.04	61.63	93.45	81.18	84.76	97.75						90.65	80.53	87.88
Day 14	107.92	107.41	102.4	89.95	81.71	91.69	108.74	103.67	91.07	82.72	98.43													130.29	108.94	107.79	126.94	110.48	109.09	128.51	109.13																118.76	113.15	124.44
Day 21	100.3	70.81	125.28	67.43	79.22	80.21	71.69	126.83	68.26	73.6	89.54													129.31	124.12	110.1	126.11	125.66	111.46	127.67	111.46																157.54	123.03	128.94
[truncated: 17 more columns]
