# Supplementary material for: Single-cell analysis of murine fibroblasts identifies neonatal to adult switching that regulates cardiomyocyte maturation
Source: Nat Commun. 2020 May 22;11:2585. doi: 10.1038/s41467-020-16204-w (PMC7244751; doi:10.1038/s41467-020-16204-w)
Supplement: Supplementary file 37 — Source Data [file 41467_2020_16204_MOESM37_ESM.zip › Source Data_new/Source Data/Source_Data_Supplementay_Fig.9.xlsx]

## Sheet: Extended Data Fig.9e
	DMSO			Plerixafor			BP-1-102
MKI67	6.3	5.83	5.54	6.58	5.45	5.88	6.621	6.043	5.963

## Sheet: Extended Data Fig.9j 
	hCM			hCM-hAF
Nifedipine(-)	151	167	155	114	122	124
Nifedipine(+)	148	167	155	62	72	69
